# Supplementary material for: The cell colony development is connected with the accumulation of embryogenesis-related proteins and dynamic distribution of cell wall components in in vitro cultures of Fagopyrum tataricum and Fagopyrum esculentum
Source: BMC Plant Biol. 2025 Jan 24;25:102. doi: 10.1186/s12870-025-06119-3 (PMC11761224; doi:10.1186/s12870-025-06119-3)
Supplement: Supplementary file 1 — Supplementary Material 1: Supplementary table S1: Antibodies used for immunostaining of protoplast cultures and the epitopes they recognise in the cell wall and relevant references. [file 12870_2025_6119_MOESM1_ESM.xlsx]

## Sheet: Arkusz1
Supplementary Table S1. Antibodies used for immunostaining of protoplast cultures and the epitopes they recognize in the cell wall and relevant references
Antibody	Epitope	Reverence
LM25	Hemicelluloses; XXXG/galactosylated xyloglucan	(Pedersen et al., 2012)
LM20	Pectins; HG methyl-esterified domains	(Verhertbruggen et al., 2009)
LM5	Pectins; side chain of RG I (1,4-β-D-galactan)	(Jones et al., 1997)
LM6	Pectins; side chain of RG I (1,5-α-L-arabinan)	(Willats et al., 1998)
JIM13	Arabinogalactan/Arabinogalactan protein	(Yates et al., 1996)
JIM16	Arabinogalactan/Arabinogalactan protein	(Knox et al., 1991)
JIM20	Extensin	(Knox, 1995)
Jones L, Seymour GB, Knox JP (1997) Localization of pectic galactan in tomato cell walls using a monoclonal antibody specific to (1[->]4)-[beta]-D-galactan. Plant Physiol 113: 1405-1412
Knox JP (1995) Developmentally regulated proteoglycans and glycoproteins of the plant cell surface. FASEB J 9: 1004-1012
Knox JP, Linstead PJ, Cooper JPC, Roberts K (1991) Developmentally regulated epitopes of cell surface arabinogalactan proteins and their relation to root tissue pattern formation. Plant J 1: 317-326
Pedersen HL, Fangel JU, McCleary B, Ruzanski C, Rydahl MG, Ralet M-C, Farkas V, von Schantz L, Marcus SE, Andersen MCF, Field R, Ohlin M, Knox JP, Clausen MH, Willats WGT (2012) Versatile high resolution oligosaccharide microarrays for plant glycobiology and cell wall research. J biol chem 287: 39429-39438
Verhertbruggen Y, Marcus SE, Haeger A, Verhoef R, Schols HA, McCleary BV, McKee L, Gilbert HJ, Paul Knox J (2009) Developmental complexity of arabinan polysaccharides and their processing in plant cell walls. Plant J 59: 413-425
Willats WG, Marcus SE, Knox JP (1998) Generation of a monoclonal antibody specific to (1→ 5)-α-l-arabinan. Carbohyd res 308: 149-152
Yates EA, Valdor JF, Haslam SM, Morris HR, Dell A, Mackie W, Knox JP (1996) Characterization of carbohydrate structural features recognized by anti-arabinogalactan-protein monoclonal antibodies. Glycobiology 6: 131-139
