# Supplementary material for: The cell colony development is connected with the accumulation of embryogenesis-related proteins and dynamic distribution of cell wall components in in vitro cultures of Fagopyrum tataricum and Fagopyrum esculentum
Source: BMC Plant Biol. 2025 Jan 24;25:102. doi: 10.1186/s12870-025-06119-3 (PMC11761224; doi:10.1186/s12870-025-06119-3)
Supplement: Supplementary file 2 — Supplementary Material 2: Supplementary table S2: The statistical analysis of proteomic data. [file 12870_2025_6119_MOESM2_ESM.xlsx]

## Sheet: Arkusz1
Supplementary Table S2. The statistical analysis of proteomic data.
Sheet 1. Proteomic data of Fagopyrum esculentum.
Sheet 2. Proteomic data of Fagopyrum tataricum.
Sheet 3. GO enrichment analysis.
Sheet 4. GO enrichment analysis pivoted table.
Sheet 5. GO enrichment DAPs.
Sheet 6. GO enrichment analysis pivoted table.
Sheet 7. Primeres used in this study.

## Sheet: Sheet 1 F. esculentum
ID	Fe_5.1	Fe_5.2	Fe_5.3	Fe_5.4	Fe_15.1	Fe_15.2	Fe_15.3	Fe_15.4	Fe_30.1	Fe_30.2	Fe_30.3	Fe_30.4	Student's T-test Significant Fe_15_Fe_5	Student's T-test Significant Fe_30_Fe_5	Student's T-test Significant Fe_30_Fe_15	Student's T-test significant	Peptides	Razor + unique peptides	Unique peptides	Sequence coverage [%]	Unique + razor sequence coverage [%]	Unique sequence coverage [%]	Mol. weight [kDa]	Q-value	Score	Intensity	iBAQ peptides	MS/MS count	-Log Student's T-test p-value Fe_15_Fe_5	Student's T-test q-value Fe_15_Fe_5	Student's T-test Difference Fe_15_Fe_5	Student's T-test Test statistic Fe_15_Fe_5	-Log Student's T-test p-value Fe_30_Fe_5	Student's T-test q-value Fe_30_Fe_5	Student's T-test Difference Fe_30_Fe_5	Student's T-test Test statistic Fe_30_Fe_5	-Log Student's T-test p-value Fe_30_Fe_15	Student's T-test q-value Fe_30_Fe_15	Student's T-test Difference Fe_30_Fe_15	Student's T-test Test statistic Fe_30_Fe_15	Protein IDs	Majority protein IDs	id2	Fasta headers	Fe_5:presence	Fe_15:presence	Fe_30:presence	Fold_change_Fe_15_Fe_5	Fold_change_Fe_30_Fe_5
1073	29.5878	30.0158	29.5339	29.9334	24.4142	26.8423	22.9234	26.9121	29.0576	28.9494	28.2973	29.4192					15	15	15	38.8	38.8	38.8	53.518	0	274.17	40012000000	25	222	2.42123	0.0154576	-4.49474	-4.57483	1.71811	0.0306843	-0.836858	-3.17743	1.96943	0.049329	3.65788	3.6482	GWHPBJBK010836;GWHPBJBK037571;GWHPBJBK037216;GWHPBJBK037222	GWHPBJBK010836;GWHPBJBK037571;GWHPBJBK037216	1951	Embryonic protein DC-8-like;Embryonic protein DC-8-like;Embryonic protein DC-8-like	4	4	4	-22.55	-1.79
2478	26.3693	26.3528	26.1098	26.0882	21.2423		21.8242	21.5994	22.1807			22.2595	+	+		Fe_15_Fe_5;Fe_30_Fe_5	15	15	2	46.9	46.9	10.3	46.488	0	53.276	1832000000	25	63	3.91341	0.00164154	-4.2153	-8.76639	5.13429	8.17025e-05	-3.68826	-14.2921	0.44049	0.493194	0.527038	0.984985	GWHPBJBK024447	GWHPBJBK024447	4398	Belongs to the AAA ATPase family	4	3	2	-18.58	NOT SIGNIFICANT
3083	30.9248	30.5921	31.1478	30.576	25.4753	28.3141	25.8876	28.6902	27.6409	27.3053	27.1471	27.5674		+		Fe_30_Fe_5	4	3	3	12.4	12.4	12.4	30.856	0	57.077	24535000000	12	58	2.36819	0.0168045	-3.71836	-4.45987	5.84709	3.54146e-05	-3.39499	-18.8899	0.14854	0.787669	0.323379	0.389537	GWHPBJBK030273	GWHPBJBK030273	5498	Belongs to the tetraspanin (TM4SF) family	4	4	4	-13.16	-10.52
2486	26.8267	26.4587	27.3141	26.6319	22.005	24.1096	22.3139	24.2724	23.2763	23.1609	23.082	23.4344	+	+		Fe_15_Fe_5;Fe_30_Fe_5	10	10	10	28.6	28.6	28.6	51.551	0	53.09	2211800000	31	90	2.96536	0.00664998	-3.63263	-5.8686	5.702	4.14011e-05	-3.56946	-17.8514	0.0366748	0.942243	0.0631604	0.106022	GWHPBJBK024547	GWHPBJBK024547	4414	5-adenylylsulfate reductase	4	4	4	-12.4	-11.87
1449	27.8156	28.0574	27.6324	27.7055	25.0769	24.7326	23.0956	24.2673				24.0601	+	+		Fe_15_Fe_5;Fe_30_Fe_5	15	15	15	38.6	38.6	38.6	58.858	0	111.44	4530600000	27	82	3.67288	0.00237747	-3.50966	-7.93834	4.77841	0.000134059	-4.74638	-12.4173	1.13728	0.172108	-1.23672	-2.17162	GWHPBJBK014743	GWHPBJBK014743	2630	Hydroxyproline-rich glycoprotein family protein	4	4	1	-11.39	NOT SIGNIFICANT
3763	30.4538	30.8469	30.5453	30.6436	26.8244	27.5084	27.2925	27.219	26.4357	26.6259	26.4912	26.9439	+	+		Fe_15_Fe_5;Fe_30_Fe_5	8	8	8	48.2	48.2	48.2	26.016	0	299.85	21618000000	13	160	6.06692	0.000103115	-3.41128	-20.5761	6.8835	9.38959e-06	-3.99822	-28.2299	1.73849	0.0695229	-0.586938	-3.21462	GWHPBJBK037372	GWHPBJBK037372	6696	Auxin-induced in root cultures protein	4	4	4	-10.64	-15.98
403	30.9696	30.9792	30.9836	30.934	25.7225	29.5407	26.7003	29.3761	28.7618	28.2967	28.2355	29.0053		+		Fe_30_Fe_5	14	14	13	45	45	45	27.198	0	136.92	50492000000	13	504	1.76629	0.0450936	-3.13172	-3.26561	4.86911	0.000118425	-2.39177	-12.8718	0.321133	0.59359	0.739946	0.757594	GWHPBJBK004676	GWHPBJBK004676	750	histone deacetylase	4	4	4	-8.76	-5.25
3420	28.4768	28.995	28.3882	29.2227	25.7671	25.8049	26.1123	25.6652	24.7044	24.2673	24.8504	25.0662	+	+		Fe_15_Fe_5;Fe_30_Fe_5	9	9	9	37.4	37.4	37.4	30.392	0	55.983	8332500000	12	91	4.92022	0.000427471	-2.9333	-13.1348	5.32437	6.2417e-05	-4.0486	-15.4004	2.91471	0.0115422	-1.1153	-5.73852	GWHPBJBK034136;GWHPBJBK016375	GWHPBJBK034136	6093	Putative cyclase	4	4	4	-7.64	-16.55
399	30.2285	30.5563	30.3541	30.3453	27.4759	27.572	27.4656	27.4049	26.7888	26.8485	26.3757	27.0724	+	+		Fe_15_Fe_5;Fe_30_Fe_5	11	11	11	41.7	41.7	41.7	25.219	0	292.3	30720000000	11	192	7.64604	1.51912e-05	-2.89141	-37.8818	6.28939	1.88076e-05	-3.59965	-22.4317	2.49664	0.0219305	-0.708245	-4.74139	GWHPBJBK004652	GWHPBJBK004652	744	Belongs to the plant dehydrin family	4	4	4	-7.42	-12.12
3184	27.7114	27.5985	27.816	27.9905	24.1592	26.062	23.2386	26.2844	25.8567	25.7875	25.4061	25.5563		+		Fe_30_Fe_5	12	12	12	44.7	44.7	44.7	40.006	0	119.4	8332100000	14	148	2.05642	0.0280116	-2.84304	-3.81794	5.41613	5.76484e-05	-2.12744	-15.9643	0.425704	0.504881	0.715592	0.957631	GWHPBJBK031511	GWHPBJBK031511	5676	Belongs to the nucleosome assembly protein (NAP) family	4	4	4	-7.18	-4.37
1633	27.3142	27.3413	27.5362	27.599	23.3034	26.3989		25.6626	26.0331	25.898	25.9635	26.0115		+		Fe_30_Fe_5	18	18	18	36.4	36.4	36.4	80.918	0	104.25	5551200000	38	103	1.83455	0.0399752	-2.83247	-3.39214	5.88556	3.38018e-05	-1.47117	-19.175	0.814885	0.275952	1.36129	1.63508	GWHPBJBK016631	GWHPBJBK016631	2937	Belongs to the glycosyltransferase 1 family. Bacterial plant glycogen synthase subfamily	4	3	4	-7.12	-2.77
3651	28.3543	28.5273	28.4126	28.1437	23.8053	26.9532	25.3883	26.0206	24.8584	24.1941	24.5088	25.2651		+		Fe_30_Fe_5	17	17	17	52.9	52.9	52.9	40.922	0	141.51	9121500000	21	133	2.25707	0.0201307	-2.81763	-4.22467	5.25253	6.84723e-05	-3.65288	-14.9722	0.555251	0.410179	-0.835249	-1.19149	GWHPBJBK035848	GWHPBJBK035848	6512	BEST Arabidopsis thaliana protein match is mucin-related (TAIR AT2G02880.1)	4	4	4	-7.05	-12.58
2091	27.7852	27.8577	28.1817	28.0983		26.7144	24.8136	26.3181	25.3842		25.3082			+		Fe_30_Fe_5	6	6	4	55.5	55.5	45.2	17.065	0	14.464	4180900000	11	53	1.71664	0.0489459	-2.81166	-3.17476	3.11058	0.00213769	-3.61151	-6.25383	0.323697	0.591875	-0.799847	-0.762658	GWHPBJBK021690	GWHPBJBK021690	3761	NADH dehydrogenase ubiquinone iron-sulfur protein 4	4	3	2	-7.02	NOT SIGNIFICANT
2829	26.7669	26.6453	27.0589	26.3225		23.4271	23.8476	24.707	24.3335	23.3543	23.6819	25.026	+	+		Fe_15_Fe_5;Fe_30_Fe_5	9	9	3	33.7	33.7	13.6	46.063	0	99.291	2157300000	22	58	3.89903	0.00167667	-2.79951	-8.71488	3.19833	0.00183146	-2.59945	-6.49584	0.165905	0.765255	0.200058	0.429598	GWHPBJBK028073	GWHPBJBK028073	5038	At2g24330-like	4	3	4	-6.96	-6.06
3669	26.8335	27.0687	26.8428	26.8342	24.7934	22.9456	25.31	23.4482	23.0672					+		Fe_30_Fe_5	7	7	7	32.9	32.9	32.9	39.443	0	40.345	2353900000	17	49	2.59416	0.0117795	-2.77051	-4.96248	8.17163	1.89735e-06	-4.00503	-46.3759	1.15945	0.16627	-1.23452	-2.20866	GWHPBJBK035975	GWHPBJBK035975	6538	La-related protein	4	4	1	-6.82	NOT SIGNIFICANT
2940	27.6115	26.7924	27.7976	27.267	23.9987	25.1697	24.024	25.2495				23.1421	+	+		Fe_15_Fe_5;Fe_30_Fe_5	15	15	15	38.4	38.4	38.4	41.972	0	138.34	4418400000	22	72	3.27431	0.00414774	-2.75664	-6.71125	4.70482	0.000148378	-4.15265	-12.0597	1.7332	0.0700915	-1.396	-3.20496	GWHPBJBK029021	GWHPBJBK029021	5242	SRP40, C-terminal domain	4	4	1	-6.76	NOT SIGNIFICANT
832	25.8515	26.372	25.6128	26.3284	23.1602		22.8406	23.6791	24.8443	24.6748	24.2779	24.8424	+	+		Fe_15_Fe_5;Fe_30_Fe_5	11	11	11	36.7	36.7	36.7	59.397	0	52.17	1863700000	26	60	4.26083	0.000975681	-2.72202	-10.0959	3.03587	0.00243971	-1.38133	-6.05334	2.88192	0.0119593	1.34069	5.65542	GWHPBJBK009126;GWHPBJBK009142;GWHPBJBK004136	GWHPBJBK009126;GWHPBJBK009142	1541	Plant intracellular ras-group-related LRR protein;Plant intracellular ras-group-related LRR protein	4	3	4	-6.6	-2.61
1858	26.8336	27.1629	26.2502	27.0383	22.9336	25.4314		25.1915	24.1308	23.1371	23.6225	24.3119		+		Fe_30_Fe_5	18	18	18	41.1	41.1	41.1	68.872	0	142.75	3918600000	35	85	2.09313	0.0263152	-2.60266	-3.89073	3.99536	0.000456393	-3.02067	-9.06516	0.246322	0.673549	-0.418008	-0.605347	GWHPBJBK019062	GWHPBJBK019062	3352	eukaryotic translation initiation factor-related	4	3	4	-6.07	-8.12
3366	27.6688	27.8599	27.6425	27.7961	24.5552	26.5047		26.3361	26.2376	26.0227	26.0335	26.4558		+		Fe_30_Fe_5	11	11	11	36.1	36.1	36.1	48.457	0	188.97	7039500000	17	93	1.84781	0.0389944	-2.53897	-3.41696	5.00299	9.55303e-05	-1.55444	-13.5713	0.626547	0.367026	0.984526	1.31575	GWHPBJBK033761	GWHPBJBK033761	6016	UBA and UBX domain-containing protein	4	3	4	-5.81	-2.94
3502	29.2735	29.8379	29.2375	29.606	26.0401	27.7459	26.3726	27.9009	28.5687	28.5042	28.5328	28.8125		+		Fe_30_Fe_5	16	15	15	68.5	62.1	62.1	35.872	0	174.31	21119000000	15	256	2.61422	0.0114468	-2.47385	-5.00879	2.8386	0.00349322	-0.884171	-5.54701	1.7988	0.0639185	1.58968	3.32563	GWHPBJBK034963	GWHPBJBK034963	6257	Malate dehydrogenase	4	4	4	-5.56	-1.85
777	30.9288	31.6468	30.9847	31.5738	28.2388	29.8484	27.9238	29.3501	30.2174	30.3226	30.209	30.4826		+		Fe_30_Fe_5	6	6	6	55.2	55.2	55.2	14.034	0	161.86	35780000000	11	147	2.59396	0.0117795	-2.44329	-4.96204	2.55706	0.00598729	-0.975646	-4.87761	1.7296	0.0705669	1.46764	3.19838	GWHPBJBK008630	GWHPBJBK008630	1431	glycine-rich RNA-binding	4	4	4	-5.44	-1.97
1167	27.3277	26.9955	26.9594	27.2096	24.4569	24.9699	24.6095	24.7004	24.3232			23.9491	+	+		Fe_15_Fe_5;Fe_30_Fe_5	21	21	21	37.6	37.6	37.6	100.58	0	135.15	3972100000	37	96	5.6594	0.000147308	-2.43887	-17.5571	3.38548	0.00130627	-3.92271	-7.03667	1.41712	0.113208	-1.48383	-2.64523	GWHPBJBK011691	GWHPBJBK011691	2117	Protein of unknown function (DUF1296)	4	4	2	-5.42	NOT SIGNIFICANT
218	34.2115	34.618	34.1941	34.5766	31.0157	32.9413	31.4541	32.5566	31.8475	31.3853	31.6645	32.1879		+		Fe_30_Fe_5	7	7	7	63.9	63.9	63.9	19.506	0	323.31	302680000000	11	594	2.67665	0.0104251	-2.40812	-5.15474	4.87954	0.000116167	-2.62876	-12.9251	0.177812	0.750407	-0.220633	-0.456586	GWHPBJBK002638	GWHPBJBK002638	408	glycine-rich protein	4	4	4	-5.31	-6.18
1109	28.9293	29.1432	28.8737	29.017	25.6291	27.5559	25.8145	27.3525	27.3357	27.1676	27.2395	27.3179		+		Fe_30_Fe_5	19	19	19	52.7	52.7	52.7	51.862	0	288.6	21960000000	21	213	2.49709	0.0135997	-2.40278	-4.74241	6.5209	1.43326e-05	-1.72564	-24.5367	0.641561	0.358594	0.677148	1.34162	GWHPBJBK011117	GWHPBJBK011117	2007	Encoded by	4	4	4	-5.29	-3.31
2246	27.6317	28.7544	27.6363	28.6822	25.2689	26.2336	25.0099	26.6348	28.9107	28.8236	28.5623	28.6359			+	Fe_30_Fe_15	13	13	11	53.5	53.5	50	28.662	0	219.39	32447000000	13	277	2.52446	0.0131332	-2.38939	-4.8038	0.866425	0.168781	0.556968	1.72113	3.52594	0.00474046	2.94636	7.46607	GWHPBJBK023077	GWHPBJBK023077	4007	Stores iron in a soluble, non-toxic, readily available form. Important for iron homeostasis. Iron is taken up in the ferrous form and deposited as ferric hydroxides after oxidation	4	4	4	-5.24	NOT SIGNIFICANT
387	26.9154	27.1569	27.0742	27.07		25.5549	24.4098	25.8776	25.4774	25.5138	25.5302	25.4691		+		Fe_30_Fe_5	10	10	7	40.7	40.7	28.3	25.616	0	34.654	3657700000	13	74	1.86762	0.0377805	-2.38612	-3.45417	7.01261	7.65499e-06	-1.55648	-29.6731	0.562323	0.405876	0.829638	1.20393	GWHPBJBK004546	GWHPBJBK004546	721	ER membrane protein complex subunit 8 9 homolog	4	3	4	-5.23	-2.94
1705	27.1809	27.8284	26.761	27.5843	24.5647	25.5908	24.5803	25.1057	24.4171	23.6515	23.4955	24.0335	+	+		Fe_15_Fe_5;Fe_30_Fe_5	17	16	16	40.1	38.1	38.1	56.685	0	164.96	4745800000	35	89	3.37906	0.0034858	-2.37831	-7.01752	4.47827	0.000209795	-3.43926	-11.0177	1.79225	0.0645463	-1.06095	-3.3135	GWHPBJBK017493	GWHPBJBK017493	3073	Plant specific eukaryotic initiation factor 4B	4	4	4	-5.2	-10.85
29	26.2172	26.9025	26.9563	25.4627	23.4089	24.8504		24.7745	23.479	23.3798		24.0901		+		Fe_30_Fe_5	15	15	15	16.5	16.5	16.5	124.01	0	62.229	2243000000	54	69	2.21807	0.0214869	-2.32887	-4.14387	3.40589	0.0012594	-2.85494	-7.09777	0.499225	0.447733	-0.526072	-1.09184	GWHPBJBK000247	GWHPBJBK000247	78	zinc finger CCCH domain-containing protein	4	3	3	-5.02	-7.23
356	30.8277	31.2651	30.7733	31.1613	28.2194	29.2431	28.152	29.1024	29.5744	29.4935	29.4054	29.5473	+	+		Fe_15_Fe_5;Fe_30_Fe_5	14	14	14	59.5	59.5	59.5	30.721	0	268.5	58209000000	12	394	3.52861	0.00291901	-2.3276	-7.47442	4.65328	0.000160799	-1.50166	-11.8149	1.53862	0.0947226	0.825934	2.85656	GWHPBJBK004265	GWHPBJBK004265	662	Protein kinase C conserved region 2 (CalB)	4	4	4	-5.02	-2.83
0	27.3475	26.9747	27.2535	27.1756	24.517	25.1352	24.5551	25.4032				23.6923	+	+		Fe_15_Fe_5;Fe_30_Fe_5	8	8	7	63.4	63.4	51.9	14.586	0	27.205	3242500000	7	65	4.19281	0.00109339	-2.28516	-9.82232	5.62252	4.4034e-05	-4.11558	-17.3062	2.95572	0.0108441	-1.83042	-5.84366	GWHPBJBK000020	GWHPBJBK000020	28	signal peptidase complex subunit	4	4	1	-4.87	NOT SIGNIFICANT
1368	26.161	26.6147	25.9308	26.5603		24.9962	23.4257	24.5464	24.8502	24.3724	24.4382	24.7332		+		Fe_30_Fe_5	7	7	7	21.5	21.5	21.5	56.299	0	42.036	1777900000	19	51	2.56535	0.01236	-2.27787	-4.89648	3.86514	0.000562561	-1.71821	-8.59448	0.584433	0.393147	0.559657	1.24265	GWHPBJBK013940;GWHPBJBK013943	GWHPBJBK013940	2489	Small glutamine-rich tetratricopeptide repeat-containing protein	4	3	4	-4.85	-3.29
1896	26.4432	27.0017	26.6328	27.1697	24.206	24.5566	25.2534	24.3295					+	+		Fe_15_Fe_5;Fe_30_Fe_5	14	14	14	43.5	43.5	43.5	43.401	0	65.137	3438900000	27	62	3.61647	0.00258545	-2.22551	-7.75415	4.69106	0.000151908	-4.08377	-11.9939	2.57332	0.01934	-1.85827	-4.91468	GWHPBJBK019444	GWHPBJBK019444	3427	Translation initiation factor	4	4	0	-4.68	NOT SIGNIFICANT
1843	26.883	27.6405	27.1387	27.3608		26.1319	24.4915	25.9278	25.2905	25.519	25.3509	25.3823		+		Fe_30_Fe_5	11	11	9	56.1	56.1	52.6	37.415	0	82.277	2611100000	15	89	1.91569	0.0349041	-2.22201	-3.54519	4.4998	0.000204015	-1.87008	-11.113	0.233936	0.684925	0.35193	0.579197	GWHPBJBK018906;GWHPBJBK036478	GWHPBJBK018906;GWHPBJBK036478	3317	DnaJ homolog subfamily B member;DnaJ homolog subfamily B member	4	3	4	-4.67	-3.66
329	27.4298	27.898	27.4284	27.874	24.3316	26.5229	24.3355	26.6457	26.7415	26.1614	26.1445	26.5946		+		Fe_30_Fe_5	10	10	9	64.3	64.3	54.3	23.243	0	102.76	8424100000	11	131	1.7924	0.0432069	-2.19864	-3.31378	3.09104	0.00221438	-1.24705	-6.20091	0.690403	0.332278	0.951581	1.42518	GWHPBJBK004028	GWHPBJBK004028	621	Ran-binding protein 1 homolog	4	4	4	-4.59	-2.37
341	28.5939	28.7393	28.646	28.6897	25.3757	27.3157	26.3592	27.0113	26.7099	26.4132	26.3897	26.8191		+		Fe_30_Fe_5	32	32	31	55.1	55.1	53.2	56.963	0	323.31	31538000000	38	323	2.61103	0.0114828	-2.15173	-5.00141	5.81667	3.62687e-05	-2.08426	-18.6674	0.0536689	0.917861	0.0674748	0.152551	GWHPBJBK004129;GWHPBJBK001119	GWHPBJBK004129	643	Plant specific eukaryotic initiation factor 4B	4	4	4	-4.44	-4.24
3242	28.3816	28.3462	28.4028	28.3752	25.9942	26.9943	24.6094	27.3076	27.856	27.5783	27.6827	27.4918		+		Fe_30_Fe_5	13	13	13	23.1	23.1	23.1	79.567	0	100.03	12544000000	37	171	1.91254	0.0350273	-2.15008	-3.53918	4.01636	0.000443047	-0.724246	-9.14313	1.23071	0.149814	1.42584	2.32817	GWHPBJBK032357	GWHPBJBK032357	5788	Belongs to the pyrroline-5-carboxylate reductase family	4	4	4	-4.44	-1.65
3684	27.4521	27.8313	27.5022	27.7718	25.9919	25.745	24.3548	26.2532	26.1854	25.8853	25.9892	26.3483		+		Fe_30_Fe_5	10	10	3	44.3	44.3	14.1	27.963	0	145.72	6832100000	11	119	2.49231	0.0136567	-2.05312	-4.73173	4.46808	0.000212686	-1.53731	-10.9728	0.550878	0.413072	0.51581	1.18378	GWHPBJBK036104;GWHPBJBK037726	GWHPBJBK036104;GWHPBJBK037726	6561	Component of the cytosolic iron-sulfur (Fe-S) protein assembly (CIA) machinery. Required for the maturation of extramitochondrial Fe-S proteins. Part of an electron transfer chain functioning in an early step of cytosolic Fe-S biogenesis. Electrons are tra	4	4	4	-4.15	-2.9
248	26.6883	27.3846	27.177	27.1399	24.7534	25.1032	25.4065	24.9569	23.9788	25.8114	25.9497	25.4261	+			Fe_15_Fe_5	15	15	14	39	39	37.4	63.716	0	61.532	3113400000	23	67	4.27785	0.000948218	-2.04245	-10.1655	2.04996	0.0160396	-1.80595	-3.80521	0.197878	0.726444	0.236505	0.501255	GWHPBJBK003035	GWHPBJBK003035	462	UBA-like domain	4	4	4	-4.12	-3.5
2788	26.929	27.2078	26.7986	27.0262	24.9502	24.5051	25.2302	25.1693	23.9915			23.8937	+	+		Fe_15_Fe_5;Fe_30_Fe_5	10	5	5	69.3	38.6	38.6	28.164	0	60.207	2071300000	14	55	4.45724	0.000761035	-2.0267	-10.9253	5.30356	6.3872e-05	-3.27667	-15.2752	2.55862	0.0198815	-1.24996	-4.88116	GWHPBJBK027741	GWHPBJBK027741	4962	caffeoyl-CoA O-methyltransferase	4	4	2	-4.07	NOT SIGNIFICANT
3155	30.7333	30.9679	30.729	30.8075	27.8494	29.5693	28.1972	29.6543	28.8384	28.4179	28.4799	28.8398		+		Fe_30_Fe_5	18	18	17	66	66	61.8	29.651	0	323.31	43155000000	12	281	2.2735	0.0195954	-1.99189	-4.25898	5.59759	4.49015e-05	-2.16546	-17.1385	0.1373	0.802139	-0.173573	-0.363137	GWHPBJBK031017;GWHPBJBK031009	GWHPBJBK031017;GWHPBJBK031009	5619	Belongs to the nucleosome assembly protein (NAP) family;Belongs to the nucleosome assembly protein (NAP) family	4	4	4	-3.98	-4.49
828	28.8166	29.0514	28.6554	29.2175	26.2182	27.4256	26.7295	27.3991	27.531	27.1146	27.2375	27.4034	+	+		Fe_15_Fe_5;Fe_30_Fe_5	15	15	15	50	50	50	56.882	0	242.59	14993000000	27	161	3.12994	0.00519299	-1.99215	-6.30662	4.34687	0.000261299	-1.61363	-10.4519	0.584804	0.393147	0.378522	1.2433	GWHPBJBK009094	GWHPBJBK009094	1533	Peroxisomal membrane protein	4	4	4	-3.98	-3.06
491	26.6078	25.9356	26.483	26.0658		24.9058	24.3457	25.0694						+		Fe_30_Fe_5	6	6	3	50	50	24	11.666	0	7.9192	1638700000	7	32	2.05036	0.028218	-1.96456	-3.80599	3.8831	0.000544671	-2.97824	-8.65812	0.888373	0.248546	-1.01368	-1.75769	GWHPBJBK005638;GWHPBJBK005627	GWHPBJBK005638;GWHPBJBK005627	933	30S ribosomal protein S17;30S ribosomal protein S17	4	3	0	-3.9	NOT SIGNIFICANT
1711	26.759	26.0624	26.8791	26.3647	24.1395	24.828	24.3354	24.949	24.7419	24.4554	24.6865	24.566	+	+		Fe_15_Fe_5;Fe_30_Fe_5	13	13	13	25.9	25.9	25.9	91.942	0	49.941	2058900000	38	59	3.4576	0.00320765	-1.95331	-7.25452	4.14489	0.000360325	-1.90384	-9.63356	0.0880597	0.866304	0.0494728	0.242499	GWHPBJBK017526	GWHPBJBK017526	3079	RNA-binding protein	4	4	4	-3.87	-3.74
117	27.5528	27.7526	27.3073	27.5636	25.135	25.9331	24.5976	26.7235	27.1491	27.1474	26.9216	27.0809		+		Fe_30_Fe_5	10	10	2	49.5	49.5	10.8	30.312	0	56.979	8325200000	15	113	2.20094	0.0221642	-1.9468	-4.10865	2.35712	0.00875017	-0.46933	-4.4361	1.70681	0.0728023	1.47747	3.15689	GWHPBJBK001397;GWHPBJBK026067;GWHPBJBK033606;GWHPBJBK011356	GWHPBJBK001397	231	Reversible hydration of carbon dioxide	4	4	4	-3.86	NOT SIGNIFICANT
2965	29.7317	29.7135	29.607	29.7762	27.6029	28.1017	27.4152	27.9636	28.1504	28.0532	27.8787	28.3111	+	+		Fe_15_Fe_5;Fe_30_Fe_5	12	12	12	37.5	37.5	37.5	34.83	0	252.99	33635000000	16	186	4.67491	0.000577812	-1.93625	-11.917	5.50437	5.05034e-05	-1.60878	-16.5253	0.910494	0.240542	0.327471	1.79449	GWHPBJBK029195	GWHPBJBK029195	5277	Belongs to the cystatin family. Phytocystatin subfamily	4	4	4	-3.83	-3.05
1657	28.7134	29.2651	28.4436	29.226	26.4088	26.5017	27.1948	27.8063	28.3204	28.1996	28.2454	28.4969					10	10	10	57.2	57.2	57.2	20.528	0	107.35	20668000000	15	165	2.62839	0.0112048	-1.93411	-5.04167	1.52296	0.0452391	-0.596447	-2.82906	2.15264	0.0381821	1.33767	4.01023	GWHPBJBK016984	GWHPBJBK016984	2992	Ribonuclease UK114-like	4	4	4	-3.82	-1.51
2447	28.059	28.4255	28.2089	28.4778	26.0411	26.8479	25.9781	26.582	26.0765	25.3765	25.5578	26.3334	+	+		Fe_15_Fe_5;Fe_30_Fe_5	25	25	25	34.8	34.8	34.8	92.274	0	159.5	12010000000	31	189	3.78193	0.00199094	-1.93054	-8.30503	4.26674	0.000297068	-2.4568	-10.12	0.863335	0.258061	-0.526256	-1.71598	GWHPBJBK024272	GWHPBJBK024272	4345	isoform X1	4	4	4	-3.81	-5.49
1795	27.1288	27.0278	27.3664	27.6061	25.3182	25.9724	24.3859	25.7685	25.2115	24.0091	24.4593	25.5153		+		Fe_30_Fe_5	11	11	11	31.5	31.5	31.5	54.183	0	89.228	3448700000	24	63	2.65963	0.0106845	-1.92101	-5.11467	3.2888	0.00154748	-2.48347	-6.75297	0.526808	0.429035	-0.562459	-1.14115	GWHPBJBK018486;GWHPBJBK023395	GWHPBJBK018486	3243	pinin/SDK/memA/ protein conserved region	4	4	4	-3.79	-5.59
3237	29.9978	29.8414	30.0795	29.8444	27.0782	28.9858	27.154	28.8934	27.2385	27.1083	27.37	27.54		+		Fe_30_Fe_5	6	2	2	39.6	17	17	25.405	0	49.991	10673000000	11	52	1.94826	0.033066	-1.9129	-3.60747	6.462	1.51012e-05	-2.62657	-23.9835	0.637114	0.361598	-0.713671	-1.33397	GWHPBJBK032330	GWHPBJBK032330	5781	Catalyzes the formation of S-adenosylmethionine from methionine and ATP	4	4	4	-3.77	-6.18
3428	27.431	27.1858	27.5017	26.9492	25.0606	25.8643	24.6079	25.9076	25.1093	25.0274	24.9582	25.0044	+	+		Fe_15_Fe_5;Fe_30_Fe_5	10	10	5	78.8	78.8	42.5	13.245	0	46.479	4023600000	7	60	2.85364	0.00802269	-1.90685	-5.58448	5.62134	4.4034e-05	-2.24211	-17.2982	0.4765	0.465619	-0.33526	-1.05082	GWHPBJBK034187;GWHPBJBK036866	GWHPBJBK034187;GWHPBJBK036866	6107	Belongs to the complex I LYR family;Belongs to the complex I LYR family	4	4	4	-3.75	-4.73
1124	25.9609	26.3563	26.1518	26.2988	24.5136	24.0749	24.179	24.3946					+	+		Fe_15_Fe_5;Fe_30_Fe_5	10	10	10	18.5	18.5	18.5	82.573	0	36.009	1410600000	25	36	5.13086	0.000310916	-1.90144	-14.2728	5.43516	5.69701e-05	-3.07882	-16.0837	3.00658	0.0101803	-1.17738	-5.97606	GWHPBJBK011231	GWHPBJBK011231	2031	Protein of unknown function (DUF1296)	4	4	0	-3.74	NOT SIGNIFICANT
1985	28.1285	28.6697	28.282	28.4528	25.9232	26.7128	26.5506	26.8293	26.6676	26.6402	26.6861	26.894	+	+		Fe_15_Fe_5;Fe_30_Fe_5	17	17	2	59.1	59.1	9.6	33.124	0	124.29	13179000000	18	189	3.71232	0.00223304	-1.87927	-8.06933	4.85252	0.000121867	-1.66128	-12.7875	0.469364	0.470556	0.217988	1.03786	GWHPBJBK020527	GWHPBJBK020527	3594	Nuclear movement family protein	4	4	4	-3.68	-3.16
1416	29.6617	29.9813	29.6856	29.957	27.743	28.0195	28.0974	27.9334	27.6745	27.5351	27.5139	27.8426	+	+		Fe_15_Fe_5;Fe_30_Fe_5	18	18	18	45.7	45.7	45.7	43.117	0	310.6	36208000000	14	311	5.47642	0.000186681	-1.87305	-16.3455	5.8694	3.43527e-05	-2.17984	-19.0547	1.53642	0.0948657	-0.306789	-2.85269	GWHPBJBK014524	GWHPBJBK014524	2587	Belongs to the nucleosome assembly protein (NAP) family	4	4	4	-3.66	-4.53
3377	25.6681	26.1195	26.1375	25.5267	24.1993	23.701	24.0547	24.0109	22.5902				+	+		Fe_15_Fe_5;Fe_30_Fe_5	21	21	21	22.8	22.8	22.8	124.83	0	61.422	2037400000	74	75	4.22579	0.0010304	-1.87144	-9.95413	3.45838	0.0011451	-2.4913	-7.25692	0.984565	0.21436	-0.619859	-1.91755	GWHPBJBK033863	GWHPBJBK033863	6035	WEB family	4	4	1	-3.66	NOT SIGNIFICANT
1505	26.4413	26.514	25.9167	26.6866	24.5746	24.028	24.7724	24.9027	24.9578	24.6655	24.4193	25.3655	+	+		Fe_15_Fe_5;Fe_30_Fe_5	13	12	11	52.8	50	47.2	27.081	0	42.121	2158400000	13	59	3.42664	0.00330394	-1.82021	-7.16034	2.96107	0.002787	-1.53761	-5.8575	0.453285	0.482843	0.282605	1.0085	GWHPBJBK015242	GWHPBJBK015242	2728	Stem-specific protein	4	4	4	-3.53	-2.9
1579	26.4518	27.0639	26.279	26.021	24.4303	24.6291	25.0934	24.3822					+	+		Fe_15_Fe_5;Fe_30_Fe_5	11	11	11	31.2	31.2	31.2	55.964	0	26.478	1695700000	22	43	3.24376	0.0043832	-1.82019	-6.62398	4.31281	0.000274576	-2.91219	-10.3097	2.42185	0.0245703	-1.092	-4.57617	GWHPBJBK016108	GWHPBJBK016108	2845	WW domain binding protein 11	4	4	0	-3.53	NOT SIGNIFICANT
520	27.3995	27.2292	27.1718	27.4895	24.7956	25.6792	25.3211	26.2291	25.3505	24.6083	25.5536	25.0524	+	+		Fe_15_Fe_5;Fe_30_Fe_5	11	11	11	67.3	67.3	67.3	25.26	0	87.327	3570700000	13	65	2.95796	0.00672182	-1.81628	-5.84945	4.23708	0.00031198	-2.18131	-9.99964	0.448912	0.486519	-0.365036	-1.00048	GWHPBJBK006055;GWHPBJBK006046	GWHPBJBK006055;GWHPBJBK006046	987	Mitochondrial;Mitochondrial	4	4	4	-3.52	-4.54
3263	28.3536	28.4231	28.4611	28.456	26.26	26.9739	26.2854	26.9512	25.6997	25.4071	25.8096	26.1555	+	+		Fe_15_Fe_5;Fe_30_Fe_5	11	11	11	52.4	52.4	52.4	36.897	0	67.99	8484700000	14	97	3.97597	0.00149414	-1.80585	-8.99367	5.57095	4.61729e-05	-2.65548	-16.9611	1.8221	0.0621654	-0.849635	-3.36893	GWHPBJBK032582	GWHPBJBK032582	5823	Involved in ribosomal large subunit assembly	4	4	4	-3.5	-6.3
1278	27.4963	27.7856	27.5683	27.7042	24.8742	26.8054	25.1239	26.5604	26.8872	26.7466	26.8208	27.1399		+		Fe_30_Fe_5	22	22	21	69.4	69.4	66.5	45.973	0	138.53	13926000000	23	255	1.95848	0.0325357	-1.79763	-3.6271	3.33447	0.00142703	-0.739989	-6.88581	1.10691	0.179863	1.05764	2.12097	GWHPBJBK012776	GWHPBJBK012776	2313	Metacaspase	4	4	4	-3.48	-1.67
2456	26.4889	26.7766	26.2077	26.8928	25.3268		25.7358	24.6858						+		Fe_30_Fe_5	10	10	8	54.9	54.9	48.2	27.433	0	39.865	2086600000	15	51	1.85007	0.0389106	-1.79478	-3.42118	4.73301	0.000142565	-3.76859	-12.1955	1.87603	0.0572541	-1.97382	-3.47001	GWHPBJBK024352	GWHPBJBK024352	4365	pyridoxal biosynthesis protein	4	3	0	-3.47	NOT SIGNIFICANT
1148	26.4188	27.5925	26.9959	26.9711	24.822	25.8229	24.7329	25.5776	25.5781	24.694	24.9983	24.6988		+		Fe_30_Fe_5	7	7	3	28.5	28.5	17.7	40.706	0	37.789	2904100000	13	58	2.5432	0.0127935	-1.75576	-4.84614	3.13154	0.00205866	-2.0023	-6.311	0.302655	0.611126	-0.246548	-0.720817	GWHPBJBK011442	GWHPBJBK011442	2074	ubiquitin receptor	4	4	4	-3.38	-4.01
2108	27.3484	27.6173	27.3468	27.5345	25.9528	26.1218	24.254	26.557	28.3206	28.2243	28.2248	28.4439		+		Fe_30_Fe_5	7	7	7	44.1	44.1	44.1	22.073	0	66.552	12918000000	9	100	1.84551	0.0391679	-1.74036	-3.41265	4.19412	0.00033554	0.841632	9.8275	2.64561	0.0170901	2.58199	5.08183	GWHPBJBK021876;GWHPBJBK021871;GWHPBJBK021870	GWHPBJBK021876;GWHPBJBK021871;GWHPBJBK021870	3794	Outer envelope pore protein 16-2;Outer envelope pore protein 16-2;Outer envelope pore protein 16-2	4	4	4	-3.34	1.79
1938	32.4541	32.4883	32.3854	32.4516	29.9852	31.4941	30.0243	31.3183	30.0334	30.0326	30.0603	30.094		+		Fe_30_Fe_5	33	33	10	84.5	84.5	37.4	43.077	0	323.31	304670000000	20	1365	2.28149	0.0193652	-1.73936	-4.27572	9.95761	1.7016e-07	-2.38978	-92.1193	0.79399	0.284444	-0.650413	-1.60008	GWHPBJBK020044	GWHPBJBK020044	3515	Catalyzes the formation of S-adenosylmethionine from methionine and ATP	4	4	4	-3.34	-5.24
243	26.1018	26.0148	26.3511	26.116	24.1854	25.0982		25.0825	25.4746	25.4825	25.6866	25.5482		+		Fe_30_Fe_5	14	14	14	40.6	40.6	40.6	47.204	0	42.048	2087900000	18	71	2.11668	0.0254697	-1.7364	-3.9378	3.32764	0.00144238	-0.597997	-6.8658	1.39096	0.117711	1.1384	2.60027	GWHPBJBK002986;GWHPBJBK025685;GWHPBJBK025686	GWHPBJBK002986	453	UEV domain	4	3	4	-3.33	-1.51
6	26.1994	26.4985	26.0409	25.9032	23.8889	24.1952	25.1287	24.4869	24.1584			23.8039	+	+		Fe_15_Fe_5;Fe_30_Fe_5	6	4	3	32.6	21.9	14.9	24.038	0	15.997	1372600000	12	37	2.98062	0.00653422	-1.73555	-5.90822	4.10972	0.000384389	-2.5284	-9.49707	1.18258	0.160677	-0.792852	-2.24736	GWHPBJBK000090	GWHPBJBK000090	41	Belongs to the SNF7 family	4	4	2	-3.33	NOT SIGNIFICANT
1373	28.0027	28.3687	27.5042	27.8601	25.797	26.7153	25.9954	26.3757	25.8683	25.7573	25.3051	25.9298	+	+		Fe_15_Fe_5;Fe_30_Fe_5	15	15	14	50.5	50.5	48.4	58.194	0	224.58	6436900000	26	98	3.13339	0.00517827	-1.71304	-6.31607	4.17077	0.000346626	-2.21877	-9.7351	1.05758	0.193655	-0.505733	-2.03885	GWHPBJBK013971	GWHPBJBK013971	2497	transcription factor	4	4	4	-3.28	-4.65
195	26.1499	26.4331	26.1728	26.2862	24.4948	25.1499		25.1606	25.5714	25.3116	25.4121	25.6808		+		Fe_30_Fe_5	12	12	12	33.9	33.9	33.9	63.072	0	45.234	1789200000	26	70	2.16883	0.0232092	-1.71447	-4.04307	3.48201	0.00109527	-0.766504	-7.32952	1.16614	0.164804	0.947961	2.21985	GWHPBJBK002386	GWHPBJBK002386	368	CDK5RAP3-like protein	4	3	4	-3.28	-1.7
794	26.4994	26.3146	26.2711	26.4083	24.3715	24.8878	23.9533	25.4879	25.1014	24.9753	24.9306	25.3746		+		Fe_30_Fe_5	16	16	16	56.7	56.7	56.7	45.252	0	83.624	3004700000	22	93	2.63748	0.011051	-1.69822	-5.06284	4.56527	0.000188324	-1.27789	-11.4076	0.568026	0.402409	0.42033	1.21394	GWHPBJBK008769	GWHPBJBK008769	1467	COP9 signalosome complex subunit	4	4	4	-3.25	-2.42
915	28.125	28.0002	28.0201	27.8345	25.7701	26.6195	25.9463	26.8362	27.4373	27.1112	26.9721	27.5009	+	+		Fe_15_Fe_5;Fe_30_Fe_5	6	6	5	50.2	50.2	46.3	24.259	0	42.032	6240100000	6	53	3.17776	0.00484326	-1.70197	-6.43847	2.71886	0.00436651	-0.739606	-5.25505	1.81255	0.0627652	0.962361	3.35115	GWHPBJBK009735	GWHPBJBK009735	1680	May be involved in both secretory and endocytic intracellular trafficking in the endosomal prevacuolar compartments	4	4	4	-3.25	-1.67
3640	27.2889	27.6668	27.5556	27.8905	25.9059	25.7818	26.0653	25.8597	26.6465	26.5487	26.3975	26.9038	+	+		Fe_15_Fe_5;Fe_30_Fe_5	13	13	13	63.6	63.6	63.6	37.532	0	166.84	7895300000	14	118	4.74322	0.000538945	-1.69727	-12.2451	2.99547	0.0026188	-0.976308	-5.94697	2.98067	0.0103923	0.720959	5.90835	GWHPBJBK035793	GWHPBJBK035793	6492		4	4	4	-3.24	-1.97
1514	29.1629	29.3586	29.0035	29.261	27.9021	27.9859	26.3338	27.7905	27.2314	27.1119	27.1736	27.4379		+		Fe_30_Fe_5	9	7	7	33.1	31.4	31.4	49.676	0	128.42	8509900000	19	107	2.26602	0.0198058	-1.6934	-4.24334	5.84711	3.54146e-05	-1.95777	-18.8901	0.274603	0.641209	-0.264371	-0.663987	GWHPBJBK015312;GWHPBJBK014077;GWHPBJBK025587;GWHPBJBK000918;GWHPBJBK037533;GWHPBJBK032684;GWHPBJBK002523	GWHPBJBK015312;GWHPBJBK014077	2741	G3BP-like protein;G3BP-like protein	4	4	4	-3.23	-3.88
3395	26.5454	26.8186	26.5492	26.8794	24.8601	25.4281		25.4804	25.2978	25.4762	25.4322	25.7599	+	+		Fe_15_Fe_5;Fe_30_Fe_5	6	6	6	43	43	43	23.606	0	44.467	2771700000	13	50	3.05356	0.0058557	-1.6572	-6.10036	4.03296	0.00043021	-1.20659	-9.20522	0.817794	0.2754	0.450613	1.63995	GWHPBJBK033938	GWHPBJBK033938	6055		4	3	4	-3.15	-2.31
3704	26.8552	26.7866	26.6278	26.7849	25.2	25.0735	24.9565	25.2235	26.1331	26.1179	25.3657	26.2066	+			Fe_15_Fe_5	12	12	7	48.6	48.6	29.2	36.575	0	101.03	2931700000	20	75	6.12768	0.000100225	-1.65025	-21.0675	2.13311	0.013599	-0.80779	-3.9708	2.18109	0.0366624	0.842457	4.06804	GWHPBJBK036453;GWHPBJBK036471;GWHPBJBK018913	GWHPBJBK036453	6594	phosphatase 2C	4	4	4	-3.14	-1.75
880	28.3831	28.4779	28.296	28.4254	25.657	27.5198	26.6143	27.2202	27.0818	26.7696	26.4636	27.3727		+		Fe_30_Fe_5	13	13	12	55.9	55.9	51.9	30.033	0	155.37	15383000000	13	173	2.13766	0.0245444	-1.6428	-3.97998	3.49518	0.00106937	-1.47366	-7.37022	0.140801	0.797525	0.169138	0.3714	GWHPBJBK009484	GWHPBJBK009484	1620	Clathrin is the major protein of the polyhedral coat of coated pits and vesicles	4	4	4	-3.12	-2.78
3291	27.5379	27.2109	27.6172	27.3035	25.2506	26.1877	25.2238	26.5016	26.6773	26.1423	26.0297	26.556		+		Fe_30_Fe_5	7	7	6	59.7	59.7	53.8	12.915	0	63.762	3870800000	9	53	2.51638	0.0132024	-1.62645	-4.78562	2.93897	0.0028926	-1.06601	-5.80055	0.763435	0.297078	0.560437	1.54876	GWHPBJBK033003	GWHPBJBK033003	5879	Peptidyl-prolyl cis-trans isomerase	4	4	4	-3.09	-2.09
3248	27.5368	28.1101	27.3794	27.9692	25.4182	26.7096	25.9051	26.4627	26.6572	26.121	26.2728	26.5562		+		Fe_30_Fe_5	10	10	8	52.7	52.7	43.3	25.246	0	129.89	5675900000	13	83	2.53135	0.0130146	-1.62496	-4.81935	3.13515	0.00204782	-1.34708	-6.3209	0.385968	0.534566	0.277881	0.88307	GWHPBJBK032433	GWHPBJBK032433	5799	component of the eukaryotic translation initiation factor 3 (eIF-3) complex, which is involved in protein synthesis of a specialized repertoire of mRNAs and, together with other initiation factors, stimulates binding of mRNA and methionyl-tRNAi to the 40S	4	4	4	-3.08	-2.54
1111	27.5393	26.9449	27.5032	27.2164	25.6738	25.5735	25.8045	25.6608	24.9734			25.0021	+	+		Fe_15_Fe_5;Fe_30_Fe_5	3	3	2	45.9	45.9	30.3	12.342	0	13.329	1636900000	6	25	4.48547	0.000737803	-1.62279	-11.0495	2.73695	0.0042206	-3.39306	-5.29845	1.51985	0.0964282	-1.77027	-2.82361	GWHPBJBK011130	GWHPBJBK011130	2009	RIBOSOMAL protein	4	4	2	-3.08	NOT SIGNIFICANT
418	29.207	29.7352	29.3085	29.5022	27.5151	28.242	27.6813	27.838	28.1899	28.1057	27.7561	28.2031	+	+		Fe_15_Fe_5;Fe_30_Fe_5	11	11	11	24.5	24.5	24.5	67.56	0	323.31	19234000000	24	141	3.78955	0.00197044	-1.6191	-8.33118	3.91625	0.000517272	-1.3745	-8.77663	0.619656	0.370636	0.244595	1.30384	GWHPBJBK004839	GWHPBJBK004839	787	Glucosidase 2 subunit	4	4	4	-3.07	-2.59
2204	30.1067	29.6796	30.3879	29.9521	28.0613	29.0088	27.6972	28.8953	29.6365	29.3972	29.3394	29.7544					11	11	2	42.8	42.8	6.9	32.406	0	323.31	46730000000	10	348	2.4288	0.015275	-1.61596	-4.59138	1.51424	0.0460041	-0.499715	-2.81381	1.80723	0.0632272	1.11624	3.34127	GWHPBJBK022760	GWHPBJBK022760	3948	Reticulon	4	4	4	-3.07	NOT SIGNIFICANT
3290	29.8518	29.9296	29.7754	30.0249	28.084	28.2263	28.1775	28.6612	27.6203	27.4152	27.7377	27.8596	+	+		Fe_15_Fe_5;Fe_30_Fe_5	19	19	10	68.4	68.4	34.8	39.977	0	323.31	37909000000	18	378	4.60454	0.000624816	-1.60814	-11.5877	6.06947	2.59556e-05	-2.2372	-20.5965	2.12315	0.0400119	-0.629065	-3.95077	GWHPBJBK032969	GWHPBJBK032969	5876	Belongs to the iron ascorbate-dependent oxidoreductase family	4	4	4	-3.05	-4.71
2333	27.6742	27.1226	27.4379	27.025	25.2633	26.1948	25.2597	26.128	24.0287	24.3228	24.6704	24.8996	+	+		Fe_15_Fe_5;Fe_30_Fe_5	13	13	13	42	42	42	51.749	0	211.71	6026600000	19	111	2.7589	0.00919506	-1.60346	-5.35146	4.62577	0.00016928	-2.83453	-11.6862	2.05242	0.0441341	-1.23107	-3.81005	GWHPBJBK023562	GWHPBJBK023562	4149	ribosomal protein	4	4	4	-3.04	-7.13
2234	30.6073	31.0423	30.393	30.7343	28.7566	29.0473	28.9102	29.6392	29.3944	29.2989	29.3538	29.5395	+	+		Fe_15_Fe_5;Fe_30_Fe_5	10	10	10	61.6	61.6	61.6	21.674	0	243.3	57492000000	9	335	3.30742	0.00394394	-1.60592	-6.80687	3.96124	0.000480083	-1.2976	-8.93969	0.760433	0.298669	0.308322	1.54371	GWHPBJBK036374;GWHPBJBK022976	GWHPBJBK036374;GWHPBJBK022976	3991	quinone reductase;quinone reductase	4	4	4	-3.04	-2.46
694	27.9455	28.4028	28.0353	28.2214	26.2541	26.7285	26.2192	27.0096	26.1047	25.7096	25.7395	25.8628	+	+		Fe_15_Fe_5;Fe_30_Fe_5	5	5	5	80.2	80.2	80.2	11.564	0	36.691	4649000000	6	64	3.49607	0.00303917	-1.59845	-7.37298	5.56663	4.64171e-05	-2.29711	-16.9324	1.78658	0.0651882	-0.698661	-3.30302	GWHPBJBK007886	GWHPBJBK007886	1285	Replication protein A 14 kDa subunit	4	4	4	-3.03	-4.91
963	25.3392	25.3277	25.6616	25.3201	23.7642	23.9704		23.7324	23.9193	24.3464	24.0226	24.3564	+	+		Fe_15_Fe_5;Fe_30_Fe_5	7	7	7	42.5	42.5	42.5	23.536	0	23.584	839350000	11	31	5.44532	0.000187316	-1.60018	-16.1478	3.97024	0.000474572	-1.25102	-8.97266	1.51404	0.0967919	0.349161	2.81345	GWHPBJBK010000	GWHPBJBK010000	1754	Tetratricopeptide repeat	4	3	4	-3.03	-2.38
1784	26.965	27.5311	26.9618	27.3481	25.1916	25.949	25.3332	25.9754	25.9335	25.7871	25.9528	26.048	+	+		Fe_15_Fe_5;Fe_30_Fe_5	15	15	12	59.7	59.7	52.7	37.959	0	58.177	4393900000	24	97	3.15802	0.00501414	-1.58921	-6.38377	3.79379	0.000624191	-1.27117	-8.34577	0.738175	0.309534	0.318036	1.50617	GWHPBJBK018397	GWHPBJBK018397	3222	Belongs to the cysteine synthase cystathionine beta- synthase family	4	4	4	-3.01	-2.41
92	28.0222	27.843	28.014	27.9371	26.197	26.9304	25.1918	27.1356	26.6895	26.9438	26.8227	26.966		+		Fe_30_Fe_5	12	12	12	49.6	49.6	49.6	30.97	0	78.645	7117600000	15	125	1.94558	0.0331666	-1.59036	-3.60231	5.15981	7.8715e-05	-1.09856	-14.4363	0.507911	0.441883	0.491804	1.10743	GWHPBJBK001135;GWHPBJBK001137	GWHPBJBK001135;GWHPBJBK001137	191	Eukaryotic translation initiation factor 2 subunit;Eukaryotic translation initiation factor 2 subunit	4	4	4	-3.01	-2.14
3761	28.3731	28.6853	27.9838	28.8026	26.6709	26.9698	26.6024	27.2768	26.6915	26.566	26.4404	27.0261	+	+		Fe_15_Fe_5;Fe_30_Fe_5	3	3	3	31.1	31.1	31.1	14.404	0	27.25	7855300000	6	30	3.23546	0.00443306	-1.58125	-6.6004	3.69439	0.000738221	-1.78023	-8.00955	0.447782	0.487275	-0.198972	-0.998404	GWHPBJBK037366;GWHPBJBK037358	GWHPBJBK037366;GWHPBJBK037358	6694	regulatory protein *(CTI) of polymeric acetyl-CoA carboxylase;regulatory protein *(CTI) of polymeric acetyl-CoA carboxylase	4	4	4	-2.99	-3.43
481	27.644	28.0237	27.7321	28.1124	26.5647	25.9643	26.6431	26.04	26.2498	26.216	26.0541	26.5448	+	+		Fe_15_Fe_5;Fe_30_Fe_5	11	11	11	54	54	54	27.911	0	112.87	6333000000	13	89	3.55724	0.00280685	-1.57505	-7.56463	4.38136	0.000247047	-1.61188	-10.5978	0.0645801	0.902736	-0.0368366	-0.181666	GWHPBJBK005448;GWHPBJBK032614;GWHPBJBK035845	GWHPBJBK005448;GWHPBJBK032614;GWHPBJBK035845	915	Phosducin-like protein 3;Phosducin-like protein 3;Phosducin-like protein 3	4	4	4	-2.98	-3.06
145	27.4325	27.7112	27.5656	27.3353	26.3901	25.4907	26.3528	25.5295	25.253	24.9495	24.6256	24.6344	+	+		Fe_15_Fe_5;Fe_30_Fe_5	29	13	12	45.4	18.8	17.7	75.484	0	55.293	5579900000	37	115	3.01366	0.00628945	-1.57036	-5.99467	5.34575	6.14063e-05	-2.6455	-15.53	1.99778	0.0475808	-1.07514	-3.70311	GWHPBJBK001885;GWHPBJBK032182	GWHPBJBK001885	290	Belongs to the heat shock protein 70 family	4	4	4	-2.97	-6.26
757	29.3607	29.6314	29.4422	29.6064	27.8677	28.0851	27.8777	27.9229	27.975	27.8027	27.4947	28.0427	+	+		Fe_15_Fe_5;Fe_30_Fe_5	5	5	5	62.7	62.7	62.7	16.489	0	61.684	9357300000	7	90	5.87411	0.000125994	-1.57181	-19.0897	4.72085	0.000144785	-1.68141	-12.1368	0.357603	0.55987	-0.109601	-0.82881	GWHPBJBK008489;GWHPBJBK017023	GWHPBJBK008489	1403	Peptidyl-prolyl cis-trans isomerase	4	4	4	-2.97	-3.21
144	26.8114	27.0977	26.8112	26.8916	25.0633	25.5908	24.8514	25.8458	25.6612	25.2813	25.2618	25.7314	+	+		Fe_15_Fe_5;Fe_30_Fe_5	10	10	10	28	28	28	60.008	0	88.113	2626300000	22	61	3.21151	0.00458052	-1.56514	-6.5328	4.25632	0.000301567	-1.41906	-10.0776	0.224868	0.694941	0.146084	0.559857	GWHPBJBK001833	GWHPBJBK001833	284	zinc finger	4	4	4	-2.96	-2.67
3574	26.795	26.8852	26.7851	26.8912	24.9983	25.9571	24.7773	25.3811	25.6628	25.5391	25.6488	25.753	+	+		Fe_15_Fe_5;Fe_30_Fe_5	10	10	10	41.1	41.1	41.1	45.718	0	145.47	4235500000	15	83	3.01782	0.00625298	-1.56066	-6.00564	6.32474	1.82495e-05	-1.18821	-22.7413	0.688282	0.332894	0.372448	1.42157	GWHPBJBK035394;GWHPBJBK035376	GWHPBJBK035394;GWHPBJBK035376	6378	Chaperone protein DNAj;Chaperone protein DNAj	4	4	4	-2.95	-2.28
1285	26.5074	26.6709	26.4461	26.8783	24.9559	24.8603	25.0351	25.4422	25.0602	25.0362	25.0618	24.9224	+	+		Fe_15_Fe_5;Fe_30_Fe_5	8	8	8	56.1	56.1	56.1	22.406	0	75.36	2578400000	9	74	4.1559	0.001174	-1.5523	-9.67663	5.37602	5.9946e-05	-1.60552	-15.7154	0.154083	0.780293	-0.0532165	-0.402419	GWHPBJBK012817	GWHPBJBK012817	2326	Cytokinin-activating enzyme working in the direct activation pathway. Phosphoribohydrolase that converts inactive cytokinin nucleotides to the biologically active free-base forms	4	4	4	-2.93	-3.04
1622	26.8463	27.0926	27.0106	27.3788	25.4899	25.4934	25.2231	25.9287	25.1668	25.1536	24.999	25.6817	+	+		Fe_15_Fe_5;Fe_30_Fe_5	8	8	8	37.5	37.5	37.5	25.837	0	35.846	3392500000	12	66	3.81787	0.00189395	-1.54835	-8.42898	4.20134	0.00033191	-1.83179	-9.85624	0.651948	0.352579	-0.28344	-1.35946	GWHPBJBK016505;GWHPBJBK016504	GWHPBJBK016505;GWHPBJBK016504	2919	NADH dehydrogenase (Ubiquinone) iron-sulfur protein;NADH dehydrogenase (Ubiquinone) iron-sulfur protein	4	4	4	-2.92	-3.56
1387	25.2071	25.6399	25.1623	25.8737	23.5329	24.228	24.2116	23.7464	23.6887	23.6889	23.7225	24.1922	+	+		Fe_15_Fe_5;Fe_30_Fe_5	8	8	6	18.6	18.6	16	71.973	0	23.574	1356800000	30	56	3.13208	0.00517827	-1.54103	-6.31247	3.62473	0.000840365	-1.64767	-7.7809	0.198143	0.726253	-0.106642	-0.501838	GWHPBJBK014261;GWHPBJBK014233;GWHPBJBK014234	GWHPBJBK014261;GWHPBJBK014233	2536	Belongs to the peptidase A1 family;Belongs to the peptidase A1 family	4	4	4	-2.91	-3.13
3075	27.8898	28.25	27.8842	28.2019	26.1423	26.761	26.3492	26.8497	26.814	26.6709	26.9075	27.1263	+	+		Fe_15_Fe_5;Fe_30_Fe_5	9	9	6	12.6	12.6	9.2	75.587	0	56.743	9149600000	19	121	3.65084	0.00244492	-1.53091	-7.86595	3.862	0.000563194	-1.17682	-8.58343	0.9334	0.232305	0.354095	1.83256	GWHPBJBK030169	GWHPBJBK030169	5476	leucine-rich repeat extensin-like protein	4	4	4	-2.89	-2.26
2673	26.2905	26.3708	26.4034	26.5474	25.1722	25.4277	24.1366	24.7907	23.7917	24.4583		23.7174	+	+		Fe_15_Fe_5;Fe_30_Fe_5	12	12	12	49.7	49.7	49.7	35.53	0	118.1	2141600000	18	62	2.74663	0.00939959	-1.5212	-5.32178	4.8374	0.000124038	-2.35337	-12.7112	1.33609	0.127433	-0.832174	-2.50648	GWHPBJBK026401	GWHPBJBK026401	4748	pre-mRNA-splicing factor ISY1	4	4	3	-2.87	-5.11
783	28.2181	29.1071	28.4783	29.0631	27.4415	26.8386	27.4122	27.1119	26.9623	26.6806	26.7932	27.3022	+	+		Fe_15_Fe_5;Fe_30_Fe_5	12	12	11	33.5	33.5	32.2	57.654	0	146.15	15617000000	13	167	2.93852	0.00693192	-1.51562	-5.79938	3.34258	0.00141371	-1.78211	-6.90962	0.651043	0.353027	-0.26649	-1.35791	GWHPBJBK008656;GWHPBJBK019521;GWHPBJBK011054;GWHPBJBK036981	GWHPBJBK008656	1440	Far upstream element-binding protein	4	4	4	-2.86	-3.44
1447	27.9861	27.4552	27.8099	27.7182	25.9433	26.7928	25.662	26.5526	26.9449	26.8592	26.7594	27.5256	+			Fe_15_Fe_5	3	3	2	19.5	19.5	13.4	30.814	0	161.83	5915800000	9	47	2.73175	0.00962207	-1.50466	-5.28597	1.90268	0.0212418	-0.72005	-3.52044	1.33331	0.128038	0.784609	2.50175	GWHPBJBK014740	GWHPBJBK014740	2628	tobamovirus multiplication protein	4	4	4	-2.84	-1.65
2109	26.1172	25.478	26.0621	25.5539	23.7906	24.8368	24.1967	24.3824	23.3844	23.2929	23.2318	23.6181	+	+		Fe_15_Fe_5;Fe_30_Fe_5	13	13	13	33.4	33.4	33.4	75.277	0	83.599	1952800000	32	81	2.81394	0.00844665	-1.50118	-5.48596	4.88333	0.000115716	-2.42101	-12.9445	2.12197	0.0400562	-0.919828	-3.94841	GWHPBJBK021879	GWHPBJBK021879	3795	protein KRI1 homolog	4	4	4	-2.83	-5.36
3595	27.3651	26.4308	27.2064	27.7169	26.0316	25.5289	25.4909	25.6564	25.4124	25.7136	25.5384	25.3479		+		Fe_30_Fe_5	4	4	4	75	75	75	7.0892	0	9.3956	1874600000	5	138	2.62731	0.0112169	-1.50281	-5.03915	2.98545	0.00265364	-1.67672	-5.9208	0.548783	0.41339	-0.173911	-1.18008	GWHPBJBK035610	GWHPBJBK035610	6418	Cytochrome C oxidase, subunit	4	4	4	-2.83	-3.2
1592	27.9371	28.4428	28.0648	28.4237	26.4563	26.9807	26.4194	27.0284	26.1086	26.003	25.8812	26.2141	+	+		Fe_15_Fe_5;Fe_30_Fe_5	10	10	10	60.6	60.6	60.6	18.06	0	69.199	10015000000	11	119	3.43936	0.0032599	-1.4959	-7.19892	5.22635	7.17673e-05	-2.16539	-14.819	2.01792	0.0465035	-0.669487	-3.74236	GWHPBJBK016244	GWHPBJBK016244	2867	Adrenodoxin-like protein, mitochondrial	4	4	4	-2.82	-4.49
3158	29.6487	30.0068	29.4428	29.9127	28.0027	28.5184	28.2243	28.2761	28.0327	27.8139	27.8631	28.2727	+	+		Fe_15_Fe_5;Fe_30_Fe_5	12	12	12	43.6	43.6	43.6	44.665	0	323.31	29779000000	13	311	3.98041	0.0014903	-1.49739	-9.01001	4.39724	0.000239339	-1.75716	-10.6656	0.88626	0.249188	-0.259775	-1.75417	GWHPBJBK031090	GWHPBJBK031090	5626	Heterogeneous nuclear ribonucleoprotein	4	4	4	-2.82	-3.38
3210	27.8149	27.8366	27.9181	27.7733	26.1942	26.8167	25.3854	26.9763	26.4313	26.2927	26.154	26.5959		+		Fe_30_Fe_5	19	19	19	49.7	49.7	49.7	49.453	0	165.81	11378000000	25	167	2.20601	0.0219763	-1.4926	-4.11904	5.21651	7.26924e-05	-1.46727	-14.7618	0.0231482	0.963227	0.0253339	0.0678692	GWHPBJBK031932	GWHPBJBK031932	5733	La protein	4	4	4	-2.81	-2.76
3751	30.2906	30.3613	30.2588	30.1974	28.2692	29.3608	27.754	29.761	29.6653	29.3974	29.248	29.7085		+		Fe_30_Fe_5	16	8	6	62.3	43.5	32.3	29.063	0	273.27	49023000000	18	212	1.72285	0.0484169	-1.49073	-3.18608	3.27553	0.00158896	-0.772199	-6.71477	0.733827	0.310753	0.71853	1.49883	GWHPBJBK037246;GWHPBJBK002288	GWHPBJBK037246	6679	Belongs to the 14-3-3 family	4	4	4	-2.81	-1.71
2680	25.687	25.7448	26.0457	25.7843	24.2648	24.6448	23.4148	24.9947	25.7659	25.4354	25.8025	25.5581					12	12	12	69.3	69.3	69.3	20.11	0	40.615	2609500000	14	82	2.27481	0.0195878	-1.48565	-4.26172	0.72629	0.226083	-0.17496	-1.48608	2.01681	0.0465544	1.31069	3.74019	GWHPBJBK026456;GWHPBJBK000993	GWHPBJBK026456	4761	Universal stress protein family	4	4	4	-2.8	NOT SIGNIFICANT
2705	27.5552	27.6915	27.7593	27.2723	25.7122	26.2456	25.7555	26.6794	26.0842	25.5549	25.0613	25.6614	+	+		Fe_15_Fe_5;Fe_30_Fe_5	5	5	5	46.9	46.9	46.9	14.498	0	12.009	3099200000	7	53	2.94901	0.00681234	-1.47141	-5.82636	3.80325	0.000614133	-1.97914	-8.37838	0.815328	0.275952	-0.50773	-1.63582	GWHPBJBK026678	GWHPBJBK026678	4798	*(NDUFA7/B14.5a) of NADH dehydrogenase complex	4	4	4	-2.77	-3.94
1037	27.4116	27.2814	27.4415	27.1109	25.73	26.0109	25.4485	26.2428	26.4213	25.951	26.081	26.5628	+	+		Fe_15_Fe_5;Fe_30_Fe_5	14	14	14	53.8	53.8	53.8	29.603	0	83.73	5657100000	17	97	3.61065	0.00258545	-1.4533	-7.73534	3.2161	0.00176564	-1.05733	-6.54573	0.895773	0.245926	0.395962	1.77	GWHPBJBK010488	GWHPBJBK010488	1885	Belongs to the syntaxin family	4	4	4	-2.74	-2.08
819	24.8566	25.0707	25.1603	25.03	23.7902	24.0759		22.7675	23.1777	24.1784		23.902					10	10	10	26.8	26.8	26.8	71.292	0	59.348	1017000000	23	54	2.60844	0.0115337	-1.44943	-4.99542	2.22926	0.0112855	-1.58752	-4.16695	0.108484	0.839312	-0.138086	-0.293591	GWHPBJBK009049	GWHPBJBK009049	1519	calcium homeostasis endoplasmic reticulum	4	3	3	-2.73	-3.01
2224	28.671	29.0718	28.694	28.8706	27.2944	27.6207	27.2986	27.2927	27.5667	27.5579	27.5836	27.6711	+	+		Fe_15_Fe_5;Fe_30_Fe_5	15	15	15	35.4	35.4	35.4	47.116	0	323.31	26292000000	17	329	4.63613	0.000602392	-1.45026	-11.7345	4.84627	0.00012232	-1.23204	-12.756	1.36448	0.122225	0.218219	2.55492	GWHPBJBK022916	GWHPBJBK022916	3979	Heat shock chaperonin-binding motif.	4	4	4	-2.73	-2.35
1263	30.1556	29.7195	30.1147	29.6461	28.4873	27.5792	28.8284	28.9409	28.886	28.8343		29.044					13	4	4	49.7	18.3	18.3	17.201	0	23.085	16341000000	7	115	2.30268	0.0187948	-1.45001	-4.32031	0.829151	0.181812	-2.46983	-1.65894	0.279135	0.636409	-1.01981	-0.673254	GWHPBJBK012614	GWHPBJBK012614	2289	Belongs to the universal ribosomal protein uL23 family	4	4	3	-2.73	NOT SIGNIFICANT
1815	25.7918	25.4502	25.9051	26.1028	24.3085	24.5275	24.6123	23.9974				24.252	+	+		Fe_15_Fe_5;Fe_30_Fe_5	9	9	9	22.2	22.2	22.2	64.373	0	33.546	1158500000	24	38	3.53352	0.0028947	-1.45104	-7.48982	3.50349	0.00105102	-2.38919	-7.396	1.5648	0.0913386	-0.938157	-2.90266	GWHPBJBK018616	GWHPBJBK018616	3269	Suppressor of mec-8 and unc-52 protein homolog	4	4	1	-2.73	NOT SIGNIFICANT
2477	32.0833	32.0525	31.9899	32.0162	30.6705	30.5719	30.6557	30.4981	29.3186	29.0014	28.8501	29.1997	+	+	+	Fe_15_Fe_5;Fe_30_Fe_15;Fe_30_Fe_5	8	7	7	23.1	23.1	23.1	31.885	0	123.07	70106000000	8	166	7.20333	3.50849e-05	-1.43638	-31.9392	6.84194	9.71489e-06	-2.94301	-27.7802	4.99438	0.00058827	-1.50663	-13.5253	GWHPBJBK024436	GWHPBJBK024436	4394	Histone deacetylase HDT1-like	4	4	4	-2.71	-7.69
2286	28.5516	28.1492	28.3635	27.8295	26.562	27.0734	26.4437	27.0759	25.9365	25.5539	25.0377	26.2844	+	+		Fe_15_Fe_5;Fe_30_Fe_5	4	4	4	38.2	38.2	38.2	14.852	0	34.132	5334200000	9	76	3.12826	0.00520223	-1.43473	-6.30204	3.73855	0.000683642	-2.52033	-8.15746	1.86291	0.058377	-1.0856	-3.44529	GWHPBJBK023293	GWHPBJBK023293	4069	NADH dehydrogenase ubiquinone 1 alpha subcomplex subunit	4	4	4	-2.7	-5.74
973	30.2953	30.8427	30.2812	30.8722	29.168	29.241	29.1814	28.9745	29.1511	28.7088	28.653	29.1687	+	+		Fe_15_Fe_5;Fe_30_Fe_5	10	9	3	25.9	22.5	7.6	35.098	0	94.629	38149000000	11	219	3.7549	0.0020815	-1.43163	-8.21281	3.59304	0.000892761	-1.65242	-7.6787	0.715956	0.319197	-0.22079	-1.46859	GWHPBJBK010056	GWHPBJBK010056	1771	Clathrin is the major protein of the polyhedral coat of coated pits and vesicles	4	4	4	-2.7	-3.14
3171	30.0825	30.001	30.0113	29.9311	28.1633	28.8363	28.0971	29.2031	29.4998	29.222	29.0377	29.4956	+	+		Fe_15_Fe_5;Fe_30_Fe_5	7	7	3	66.1	66.1	36.6	12.23	0	46.414	21931000000	7	79	2.74162	0.00946443	-1.43154	-5.30969	2.98875	0.00264466	-0.692719	-5.92941	1.3574	0.123224	0.738819	2.54281	GWHPBJBK031258	GWHPBJBK031258	5646	Electron carrier protein. The oxidized form of the cytochrome c heme group can accept an electron from the heme group of the cytochrome c1 subunit of cytochrome reductase. Cytochrome c then transfers this electron to the cytochrome oxidase complex, the fin	4	4	4	-2.7	-1.62
2508	27.6063	27.6915	28.1575	27.732	26.1432	27.0223	26.2699	26.0462	25.0164	24.9691	24.2878	25.2175	+	+		Fe_15_Fe_5;Fe_30_Fe_5	6	6	6	37.4	37.4	37.4	31.416	0	71.52	4839000000	13	71	2.86714	0.00787736	-1.42644	-5.61826	4.76485	0.000136214	-2.92415	-12.3507	2.60435	0.0183685	-1.49771	-4.98597	GWHPBJBK024706	GWHPBJBK024706	4447	rRNA-processing protein EBP2 homolog	4	4	4	-2.69	-7.59
3472	26.8206	27.1288	26.7986	27.0236	25.1587	25.7611	25.2266	25.9277	25.9346	25.8561	25.6375	25.9282	+	+		Fe_15_Fe_5;Fe_30_Fe_5	13	13	13	58.1	58.1	58.1	34.5	0	110.13	5723000000	14	142	3.32472	0.00380807	-1.42437	-6.85727	4.33759	0.000265068	-1.10378	-10.413	0.77745	0.29205	0.320589	1.57232	GWHPBJBK034682	GWHPBJBK034682	6200	Superoxide dismutase	4	4	4	-2.68	-2.15
1511	27.9491	28.0272	27.9118	27.9892	26.8508	26.0756	27.1702	26.1102	26.0366	25.9294	25.8872	26.0796		+		Fe_30_Fe_5	12	10	10	43.3	39.1	39.1	38.771	0	128.93	9587400000	15	115	2.68457	0.0103432	-1.41765	-5.17348	7.69665	3.87536e-06	-1.98613	-38.6275	1.0676	0.190689	-0.568487	-2.05552	GWHPBJBK015284	GWHPBJBK015284	2736	Belongs to the peptidase C1 family	4	4	4	-2.67	-3.96
1950	26.8508	27.4091	26.6663	27.1885	25.908	25.182	25.7048	25.6939	25.5235	25.2933	25.1452	25.4834	+	+		Fe_15_Fe_5;Fe_30_Fe_5	3	3	3	30.8	30.8	30.8	19.254	0	37.078	2643700000	3	39	3.085	0.00556214	-1.40648	-6.18463	3.93703	0.00049922	-1.6673	-8.85162	0.714342	0.319489	-0.260823	-1.46585	GWHPBJBK020200	GWHPBJBK020200	3538	Belongs to the ubiquitin-conjugating enzyme family	4	4	4	-2.65	-3.18
987	28.6115	28.5567	28.64	28.204	27.0846	26.0881	27.2707	27.96	27.0081	26.7127		26.8522					5	5	4	23.1	23.1	18.9	19.247	0	28.828	4684800000	5	85	1.89691	0.0359119	-1.40222	-3.50949	1.52144	0.0453594	-2.53428	-2.82641	0.540642	0.418991	-1.13206	-1.16569	GWHPBJBK010152	GWHPBJBK010152	1792	component of the ubiquinol-cytochrome c reductase complex (complex III or cytochrome b-c1 complex), which is part of the mitochondrial respiratory chain	4	4	3	-2.64	-5.79
1990	28.5389	28.7805	28.5429	28.8379	26.9316	27.6812	26.7323	27.7772	28.1418	28.1716	28.0843	28.2561		+		Fe_30_Fe_5	22	22	22	81.2	81.2	81.2	35.144	0	323.31	37979000000	23	315	2.6462	0.0109405	-1.3945	-5.08321	2.99284	0.002631	-0.511644	-5.94009	1.79969	0.0639185	0.882853	3.32728	GWHPBJBK020573;GWHPBJBK025988	GWHPBJBK020573	3604	late embryogenesis abundant protein	4	4	4	-2.63	NOT SIGNIFICANT
2919	31.5629	32.0204	31.5908	32.0433	30.167	30.7488	30.3643	30.4083	30.1849	29.7767	29.8814	30.5806	+	+		Fe_15_Fe_5;Fe_30_Fe_5	14	14	14	74.3	74.3	74.3	23.917	0	323.31	84872000000	11	323	3.61118	0.00258545	-1.38226	-7.73707	3.57104	0.000926756	-1.69847	-7.60843	0.708769	0.322099	-0.316209	-1.4564	GWHPBJBK028896;GWHPBJBK028872	GWHPBJBK028896;GWHPBJBK028872	5206	Cold shock;Cold shock	4	4	4	-2.61	-3.25
530	27.2551	27.331	27.0936	27.0393	25.8324	25.7349	25.5476	26.0575	25.5189	25.5245	25.6612	25.9016	+	+		Fe_15_Fe_5;Fe_30_Fe_5	14	14	12	38	38	33.7	49.792	0	72.482	4306600000	14	100	4.47308	0.000744169	-1.38662	-10.9948	5.00373	9.55303e-05	-1.5282	-13.5753	0.459242	0.477775	-0.141585	-1.0194	GWHPBJBK006200	GWHPBJBK006200	1005	ankyrin repeat	4	4	4	-2.61	-2.88
2129	26.9677	27.2512	26.9141	27.0683	25.6328	25.8737	25.2441	25.9609	25.7288	25.6738	25.8849	25.8955	+	+		Fe_15_Fe_5;Fe_30_Fe_5	9	9	9	47.7	47.7	47.7	21.95	0	68.085	4009700000	9	72	3.62027	0.00258545	-1.37247	-7.76645	4.99349	9.67564e-05	-1.25461	-13.5205	0.289421	0.6254	0.117863	0.694162	GWHPBJBK022056	GWHPBJBK022056	3830	Pyrophosphatase that hydrolyzes non-canonical purine nucleotides such as inosine triphosphate (ITP), deoxyinosine triphosphate (dITP) or xanthosine 5-triphosphate (XTP) to their respective monophosphate derivatives. The enzyme does not distinguish between	4	4	4	-2.59	-2.39
1328	31.4652	31.6624	31.4364	31.5563	30.109	30.2502	30.0184	30.2457	30.5715	30.4582	30.3613	30.8397	+	+		Fe_15_Fe_5;Fe_30_Fe_5	23	23	23	65.7	65.7	65.7	39.537	0	323.31	129000000000	19	500	5.73611	0.000136496	-1.37428	-18.0904	3.82036	0.00059742	-0.972443	-8.43764	1.846	0.0598412	0.401841	3.41355	GWHPBJBK013311;GWHPBJBK021087;GWHPBJBK003040	GWHPBJBK013311	2402	Belongs to the protein disulfide isomerase family	4	4	4	-2.59	-1.96
1145	25.4475	25.4782	25.1964	26.121	24.4964	24.2033	24.8457	23.259		23.4108	24.2874	24.6271					6	6	6	30.5	30.5	30.5	27.417	0	11.423	1003000000	12	58	1.86912	0.0377386	-1.35973	-3.45699	2.25922	0.0105939	-1.68548	-4.22916	0.27792	0.637492	-0.325746	-0.670773	GWHPBJBK011422	GWHPBJBK011422	2070	TOM1-like protein	4	4	3	-2.57	-3.22
2348	27.7117	28.0331	27.5376	27.7467	25.8939	26.79	26.0766	26.835	26.2012	26.2013	25.8475	26.3233		+		Fe_30_Fe_5	15	15	14	33.3	33.3	31.4	51.297	0	193.5	7742200000	21	105	2.68302	0.0103647	-1.35839	-5.1698	4.49971	0.000204015	-1.61397	-11.1126	0.433773	0.499036	-0.255575	-0.972583	GWHPBJBK023675	GWHPBJBK023675	4181	Ran-specific GTPase-activating protein	4	4	4	-2.56	-3.06
494	27.0059	27.2388	27.0066	27.0368	25.4759	26.115	25.5562	25.7134	25.5709	25.5683	25.0094	25.8743	+	+		Fe_15_Fe_5;Fe_30_Fe_5	9	9	9	22.2	22.2	22.2	65.485	0	133.73	4618700000	26	73	3.94515	0.00155249	-1.35692	-8.88109	3.77855	0.000639848	-1.56632	-8.29343	0.401243	0.522453	-0.209401	-0.911921	GWHPBJBK005685	GWHPBJBK005685	941	CD2 antigen cytoplasmic tail-binding protein	4	4	4	-2.56	-2.96
3400	25.6858	25.77	26.3059	25.9344	24.7433	24.2899	24.4895	24.7463	25.2291	24.8396	24.5883	25.0996	+	+		Fe_15_Fe_5;Fe_30_Fe_5	6	6	6	18.6	18.6	18.6	46.932	0	20.634	1153200000	18	41	3.60003	0.00261435	-1.35677	-7.70116	2.602	0.00547746	-0.984881	-4.98056	1.07381	0.189463	0.371891	2.06584	GWHPBJBK033968	GWHPBJBK033968	6061	PP2A regulatory subunit	4	4	4	-2.56	-1.98
3461	26.2699	26.8344	26.4222	26.4058	25.3466	25.4554	25.0021	24.7373	23.0108	22.5519	22.9375	24.1908	+	+		Fe_15_Fe_5;Fe_30_Fe_5	20	20	20	34.5	34.5	34.5	77.111	0	53.792	2737800000	30	90	3.23212	0.00445711	-1.34773	-6.59096	3.93446	0.000501003	-3.31033	-8.84231	2.62352	0.0176988	-1.96259	-5.03037	GWHPBJBK034554	GWHPBJBK034554	6174	RNA polymerase II-associated factor 1 homolog	4	4	4	-2.55	-9.92
3673	29.798	29.5443	29.7667	29.6663	27.946	28.8786	27.9646	28.5951	28.6107	28.3216	28.2449	28.7949	+	+		Fe_15_Fe_5;Fe_30_Fe_5	10	10	10	62.2	62.2	62.2	15.093	0	105.79	30502000000	8	152	2.86717	0.00787736	-1.34776	-5.61834	3.86035	0.00056434	-1.20081	-8.57761	0.221693	0.699054	0.146946	0.553047	GWHPBJBK036010	GWHPBJBK036010	6543	Peptidyl-prolyl cis-trans isomerase	4	4	4	-2.55	-2.3
939	29.3637	29.9143	29.3241	29.8836	28.6356	27.8828	28.7788	27.7997	27.9189	27.6628	27.4545	28.0822		+		Fe_30_Fe_5	17	17	17	27.1	27.1	27.1	60.454	0	311.87	32954000000	20	319	2.38937	0.0162512	-1.3472	-4.50556	3.89075	0.000536994	-1.84182	-8.68533	0.864952	0.257248	-0.494615	-1.71868	GWHPBJBK009907	GWHPBJBK009907	1722	Far upstream element-binding protein	4	4	4	-2.54	-3.58
884	26.8955	27.1653	26.9402	27.1874	25.4438	26.0168	25.3095	26.0458	26.2996	25.9842	25.7914	26.1723	+	+		Fe_15_Fe_5;Fe_30_Fe_5	12	12	8	58.8	58.8	42.2	32.494	0	101.59	6287200000	18	120	3.21403	0.00456825	-1.34312	-6.53989	3.48697	0.00108679	-0.985225	-7.34482	0.805688	0.279711	0.3579	1.61969	GWHPBJBK009501	GWHPBJBK009501	1625	Alpha-soluble NSF attachment	4	4	4	-2.54	-1.98
2765	29.4357	29.6344	29.2058	29.6464	28.639	27.4326	28.8879	27.6341	27.3945	27.052	27.0994	27.6555		+		Fe_30_Fe_5	12	12	12	48.5	48.5	48.5	40.077	0	207.61	17699000000	19	138	1.91639	0.0348955	-1.33216	-3.54651	4.79252	0.000131215	-2.18021	-12.4871	1.14752	0.169426	-0.848052	-2.18873	GWHPBJBK027489	GWHPBJBK027489	4914	Belongs to the peptidase C1 family	4	4	4	-2.52	-4.53
671	26.0024	26.9993	26.2109	27.0329	25.7793	24.4818	25.7359	24.9051	24.4035	24.6318	24.1122	25.0345		+		Fe_30_Fe_5	9	9	9	35.2	35.2	35.2	25.208	0	57.2	2700200000	15	58	1.73845	0.0471558	-1.33584	-3.21455	3.05927	0.00233369	-2.01585	-6.1156	0.925106	0.235367	-0.680009	-1.81878	GWHPBJBK007702	GWHPBJBK007702	1251	Nucleoside diphosphate kinase	4	4	4	-2.52	-4.04
3759	29.7801	29.861	29.806	29.7761	28.4977	28.3087	28.4741	28.62	28.0523	27.8802	27.7188	28.0303	+	+		Fe_15_Fe_5;Fe_30_Fe_5	27	27	3	79.2	79.2	11.7	58.268	0	323.31	37620000000	23	496	5.97835	0.000113996	-1.33067	-19.8798	6.42443	1.53462e-05	-1.88542	-23.637	2.83017	0.0127116	-0.554749	-5.52608	GWHPBJBK037341	GWHPBJBK037341	6691	importin subunit	4	4	4	-2.52	-3.69
2543	27.9805	27.5863	27.9152	27.6937	26.0559	27.0706	26.2742	26.5212	26.6147	26.5498	26.5918	26.8921	+	+		Fe_15_Fe_5;Fe_30_Fe_5	9	9	9	41.6	41.6	41.6	34.31	0	71.757	6116600000	12	110	2.83435	0.00823269	-1.31346	-5.53647	4.07462	0.000401021	-1.13183	-9.36264	0.334112	0.582115	0.181628	0.783139	GWHPBJBK024951	GWHPBJBK024951	4512		4	4	4	-2.49	-2.19
2154	28.285	28.6594	28.3411	28.5418	26.8335	27.2594	26.7647	27.7244	28.681	28.7827	28.775	28.6506	+		+	Fe_15_Fe_5;Fe_30_Fe_15	10	8	8	73.9	61.5	61.5	17.227	0	169.25	18168000000	10	163	2.82059	0.00834432	-1.31131	-5.50238	1.53263	0.0444439	0.265487	2.84603	3.38333	0.00570792	1.5768	7.03026	GWHPBJBK022301	GWHPBJBK022301	3864	Belongs to the cysteine synthase cystathionine beta- synthase family	4	4	4	-2.48	NOT SIGNIFICANT
16	27.7782	27.5251	27.7372	27.4065	26.1868	26.6137	25.8662	26.5535	26.3943	26.066	25.9688	26.4116	+	+		Fe_15_Fe_5;Fe_30_Fe_5	7	7	7	48.4	48.4	48.4	20.265	0	114.99	6321600000	5	100	3.26972	0.00418207	-1.30671	-6.69809	4.18131	0.000342152	-1.40158	-9.77671	0.177994	0.750348	-0.0948696	-0.456997	GWHPBJBK000133;GWHPBJBK006838;GWHPBJBK018352	GWHPBJBK000133	57	Translation machinery-associated protein	4	4	4	-2.47	-2.64
1609	28.6192	28.8316	28.6659	28.7905	27.1659	27.7728	27.0974	27.6632	27.3415	27.4532	27.4113	27.6099	+	+		Fe_15_Fe_5;Fe_30_Fe_5	22	22	22	70.3	70.3	70.3	49.828	0	323.31	24687000000	21	284	3.4701	0.00319026	-1.30201	-7.29285	5.54262	4.79356e-05	-1.27285	-16.7743	0.0570282	0.912507	0.0291634	0.161575	GWHPBJBK016412	GWHPBJBK016412	2899	Aminoacylase-1-like isoform X1	4	4	4	-2.47	-2.42
1348	25.1731	26.1203	24.9263	25.1718	24.1201	24.2895		24.6011						+		Fe_30_Fe_5	7	7	7	32.8	32.8	32.8	35.643	0	31.713	929810000	18	35	1.73397	0.0474987	-1.30389	-3.20637	3.11193	0.00213455	-2.14759	-6.2575	1.16891	0.163995	-0.843694	-2.22449	GWHPBJBK013641	GWHPBJBK013641	2446	PspA/IM30 family	4	3	0	-2.47	NOT SIGNIFICANT
2613	29.6446	30.0259	29.6514	29.905	28.4187	28.3606	28.8164	28.4436	28.6828	28.1961	28.2329	28.7327	+	+		Fe_15_Fe_5;Fe_30_Fe_5	7	6	3	50.3	39.6	28.4	21.596	0	290.54	21365000000	10	165	4.03905	0.00135371	-1.29692	-9.22806	3.64337	0.000809763	-1.34559	-7.84153	0.101242	0.847904	-0.048677	-0.275656	GWHPBJBK025668	GWHPBJBK025668	4636	Ran-binding protein 1 homolog	4	4	4	-2.46	-2.54
2457	29.5923	29.7395	29.5933	29.6753	27.6328	28.9797	27.8861	28.938	29.1952	29.0373	28.9248	29.2568		+		Fe_30_Fe_5	33	33	33	60.8	60.8	60.8	63.753	0	301.92	85927000000	32	580	1.97956	0.0314813	-1.29095	-3.66777	3.21959	0.00175696	-0.546617	-6.55557	1.08112	0.18706	0.744336	2.07802	GWHPBJBK024353	GWHPBJBK024353	4366	protein disulfide isomerase-like	4	4	4	-2.45	NOT SIGNIFICANT
3035	26.1372	26.2226	26.0524	26.1138	24.0304	25.2983	24.9868	25.0729	25.3122	25.3681	25.0446	25.2635		+		Fe_30_Fe_5	13	13	13	51.2	51.2	51.2	30.66	0	46.175	2600700000	16	89	2.41021	0.0156754	-1.28439	-4.5508	4.51538	0.000200738	-0.884361	-11.1825	0.666845	0.344027	0.400033	1.38498	GWHPBJBK029830	GWHPBJBK029830	5409	phosphatase 2C	4	4	4	-2.44	-1.85
2186	27.8445	27.9958	27.7618	28.4065	26.263	26.9449	26.6164	27.0525	24.4119	24.1143	23.782	25.348	+	+	+	Fe_15_Fe_5;Fe_30_Fe_15;Fe_30_Fe_5	19	19	7	36.1	36.1	15.1	78.499	0	161.19	9725200000	36	140	2.86506	0.00788296	-1.28297	-5.61305	4.18788	0.000338935	-3.58811	-9.80275	3.03446	0.00973725	-2.30515	-6.0496	GWHPBJBK022550	GWHPBJBK022550	3910	Ras GTPase-activating protein-binding protein	4	4	4	-2.43	-12.03
992	26.3631	25.7837	26.4637	25.6807	24.7425	24.4665	24.9524	25.0344	23.9106	23.5485	23.6366	24.3213	+	+		Fe_15_Fe_5;Fe_30_Fe_5	6	6	6	49.5	49.5	49.5	20.779	0	14.434	1218900000	9	50	2.78001	0.00888435	-1.27388	-5.40277	3.81009	0.000608429	-2.21856	-8.40203	2.33701	0.028159	-0.944679	-4.39312	GWHPBJBK010184	GWHPBJBK010184	1803	Ribosomal protein L2	4	4	4	-2.42	-4.65
3484	27.0985	26.2769	26.8065	26.3401	24.9816	25.8334	24.9371	25.6584	23.6414	24.3932	24.1531	25.1638		+		Fe_30_Fe_5	20	20	8	38.9	38.9	21.3	67.561	0	54.252	3928400000	30	136	2.26048	0.0200278	-1.27789	-4.23177	3.07479	0.00227838	-2.29262	-6.15718	1.38609	0.118729	-1.01474	-2.5919	GWHPBJBK034798;GWHPBJBK017372;GWHPBJBK012296	GWHPBJBK034798	6219	guanine nucleotide-binding protein-like 3 homolog	4	4	4	-2.42	-4.9
535	29.2208	29.195	30.3644	29.2319	27.9294	28.1484	27.9192	28.9229	26.5265	27.9077	27.8104	27.3311		+		Fe_30_Fe_5	24	19	16	32.9	26	22.6	122.76	0	32.137	6954900000	49	83	1.84888	0.0389308	-1.27306	-3.41895	2.58615	0.00564272	-2.10911	-4.94407	1.10591	0.179994	-0.836052	-2.11929	GWHPBJBK006305	GWHPBJBK006305	1018	Importin-5-like	4	4	4	-2.42	-4.31
3475	26.2811	26.0718	26.1967	26.0239	25.0429	24.8936	25.0275	24.4982		24.8918	24.4571	25.1155	+			Fe_15_Fe_5	9	9	8	32.2	32.2	30.6	57.211	0	30.864	1740700000	19	53	4.01509	0.00139964	-1.27782	-9.13844	1.9243	0.0203326	-1.80697	-3.5616	0.458581	0.478179	-0.529154	-1.01819	GWHPBJBK034735	GWHPBJBK034735	6204	UBA-like domain (DUF1421)	4	4	3	-2.42	-3.5
3726	26.2972	26.2924	26.274	26.282	25.1854	24.9371	25.1692	24.7491	25.079	25.1491	24.9735	25.2689	+	+		Fe_15_Fe_5;Fe_30_Fe_5	10	10	10	55.5	55.5	55.5	31.207	0	36.93	2038700000	15	68	4.74861	0.000538945	-1.2762	-12.2713	5.83254	3.57138e-05	-1.16879	-18.7832	0.388527	0.532472	0.107411	0.88792	GWHPBJBK036798;GWHPBJBK036793;GWHPBJBK036785;GWHPBJBK036772;GWHPBJBK036797	GWHPBJBK036798;GWHPBJBK036793;GWHPBJBK036785;GWHPBJBK036772	6632	KH domain-containing protein;KH domain-containing protein;KH domain-containing protein;KH domain-containing protein	4	4	4	-2.42	-2.25
2963	25.4029	25.5146	25.4613	25.6859		24.717	24.473	24.7002	23.7502		23.9399	24.1747		+		Fe_30_Fe_5	7	7	7	19.9	19.9	19.9	50.511	0	39.257	1259400000	12	44	1.76002	0.0455706	-1.26648	-3.25409	3.60964	0.00086339	-1.76307	-7.73211	0.515853	0.436125	-0.496594	-1.12163	GWHPBJBK029190	GWHPBJBK029190	5274	Microfibrillar-associated protein	4	3	3	-2.41	-3.39
1631	28.9501	29.6281	28.7334	29.4551	28.0633	27.5165	27.591	28.5191	28.6868	28.3751	28.3412	28.8215					5	5	5	54.5	54.5	54.5	15.132	0	150.43	18094000000	8	117	2.17213	0.0231276	-1.26923	-4.04978	1.41492	0.0562105	-0.635558	-2.64144	1.29025	0.137153	0.633668	2.42865	GWHPBJBK016604;GWHPBJBK033999;GWHPBJBK008669	GWHPBJBK016604;GWHPBJBK033999	2935	Cytochrome b5;Cytochrome b5	4	4	4	-2.41	NOT SIGNIFICANT
1120	26.6248	26.795	26.5282	26.6963	25.4818	25.1234	25.2394	25.7389	25.8813	25.3454	25.2527	25.7405	+	+		Fe_15_Fe_5;Fe_30_Fe_5	5	5	4	22.8	22.8	20.8	38.287	0	54.348	1984000000	22	43	3.85614	0.00179746	-1.26517	-8.56277	3.31667	0.00146941	-1.10608	-6.83379	0.332212	0.583904	0.159099	0.779413	GWHPBJBK011183	GWHPBJBK011183	2024	ATP-dependent Clp protease proteolytic subunit	4	4	4	-2.4	-2.15
2384	27.6098	28.1123	27.5658	28.1906	26.8207	26.4269	26.4856	26.6831	26.8977	27.2189	26.8873	27.0052	+	+		Fe_15_Fe_5;Fe_30_Fe_5	13	13	13	35.3	35.3	35.3	34.712	0	76.68	6378300000	17	101	3.29189	0.00404899	-1.26555	-6.76188	2.51998	0.00641637	-0.867362	-4.79371	1.81115	0.0628134	0.398189	3.34855	GWHPBJBK023882	GWHPBJBK023882	4237	fission factor *(PMD)	4	4	4	-2.4	-1.82
3563	25.5435	25.3808	25.4759	25.2965	24.0275	24.2501	23.8037	24.5754				24.3236	+	+		Fe_15_Fe_5;Fe_30_Fe_5	6	6	6	20.7	20.7	20.7	22.492	0	20.449	871540000	10	38	3.46363	0.00320431	-1.26002	-7.273	3.1037	0.00216166	-2.07422	-6.23516	1.16465	0.165135	-0.814201	-2.21735	GWHPBJBK035321	GWHPBJBK035321	6358	ER membrane protein complex subunit 7 homolog	4	4	1	-2.39	NOT SIGNIFICANT
2278	29.0559	29.3781	29.0572	29.2085	27.9037	27.8289	28.2819	27.6901	27.2483	26.9692	26.7857	27.4842	+	+		Fe_15_Fe_5;Fe_30_Fe_5	17	17	17	34.4	34.4	34.4	76.171	0	192.36	24588000000	28	202	3.82104	0.00188715	-1.24874	-8.44	4.68239	0.000153409	-2.05307	-11.9526	2.16685	0.0374443	-0.804329	-4.03904	GWHPBJBK023264	GWHPBJBK023264	4060	Far upstream element-binding protein	4	4	4	-2.38	-4.15
2294	27.7487	27.6626	27.7349	27.6885	26.1099	26.5457	26.4112	26.7689	26.5715	26.3594	26.2918	26.5246	+	+		Fe_15_Fe_5;Fe_30_Fe_5	15	11	11	46.8	34	34	27.528	0	69.317	6768400000	16	86	3.97191	0.00149442	-1.24979	-8.97879	5.77157	3.8062e-05	-1.27189	-18.3423	0.0506933	0.921857	-0.0220962	-0.144511	GWHPBJBK023330	GWHPBJBK023330	4083	ATP synthase subunit O	4	4	4	-2.38	-2.41
1531	28.044	28.3825	27.9731	28.3777	26.9552	26.7982	27.0737	26.9739	27.255	26.9526	26.9853	27.392	+	+		Fe_15_Fe_5;Fe_30_Fe_5	32	32	32	56.6	56.6	56.6	98.673	0	323.31	31897000000	30	392	4.27936	0.000948218	-1.24408	-10.1717	3.34216	0.00141389	-1.04808	-6.90837	0.808975	0.278822	0.196001	1.62519	GWHPBJBK015527	GWHPBJBK015527	2766	Large proline-rich protein	4	4	4	-2.37	-2.07
2306	26.1384	26.5757	26.018	26.7988	25.0843	25.158	25.345	24.9772	25.8259	25.7918	25.606	25.9181	+		+	Fe_15_Fe_5;Fe_30_Fe_15	8	8	8	27.6	27.6	27.6	55.378	0	76.539	2441400000	17	75	3.10553	0.0053701	-1.24162	-6.24014	1.65811	0.0344902	-0.5973	-3.0689	3.14699	0.00808982	0.644317	6.3534	GWHPBJBK023401	GWHPBJBK023401	4102	PB1 domain	4	4	4	-2.36	-1.51
2418	25.2845	25.4823	25.3084	25.6541	24.4724	24.1374	24.8056	23.386	23.4671	23.6114		24.0764		+		Fe_30_Fe_5	7	7	7	20.7	20.7	20.7	53.561	0	17.846	841310000	20	45	2.09871	0.0261061	-1.23198	-3.90185	3.85498	0.000567464	-1.86649	-8.5587	0.879891	0.251123	-0.634519	-1.74357	GWHPBJBK024118	GWHPBJBK024118	4297	Ectonucleotide pyrophosphatase phosphodiesterase family member	4	4	3	-2.35	-3.65
2012	26.5079	26.4977	26.7165	26.5429	25.9498	25.1207	25.065	25.1931	25.0515	25.5094	25.6165	25.6995	+	+		Fe_15_Fe_5;Fe_30_Fe_5	17	17	17	57.9	57.9	57.9	43.597	0	125.11	4087400000	21	137	2.92878	0.00704831	-1.2341	-5.77442	3.42533	0.00121705	-1.09702	-7.15637	0.216559	0.70464	0.137082	0.541986	GWHPBJBK020743	GWHPBJBK020743	3635	TOM1-like protein	4	4	4	-2.35	-2.14
3039	29.2143	29.4414	29.1593	29.2488	28.1474	28.1035	27.2191	28.6565	28.5524	28.2979	28.0162	28.615		+		Fe_30_Fe_5	16	5	5	66.5	31.9	31.9	28.794	0	156.29	17059000000	15	114	2.17251	0.0231276	-1.23433	-4.05056	3.00959	0.0025531	-0.895616	-5.98399	0.466108	0.473701	0.338718	1.03193	GWHPBJBK029846;GWHPBJBK027316;GWHPBJBK013570	GWHPBJBK029846	5415	Belongs to the 14-3-3 family	4	4	4	-2.35	-1.86
1774	27.395	27.9555	27.3407	27.8339	26.7341	26.4154	26.8247	25.6241				24.6846		+		Fe_30_Fe_5	14	14	4	32.3	32.3	7.9	49.797	0	39.784	4179000000	21	86	2.11117	0.0255923	-1.2317	-3.92675	3.51319	0.00103063	-4.47634	-7.42621	2.62888	0.0175608	-3.24464	-5.04282	GWHPBJBK018285	GWHPBJBK018285	3206	Mitochondrial ribosomal subunit protein	4	4	1	-2.35	NOT SIGNIFICANT
1344	24.9124	25.6873	24.9766	25.9309	24.1941	23.5198	24.497	24.3801	24.2759	23.9537	24.2337	24.6075					3	3	3	45.7	45.7	45.7	17.713	0	10.506	671010000	8	37	1.97647	0.0316609	-1.22903	-3.6618	2.07384	0.0153473	-1.10909	-3.8524	0.182952	0.744883	0.119945	0.468124	GWHPBJBK013572	GWHPBJBK013572	2438	Belongs to the TrpA family	4	4	4	-2.34	-2.16
1389	26.8935	26.841	26.9568	26.6277	25.284	25.9914	25.4351	25.7223	25.0055	25.0012	24.7012	25.3737	+	+		Fe_15_Fe_5;Fe_30_Fe_5	5	3	3	9	6.8	6.8	81.019	0	16.797	1640700000	26	42	3.40362	0.00338871	-1.22155	-7.09095	4.62244	0.000169948	-1.80937	-11.6707	1.51652	0.09661	-0.587819	-2.81779	GWHPBJBK014291	GWHPBJBK014291	2539	nucleobase-ascorbate transporter	4	4	4	-2.33	-3.5
1083	25.5534	26.2192	25.4801	26.1184	24.7886	24.3903	24.4521	24.8555	24.4248	24.5236	24.6277	24.6836	+	+		Fe_15_Fe_5;Fe_30_Fe_5	11	11	11	44.6	44.6	44.6	40.437	0	34.404	2150700000	20	75	2.80794	0.00853494	-1.22117	-5.47118	3.17867	0.00190346	-1.27788	-6.44099	0.16816	0.761809	-0.0567131	-0.434737	GWHPBJBK010936	GWHPBJBK010936	1968	Cop9 signalosome complex subunit	4	4	4	-2.33	-2.42
2550	28.0102	27.8941	27.9713	27.8066	27.0192	26.5921	26.6283	26.5983	26.5183	26.3199	26.3305	26.6095	+	+		Fe_15_Fe_5;Fe_30_Fe_5	13	13	5	68.1	68.1	38.9	26.144	0	153.61	9977800000	12	134	4.41134	0.000820082	-1.21107	-10.7261	5.64933	4.34804e-05	-1.47601	-17.4883	1.09802	0.181902	-0.264938	-2.10616	GWHPBJBK025062;GWHPBJBK025028	GWHPBJBK025062;GWHPBJBK025028	4522	V-type proton ATPase subunit;V-type proton ATPase subunit	4	4	4	-2.32	-2.78
1363	28.1089	28.4991	28.068	28.3829	27.2373	26.9355	27.3548	26.6649	27.148	27.1755	27.1007	27.3252	+	+		Fe_15_Fe_5;Fe_30_Fe_5	18	18	7	49.1	49.1	19.4	54.946	0	173.86	9795000000	20	251	3.1975	0.00468911	-1.21662	-6.49351	4.06558	0.000407868	-1.0774	-9.32827	0.371675	0.548828	0.139222	0.855843	GWHPBJBK013871	GWHPBJBK013871	2476	TOM1-like protein	4	4	4	-2.32	-2.11
26	28.356	28.0101	28.3909	28.2549	26.642	27.5587	26.4532	27.502	28.1055	27.8898	27.9188	28.3632					20	20	20	39.9	39.9	39.9	51.332	0	208.11	29992000000	20	260	2.17619	0.0230301	-1.21402	-4.05805	0.630945	0.273934	-0.183664	-1.32334	1.81771	0.0623311	1.03035	3.36075	GWHPBJBK000239	GWHPBJBK000239	75		4	4	4	-2.32	NOT SIGNIFICANT
944	26.3146	27.0904	26.4388	26.9425	24.916	26.0683	24.9139	26.0217	26.2906	26.603	25.9477	26.4269					4	4	4	26.3	26.3	26.3	19.233	0	23.333	2240100000	9	51	1.74506	0.0466952	-1.2166	-3.22664	0.805748	0.190728	-0.379548	-1.61979	1.24985	0.14524	0.837049	2.3604	GWHPBJBK009919	GWHPBJBK009919	1727	DNA-binding protein	4	4	4	-2.32	NOT SIGNIFICANT
623	29.2691	28.9199	29.217	28.8928	27.3641	28.3759	27.4629	28.2837	28.2481	28.0138	28.1012	28.5275		+		Fe_30_Fe_5	24	24	23	41.1	41.1	41.1	61.83	0	284.69	52962000000	31	349	2.26676	0.0197936	-1.20303	-4.24488	2.90396	0.00308675	-0.852031	-5.71116	0.568913	0.401949	0.350998	1.2155	GWHPBJBK007246	GWHPBJBK007246	1171	Proton pump-interactor	4	4	4	-2.3	-1.81
213	25.6222	25.8521	25.9173	25.9072	24.9385	24.3441	24.95	24.2762	24.4319	24.8015	24.4359	24.8579	+	+		Fe_15_Fe_5;Fe_30_Fe_5	4	4	4	23.6	23.6	23.6	35.439	0	25.973	857810000	13	40	3.05546	0.00584771	-1.19749	-6.10543	3.95131	0.000488153	-1.1929	-8.90348	0.00709516	0.987974	0.00458479	0.0211713	GWHPBJBK002563	GWHPBJBK002563	399	Autophagy-related protein	4	4	4	-2.29	-2.29
2873	27.7394	27.8421	27.6866	27.8156	26.1987	26.9308	26.3773	26.8746	27.4862	27.3382	27.4898	27.5782	+	+		Fe_15_Fe_5;Fe_30_Fe_5	8	8	6	27.1	27.1	21.3	41.049	0	51.264	5486700000	15	68	3.14794	0.0050838	-1.17559	-6.35599	2.55443	0.00601664	-0.297826	-4.87162	2.46185	0.023228	0.877762	4.66409	GWHPBJBK028436;GWHPBJBK016576;GWHPBJBK036600;GWHPBJBK018704;GWHPBJBK036586;GWHPBJBK009999	GWHPBJBK028436;GWHPBJBK016576	5127	Belongs to the protein kinase superfamily;Belongs to the protein kinase superfamily	4	4	4	-2.26	NOT SIGNIFICANT
1889	26.8737	27.3815	26.8192	27.439	26.0037	25.7517	26.1662	25.8944	25.9564	25.7687	25.4839	26.1109	+	+		Fe_15_Fe_5;Fe_30_Fe_5	18	18	16	52.3	52.3	47.9	48.467	0	127.96	7918100000	23	143	3.13872	0.00515346	-1.17438	-6.33067	3.06248	0.0023233	-1.29841	-6.12418	0.32804	0.587314	-0.124033	-0.771216	GWHPBJBK019386	GWHPBJBK019386	3414	poly(rC)-binding protein	4	4	4	-2.26	-2.46
407	28.9975	28.9836	28.9869	28.8832	27.1857	28.4413	27.3517	28.1771	27.9615	27.7285	27.819	28.2009		+		Fe_30_Fe_5	18	18	18	54.8	54.8	54.8	48.44	0	215.14	26074000000	22	291	2.05186	0.0281737	-1.17387	-3.80895	4.16957	0.00034682	-1.03536	-9.73034	0.165074	0.765944	0.138508	0.427698	GWHPBJBK004713	GWHPBJBK004713	760	Belongs to the protein disulfide isomerase family	4	4	4	-2.26	-2.05
1714	26.6562	27.2118	26.8151	27.3756	26.1108	25.3328	26.0565	25.8773	25.3382	25.139	25.2392	25.8321		+		Fe_30_Fe_5	14	14	14	28.8	28.8	28.8	75.271	0	61.223	3823400000	24	76	2.51849	0.0131838	-1.17033	-4.79038	3.42412	0.00121875	-1.62752	-7.15272	1.00144	0.209196	-0.457189	-1.94557	GWHPBJBK017575	GWHPBJBK017575	3087	HIPL1 protein-like	4	4	4	-2.25	-3.09
2531	25.8459	25.7916	25.6296	25.6215	24.3431	24.7703	24.3371	24.7904	24.6576	24.3752	24.6625	24.5571	+	+		Fe_15_Fe_5;Fe_30_Fe_5	6	4	3	40.6	31.2	21.8	22.561	0	14.632	1393000000	16	68	3.7922	0.00197044	-1.16194	-8.34027	4.92615	0.000106391	-1.15907	-13.1656	0.00669792	0.988279	0.0028758	0.0199949	GWHPBJBK024896;GWHPBJBK018697	GWHPBJBK024896	4496	Ras-related protein	4	4	4	-2.24	-2.23
2915	25.7792	25.5087	25.8842	25.4518	24.5191	24.9409	24.5264							+	+	Fe_30_Fe_15;Fe_30_Fe_5	18	3	3	28.9	3.1	3.1	98.391	0	25.226	812640000	36	23	2.69783	0.010211	-1.16575	-5.20491	4.99318	9.67564e-05	-3.15891	-13.5189	3.34572	0.00602087	-1.99316	-6.91885	GWHPBJBK028850;GWHPBJBK028888;GWHPBJBK018689;GWHPBJBK036592	GWHPBJBK028850	5202	phosphoribosylformylglycinamidine synthase	4	3	0	-2.24	NOT SIGNIFICANT
1519	28.5895	28.9031	28.7856	29.2322	27.5561	27.9302	27.7975	27.5921	26.7381	27.1247	27.2246	27.1839	+	+		Fe_15_Fe_5;Fe_30_Fe_5	8	6	6	33.8	30.5	30.5	32.738	0	70.293	9371800000	14	87	3.43765	0.00326407	-1.15863	-7.19372	4.31934	0.000271314	-1.80977	-10.3368	2.41991	0.0246319	-0.651139	-4.57194	GWHPBJBK015380	GWHPBJBK015380	2749	isoform X1	4	4	4	-2.23	-3.51
1928	30.8293	30.9869	30.8047	30.95	29.3939	29.9218	29.4531	30.1892	30.164	29.8692	29.7889	30.2606	+	+		Fe_15_Fe_5;Fe_30_Fe_5	16	11	5	66.8	57	32.4	28.883	0	323.31	78138000000	15	300	2.97165	0.00658493	-1.1532	-5.8849	3.42204	0.00122198	-0.872048	-7.14643	0.597937	0.38356	0.281147	1.26618	GWHPBJBK019895	GWHPBJBK019895	3493	Belongs to the 14-3-3 family	4	4	4	-2.22	-1.83
843	28.5584	28.9412	28.5009	28.8868	27.7083	27.1553	27.5198	27.9399	28.4564	28.2894	28.3925	28.5408	+			Fe_15_Fe_5	14	7	7	71.3	39.6	39.6	39.873	0	48.502	11214000000	17	92	2.89948	0.00746045	-1.14098	-5.69982	1.29417	0.0714041	-0.302033	-2.43528	2.53116	0.020817	0.838946	4.81892	GWHPBJBK009196	GWHPBJBK009196	1557	The pyruvate dehydrogenase complex catalyzes the overall conversion of pyruvate to acetyl-CoA and CO(2)	4	4	4	-2.21	NOT SIGNIFICANT
1877	28.5306	29.0872	28.3771	29.0425	27.7483	27.4147	27.6828	27.6185	27.418	27.1999	27.1885	27.4264	+	+		Fe_15_Fe_5;Fe_30_Fe_5	12	12	12	57.8	57.8	57.8	26.539	0	134.28	16838000000	16	155	2.98258	0.00652914	-1.14331	-5.91331	3.56665	0.000935278	-1.45117	-7.59449	1.7034	0.0730419	-0.307861	-3.15071	GWHPBJBK019307	GWHPBJBK019307	3393	Belongs to the GroES chaperonin family	4	4	4	-2.21	-2.73
786	27.4201	27.8181	27.3812	27.7532	25.8634	27.0906	26.6716	26.1589	27.1308	27.7167	27.2631	27.7354					20	3	3	33.5	7.5	7.5	73.47	0	39.228	4522000000	30	124	2.09652	0.0261646	-1.14706	-3.89749	0.286221	0.556391	-0.131678	-0.687677	1.75335	0.0679962	1.01538	3.24184	GWHPBJBK008686	GWHPBJBK008686	1446	ABC transporter F family member	4	4	4	-2.21	NOT SIGNIFICANT
3744	28.026	28.4116	28.091	28.3508	26.633	27.4087	26.8369	27.4525	26.7287	26.3095	26.6424	27.0031		+		Fe_30_Fe_5	17	17	16	79.1	79.1	74.7	29.884	0	174.1	19002000000	14	211	2.62235	0.0113296	-1.13707	-5.02764	3.98522	0.000463743	-1.54892	-9.02772	0.821669	0.273611	-0.411849	-1.64643	GWHPBJBK037109	GWHPBJBK037109	6663	BEST Arabidopsis thaliana protein match is	4	4	4	-2.2	-2.93
60	27.9425	28.4043	27.9939	28.0735	27.2056	26.7027	27.0132	26.9519	26.9999	27.3616	26.622	27.1162	+	+		Fe_15_Fe_5;Fe_30_Fe_5	7	4	4	47.4	37.2	37.2	24.034	0	99.41	8514300000	10	109	3.61027	0.00258545	-1.1352	-7.73414	2.94145	0.00288601	-1.07862	-5.80693	0.112998	0.831986	0.0565805	0.304673	GWHPBJBK000632	GWHPBJBK000632	135	Ran-binding protein 1 homolog	4	4	4	-2.2	-2.11
170	26.7878	27.3851	26.7208	27.3163	25.6802	26.2097	25.6015	26.1571	26.1355	25.6372		26.2487					10	8	8	62.2	51.3	51.3	21.618	0	25.319	4177100000	11	51	2.55185	0.0126138	-1.14039	-4.86577	1.30194	0.0703298	-1.70777	-2.44845	0.351899	0.565964	-0.567385	-0.817784	GWHPBJBK002134	GWHPBJBK002134	329	Component of the eukaryotic translation initiation factor 3 (eIF-3) complex, which is involved in protein synthesis of a specialized repertoire of mRNAs and, together with other initiation factors, stimulates binding of mRNA and methionyl-tRNAi to the 40S	4	4	3	-2.2	NOT SIGNIFICANT
2323	31.3273	30.6703	31.2393	30.8434	29.4561	30.3871	29.4934	30.224	30.3338	29.9404	30.0392	30.5001					17	6	6	58	28	28	28.326	0	202.59	74793000000	13	262	2.10459	0.0258809	-1.12993	-3.91359	2.1536	0.0130843	-0.816685	-4.01218	0.526363	0.429035	0.313243	1.14036	GWHPBJBK023512	GWHPBJBK023512	4133	60S ribosomal protein	4	4	4	-2.19	-1.76
1421	26.8087	26.7914	26.5728	26.7402	25.5555	25.6391	25.7867	25.4318	25.3412	25.3147	25.393	25.7086	+	+		Fe_15_Fe_5;Fe_30_Fe_5	12	12	12	23.6	23.6	23.6	77.436	0	105.84	3722400000	25	89	4.74197	0.000538945	-1.125	-12.239	4.72786	0.000143637	-1.28893	-12.1706	0.670884	0.342426	-0.163929	-1.39189	GWHPBJBK014560	GWHPBJBK014560	2593	VHS domain-containing protein	4	4	4	-2.18	-2.44
1904	27.0044	27.0989	27.0634	27.0966	25.9236	26.1069	25.8809	25.8632	25.8151	25.9606	25.816	25.8687	+	+		Fe_15_Fe_5;Fe_30_Fe_5	8	8	4	31.9	31.9	12.2	28.431	0	57.842	3834900000	11	73	5.81913	0.000130737	-1.12217	-18.6854	6.99853	7.65499e-06	-1.20075	-29.5122	0.559704	0.407446	-0.0785813	-1.19932	GWHPBJBK019597	GWHPBJBK019597	3442	NADH dehydrogenase ubiquinone flavoprotein 2	4	4	4	-2.18	-2.3
3429	27.5078	27.5304	27.3467	27.5224	25.9742	26.6822	25.7201	27.0331	26.9188	26.9077	26.7209	27.1256		+		Fe_30_Fe_5	14	14	14	73.2	73.2	73.2	30.877	0	150.73	10255000000	16	166	1.97129	0.0320121	-1.12441	-3.6518	3.0059	0.00256576	-0.558558	-5.97428	0.908815	0.240773	0.565854	1.79169	GWHPBJBK034207	GWHPBJBK034207	6111	Succinic semialdehyde reductase	4	4	4	-2.18	NOT SIGNIFICANT
3492	25.7055	25.5095	25.8107	26.0428	23.9949	24.8468	24.8689	24.8803	24.4646	23.6642	24.0666	24.5502		+		Fe_30_Fe_5	9	9	9	26	26	26	57.72	0	39.503	1993400000	27	69	2.42358	0.0154224	-1.11941	-4.57995	3.31146	0.00148468	-1.58072	-6.81862	0.762992	0.297078	-0.461313	-1.54801	GWHPBJBK034880	GWHPBJBK034880	6231	heterogeneous nuclear ribonucleoprotein	4	4	4	-2.17	-2.99
526	25.165	25.3871	25.3125	25.4987	24.4539	24.6276		24.1064						+		Fe_30_Fe_5	4	4	4	26.1	26.1	26.1	25.332	0	14.941	606830000	7	30	2.67793	0.0104097	-1.11942	-5.15778	3.95991	0.000480972	-1.71199	-8.93486	1.1411	0.170721	-0.592574	-2.178	GWHPBJBK006138	GWHPBJBK006138	998	RNA-binding protein	4	3	0	-2.17	NOT SIGNIFICANT
2682	26.5912	26.8815	26.6544	26.7752	25.7622	25.3813	26.1237	25.2005	25.8183	25.5119	25.4811	26.1127		+		Fe_30_Fe_5	13	11	11	30.9	27.1	27.1	74.788	0	71.624	5064000000	20	102	2.67339	0.010442	-1.10863	-5.14707	3.07264	0.00228466	-0.994559	-6.15139	0.17495	0.754338	0.114073	0.450133	GWHPBJBK026514	GWHPBJBK026514	4764	PB1 domain	4	4	4	-2.16	-1.99
3536	25.853	25.9615	25.6487	26.1978	25.0295	24.7228	25.0687	24.4188	25.8268	25.5904	25.8785	26.1781	+			Fe_15_Fe_5	6	6	6	46.6	46.6	46.6	32.366	0	26.331	2035900000	12	59	2.94693	0.00683271	-1.10532	-5.82101	0.103592	0.809006	-0.0468192	-0.281498	2.80395	0.0133326	1.0585	5.46139	GWHPBJBK035206	GWHPBJBK035206	6318	Protein kinase C conserved region 2 (CalB)	4	4	4	-2.15	NOT SIGNIFICANT
434	26.8772	27.0609	26.9093	26.9468	25.9213	25.4587	26.4112	25.5971	25.4573	25.434	25.2317	25.5695		+		Fe_30_Fe_5	23	23	21	40.1	40.1	38	106	0	123.82	6574800000	35	165	2.66022	0.0106845	-1.1015	-5.11605	5.84135	3.54146e-05	-1.52546	-18.8477	0.975032	0.217505	-0.423957	-1.90172	GWHPBJBK005001	GWHPBJBK005001	819	Auxilin-related protein	4	4	4	-2.15	-2.88
3766	32.9682	32.8182	32.9253	32.8789	31.6883	32.0686	31.6835	31.7325	31.9328	31.7396	31.6224	32.0368	+	+		Fe_15_Fe_5;Fe_30_Fe_5	15	15	8	71.2	71.2	45	17.496	0	323.31	296700000000	11	1521	4.5382	0.000690528	-1.10442	-11.2849	4.42471	0.000229155	-1.06478	-10.7838	0.111804	0.833732	0.0396438	0.301749	GWHPBJBK037444	GWHPBJBK037444	6702	eukaryotic translation initiation factor	4	4	4	-2.15	-2.09
2582	28.7339	28.5905	28.862	28.4381	27.3324	27.6913	27.2903	27.8887	27.766	27.711	27.7223	27.7695	+	+		Fe_15_Fe_5;Fe_30_Fe_5	8	8	3	39.8	39.8	16.2	29.147	0	170.61	13730000000	18	143	3.19084	0.00474064	-1.10544	-6.47492	4.20371	0.0003315	-0.9139	-9.86569	0.629769	0.365373	0.191539	1.32131	GWHPBJBK025322	GWHPBJBK025322	4572	Ras-related protein	4	4	4	-2.15	-1.88
1629	29.7084	30.1342	29.7104	30.1164	28.902	28.5829	29.4729	28.3175	28.2065	27.9715	27.8122	28.6257		+		Fe_30_Fe_5	12	11	11	30.6	29.3	29.3	55.313	0	204.28	21291000000	18	124	2.13706	0.0245453	-1.09855	-3.97877	3.76514	0.000652556	-1.76337	-8.24763	1.14169	0.170613	-0.664817	-2.17898	GWHPBJBK016575	GWHPBJBK016575	2932	Far upstream element-binding protein	4	4	4	-2.14	-3.39
3052	30.0121	29.9607	30.0904	29.8457	28.9164	29.1761	28.4736	28.9622	28.7265	28.5983	28.3	28.6118	+	+		Fe_15_Fe_5;Fe_30_Fe_5	7	7	3	57.6	57.6	36.1	16.415	0	171.47	19714000000	7	99	3.37791	0.0034858	-1.09519	-7.01412	5.00265	9.55303e-05	-1.41809	-13.5695	0.951851	0.225475	-0.3229	-1.86322	GWHPBJBK029994	GWHPBJBK029994	5439	Seems to be required for maximal rate of protein biosynthesis. Enhances ribosome dissociation into subunits and stabilizes the binding of the initiator Met-tRNA(I) to 40 S ribosomal subunits	4	4	4	-2.14	-2.67
1969	27.6384	28.0933	27.6444	27.9474	26.5414	26.9611	26.7546	26.7335	26.5968	26.23	26.2391	26.7361	+	+		Fe_15_Fe_5;Fe_30_Fe_5	42	42	21	69.4	69.4	42	86.707	0	323.31	27478000000	46	420	3.5744	0.0027227	-1.08322	-7.61915	3.71465	0.000711415	-1.38041	-8.07711	0.991823	0.212073	-0.297186	-1.9296	GWHPBJBK020414	GWHPBJBK020414	3571	RNSP1-SAP18 binding (RSB) motif	4	4	4	-2.12	-2.6
1367	29.1973	29.5493	29.1885	29.4065	27.8677	28.5413	28.0096	28.5746	28.8274	28.6277	28.621	28.9945	+	+		Fe_15_Fe_5;Fe_30_Fe_5	38	32	31	73.7	62.2	59.2	56.357	0	323.31	52475000000	33	541	2.78048	0.00888435	-1.08713	-5.40392	2.40575	0.00798166	-0.56775	-4.54109	1.37297	0.120788	0.519375	2.56944	GWHPBJBK013929	GWHPBJBK013929	2488	disulfide-isomerase	4	4	4	-2.12	NOT SIGNIFICANT
2574	28.6196	28.448	28.4727	28.5265	27.3223	27.23	27.7225	27.4899	26.4642	26.161	25.9989	26.0282	+	+	+	Fe_15_Fe_5;Fe_30_Fe_15;Fe_30_Fe_5	28	5	4	75.2	22.8	20.5	42.997	0	61.187	8688400000	20	75	4.08079	0.00128632	-1.07551	-9.38613	6.09918	2.49182e-05	-2.35361	-20.8355	3.81741	0.00311761	-1.2781	-8.4274	GWHPBJBK025229	GWHPBJBK025229	4559	Catalyzes the formation of S-adenosylmethionine from methionine and ATP	4	4	4	-2.11	-5.11
3552	28.8484	29.1498	28.7832	29.0338	27.946	27.7212	28.1046	27.7376	27.6039	27.4737	27.5492	27.9078	+	+		Fe_15_Fe_5;Fe_30_Fe_5	11	11	10	74	74	69.2	16.569	0	77.619	15418000000	9	130	3.88448	0.00172021	-1.07644	-8.663	4.33188	0.000266475	-1.32012	-10.3891	0.941707	0.228868	-0.24368	-1.84636	GWHPBJBK035278	GWHPBJBK035278	6340	Belongs to the ubiquitin-conjugating enzyme family	4	4	4	-2.11	-2.5
1466	29.6767	30.2679	29.5899	30.0643	29.0173	28.3193	28.8753	29.0855	29.3205	28.9748	28.9199	29.2651					12	12	8	57.1	57.1	44.1	27.589	0	42.574	30132000000	14	138	2.40796	0.0157192	-1.07534	-4.5459	2.20403	0.0118612	-0.779624	-4.11499	0.716904	0.318725	0.295716	1.47019	GWHPBJBK014855	GWHPBJBK014855	2658	Belongs to the glutathione peroxidase family	4	4	4	-2.11	-1.72
2397	28.8448	28.9995	28.8953	28.9818	28.0762	27.9185	27.7945	27.6284	27.2089		26.6085		+			Fe_15_Fe_5	7	5	5	18.2	11.4	11.4	34.996	0	17.738	6930800000	15	45	4.37875	0.000857051	-1.07594	-10.5867	2.02894	0.0166632	-3.69969	-3.76391	1.42498	0.112012	-2.62375	-2.65877	GWHPBJBK023953	GWHPBJBK023953	4253	Zinc knuckle	4	4	2	-2.11	NOT SIGNIFICANT
3646	28.8064	29.1825	28.8726	29.0043	27.7112	28.0481	27.99	27.829	27.449	27.0917	27.1194	27.651	+	+		Fe_15_Fe_5;Fe_30_Fe_5	14	14	14	54.3	54.3	54.3	48.884	0	246.33	18417000000	23	341	4.10725	0.00123303	-1.07188	-9.48755	4.32225	0.000270146	-1.63865	-10.3489	1.9717	0.049329	-0.56677	-3.65259	GWHPBJBK035831	GWHPBJBK035831	6505	protein At3g15000, mitochondrial-like	4	4	4	-2.1	-3.11
2103	27.6061	27.7398	27.6753	27.4682	26.1228	26.7045	26.747	26.6312	26.3535	26.1447	26.1656	26.6976	+	+		Fe_15_Fe_5;Fe_30_Fe_5	25	24	24	35	34.2	34.2	119.81	0	148.82	5873500000	55	135	3.32606	0.00380807	-1.07097	-6.8612	4.00956	0.000448346	-1.28197	-9.11783	0.499055	0.447733	-0.210999	-1.09154	GWHPBJBK021817	GWHPBJBK021817	3783	Epidermal growth factor receptor substrate 15-like	4	4	4	-2.1	-2.43
477	25.9561	26.3304	25.4356	25.913	25.1699	24.4359	24.645	25.1125	24.8079	24.9427	24.4316	24.7443		+		Fe_30_Fe_5	7	7	7	46.8	46.8	46.8	32.456	0	26.876	1495700000	13	64	2.22915	0.0210569	-1.06795	-4.16674	2.83038	0.00354171	-1.17718	-5.52662	0.207458	0.715798	-0.109226	-0.522241	GWHPBJBK005305	GWHPBJBK005305	897	ATP-dependent Clp protease proteolytic subunit	4	4	4	-2.1	-2.26
2267	29.2679	29.396	29.212	29.3038	28.237	28.2928	28.1464	28.23	28.4023	28.3975	28.3876	28.601	+	+		Fe_15_Fe_5;Fe_30_Fe_5	39	39	39	63.4	63.4	63.4	69.915	0	323.31	77948000000	38	570	6.21501	9.51214e-05	-1.06836	-21.7938	4.9307	0.000105542	-0.847836	-13.1893	1.99668	0.0475808	0.220522	3.70097	GWHPBJBK023204	GWHPBJBK023204	4040	hsp70-Hsp90 organizing protein	4	4	4	-2.1	-1.8
673	28.95	29.1406	29.0545	29.0612	27.9019	28.1573	27.8618	28.0299	27.9963	27.833	27.6344	28.0693	+	+		Fe_15_Fe_5;Fe_30_Fe_5	18	18	5	72.7	72.7	22.9	26.89	0	323.31	35347000000	15	345	5.03193	0.000354968	-1.06386	-13.7271	4.52293	0.000199721	-1.16835	-11.2163	0.389327	0.532142	-0.104482	-0.889436	GWHPBJBK007713	GWHPBJBK007713	1253	Belongs to the adenylate kinase family	4	4	4	-2.09	-2.25
342	30.9408	30.6132	30.8931	30.4646	29.0661	30.2271	29.1748	30.1838	29.8848	29.2895	29.5035	29.9408		+		Fe_30_Fe_5	8	8	6	45.9	45.9	32.2	16.304	0	184.22	79493000000	7	386	1.72395	0.048348	-1.065	-3.18809	2.84631	0.00343667	-1.07327	-5.56619	0.00790842	0.98661	-0.00826597	-0.0235764	GWHPBJBK004139;GWHPBJBK024366	GWHPBJBK004139;GWHPBJBK024366	644	Belongs to the universal ribosomal protein uL15 family;Belongs to the universal ribosomal protein uL15 family	4	4	4	-2.09	-2.1
3508	27.4873	28.1829	27.493	27.8295	27.0171	26.2614	27.0543	26.4591	26.0753	25.7612	25.6694	26.1681		+		Fe_30_Fe_5	7	7	7	47.1	47.1	47.1	14.922	0	56.074	6654100000	9	92	2.17427	0.0231082	-1.05021	-4.05415	3.96184	0.000479987	-1.8297	-8.94192	1.81127	0.0628134	-0.779488	-3.34876	GWHPBJBK035026	GWHPBJBK035026	6269	Belongs to the GroES chaperonin family	4	4	4	-2.07	-3.55
3776	28.6065	28.6524	28.6262	28.5441	27.5039	27.5043	27.7153	27.5075	27.0983	26.9318	26.8419	27.2936	+	+		Fe_15_Fe_5;Fe_30_Fe_5	6	6	2	32.3	32.3	13.1	32.015	0	151.35	8543800000	13	84	5.7649	0.000136496	-1.04955	-18.2946	5.31448	6.29487e-05	-1.56588	-15.3407	2.42889	0.024318	-0.516328	-4.59158	GWHPBJBK037730	GWHPBJBK037730	6719	ER membrane protein complex subunit	4	4	4	-2.07	-2.96
3709	26.3698	26.8078	26.379	26.6479	25.5832	25.5013	25.6406	25.2767	25.3968	24.9941	25.1383	25.4879	+	+		Fe_15_Fe_5;Fe_30_Fe_5	5	5	5	21.7	21.7	21.7	52.355	0	49.632	2464400000	16	92	3.64938	0.00244492	-1.05066	-7.86117	3.77684	0.000641691	-1.29684	-8.2876	0.894697	0.246247	-0.246188	-1.76821	GWHPBJBK036630	GWHPBJBK036630	6603	Biotin carboxyl carrier protein of acetyl-CoA carboxylase	4	4	4	-2.07	-2.46
1287	26.6146	26.8054	26.5377	26.6274	25.4285	25.732	25.5286	25.69	25.5326	25.3022	25.4206	25.7116	+	+		Fe_15_Fe_5;Fe_30_Fe_5	17	17	9	56.6	56.6	28.4	57.074	0	122.01	6410400000	23	146	4.61016	0.000624816	-1.05153	-11.6137	4.50028	0.000204015	-1.15452	-11.1151	0.40467	0.521248	-0.10299	-0.918361	GWHPBJBK012873;GWHPBJBK012862	GWHPBJBK012873	2334	Clathrin interactor EPSIN	4	4	4	-2.07	-2.23
578	27.9892	28.3719	27.8761	28.3864	26.9082	27.2739	27.0853	27.1965	27.74	27.6534	27.7214	27.9582	+		+	Fe_15_Fe_5;Fe_30_Fe_15	16	16	16	60.3	60.3	60.3	37.894	0	259.39	14599000000	22	180	3.30185	0.0039759	-1.03992	-6.79072	1.4158	0.0561187	-0.387629	-2.64296	3.13497	0.00825106	0.652295	6.32039	GWHPBJBK006712	GWHPBJBK006712	1094	Glutelin type-A	4	4	4	-2.06	NOT SIGNIFICANT
2231	25.6662	25.7956	25.837	25.769	25.0444	24.8567	24.1496	24.8624	30.3153	30.0987	30.0552	30.4067		+	+	Fe_30_Fe_15;Fe_30_Fe_5	6	6	6	36.2	36.2	36.2	17.054	0	138.07	31843000000	10	236	2.68128	0.0103755	-1.0387	-5.1657	8.28077	1.59869e-06	4.45201	48.3644	6.62335	0.00016645	5.49071	25.529	GWHPBJBK022946	GWHPBJBK022946	3987	2S albumin seed storage protein *(SESA);2S albumin	4	4	4	-2.05	21.89
1932	27.4547	27.2163	27.4248	27.3274	26.4073	26.2952	26.6213	25.9639	25.578	25.3013	24.4684	25.6421	+	+		Fe_15_Fe_5;Fe_30_Fe_5	14	14	3	31.5	31.5	11	53.117	0	95.95	5281200000	22	102	3.37836	0.0034858	-1.03389	-7.01546	3.58664	0.000901466	-2.10838	-7.65821	1.91719	0.0535747	-1.07449	-3.54804	GWHPBJBK019952	GWHPBJBK019952	3502	Histone chaperone domain CHZ	4	4	4	-2.05	-4.31
583	28.0071	28.0132	28.0243	27.898	26.968	27.2468	26.4124	27.1862	26.469	26.4548	26.2086	26.6044	+	+		Fe_15_Fe_5;Fe_30_Fe_5	37	37	37	53.6	53.6	53.6	82.718	0	277.09	17690000000	45	254	2.76618	0.00909949	-1.03231	-5.3691	5.68452	4.23006e-05	-1.55144	-17.7301	1.33619	0.127433	-0.519131	-2.50665	GWHPBJBK006814	GWHPBJBK006814	1101	Acetyl-coenzyme A carboxylase carboxyl transferase subunit alpha	4	4	4	-2.05	-2.93
3315	27.247	27.1738	27.1791	27.1305	26.0142	26.7425	25.7179	26.1655	26.2071	26.077	25.5886	26.1121		+		Fe_30_Fe_5	13	13	13	41.1	41.1	41.1	41.33	0	183.28	6125200000	18	115	2.48742	0.0137191	-1.02254	-4.72082	3.81861	0.000599185	-1.18639	-8.43156	0.262919	0.654208	-0.163849	-0.639934	GWHPBJBK033313;GWHPBJBK031846	GWHPBJBK033313	5927	zinc finger	4	4	4	-2.03	-2.28
3403	29.5088	29.796	29.5509	30.02	28.5741	28.7169	28.7015	28.7971	29.1192	28.8523	28.8253	29.1694	+	+		Fe_15_Fe_5;Fe_30_Fe_5	31	13	13	49.8	26.6	26.6	73.103	0	323.31	39361000000	29	299	3.69845	0.00227432	-1.02152	-8.02308	2.56885	0.00584704	-0.727344	-4.90448	1.58345	0.0887701	0.294173	2.93565	GWHPBJBK033988	GWHPBJBK033988	6064	Belongs to the heat shock protein 70 family	4	4	4	-2.03	-1.66
3457	28.003	28.0813	27.8031	28.0802	27.333	26.5256	27.5324	26.5225	27.0039	26.6188	26.7174	27.0294		+		Fe_30_Fe_5	16	16	16	71.6	71.6	71.6	32.734	0	134.35	10793000000	18	164	1.99961	0.0307027	-1.01348	-3.70667	4.09282	0.000393261	-1.14954	-9.43212	0.187377	0.739517	-0.136058	-0.478002	GWHPBJBK034475;GWHPBJBK027665;GWHPBJBK024587;GWHPBJBK024586;GWHPBJBK024581;GWHPBJBK024582	GWHPBJBK034475	6161	UBA and UBX domain-containing protein	4	4	4	-2.02	-2.22
3775	29.3883	29.9158	29.4696	29.8745	28.9298	28.2522	28.9033	28.5054	28.5782	28.4119	28.3718	28.7168		+		Fe_30_Fe_5	16	14	13	61.4	57.4	57.4	27.314	0	129.22	37801000000	17	276	2.50879	0.0133399	-1.0144	-4.7686	3.45895	0.00114462	-1.14239	-7.25867	0.293994	0.620676	-0.12799	-0.703403	GWHPBJBK037695;GWHPBJBK037717;GWHPBJBK036100;GWHPBJBK037716;GWHPBJBK037722	GWHPBJBK037695;GWHPBJBK037717;GWHPBJBK036100;GWHPBJBK037716;GWHPBJBK037722	6716	Belongs to the EF-1-beta EF-1-delta family;Belongs to the EF-1-beta EF-1-delta family;Belongs to the EF-1-beta EF-1-delta family;Belongs to the EF-1-beta EF-1-delta family;Belongs to the EF-1-beta EF-1-delta family	4	4	4	-2.02	-2.21
313	26.5013	26.8646	26.6259	26.8714	26.0041	25.5341	25.8215	25.4845	26.6705	26.3717	26.458	26.7558	+			Fe_15_Fe_5	15	15	13	39.1	39.1	35.1	71.256	0	323.31	6071400000	24	127	3.22269	0.00452429	-1.00473	-6.56429	0.551769	0.322239	-0.151793	-1.18535	2.86516	0.0122692	0.852937	5.61331	GWHPBJBK003854;GWHPBJBK003852	GWHPBJBK003854	592	PB1 domain	4	4	4	-2.01	NOT SIGNIFICANT
2960	26.3109	26.6775	26.2531	26.2648	25.6193	24.9365	25.7734	25.1374		24.2983	24.2428	24.2503		+		Fe_30_Fe_5	6	6	6	23.4	23.4	23.4	29.626	0	33.546	2303400000	8	50	2.4129	0.0155975	-1.00995	-4.55665	2.42275	0.00770739	-2.69189	-4.57814	1.47692	0.102779	-1.68194	-2.74871	GWHPBJBK029168	GWHPBJBK029168	5270	Protein kinase C conserved region 2 (CalB)	4	4	3	-2.01	-6.46
1280	27.2158	27.2656	27.1861	27.191	26.1076	26.2468	26.0672	26.3974	25.8161	25.6183	25.4675	26.0555	+	+		Fe_15_Fe_5;Fe_30_Fe_5	15	15	15	34.5	34.5	34.5	45.295	0	142.03	9072100000	22	162	4.91508	0.000427471	-1.0099	-13.1081	4.58011	0.000183742	-1.47531	-11.4753	1.70408	0.0730198	-0.465405	-3.15194	GWHPBJBK012790	GWHPBJBK012790	2316	U2 small nuclear ribonucleoprotein	4	4	4	-2.01	-2.78
618	28.6567	29.043	28.6648	28.9671	27.3683	28.2033	27.8221	27.9195	27.3256	27.3953	27.1102	27.7468		+		Fe_30_Fe_5	9	9	9	29.2	29.2	29.2	43.058	0	70.917	11267000000	13	175	2.61587	0.0114352	-1.00464	-5.01263	3.88353	0.000544671	-1.43847	-8.65965	1.02827	0.201914	-0.433834	-1.99014	GWHPBJBK007209	GWHPBJBK007209	1164	protein At3g15000, mitochondrial-like	4	4	4	-2.01	-2.71
1870	25.0879	24.8311	24.6732	24.5897	23.6912	24.0672	23.3097	24.0936	23.8621		23.8623	24.109		+		Fe_30_Fe_5	5	5	5	26	26	26	30.662	0	15.035	614090000	11	32	2.46882	0.01419	-1.00509	-4.67951	3.06147	0.00232701	-0.942089	-6.12148	0.108802	0.839243	0.0630012	0.294374	GWHPBJBK019191	GWHPBJBK019191	3377	GPN-loop GTPase 3	4	4	3	-2.01	-1.92
3166	26.346	26.6189	26.4135	26.4071	25.0337	25.9573	24.99	25.7788	25.6594		25.1439	25.5772					13	13	12	33	33	31.6	72.684	0	56.487	3330400000	19	88	2.1059	0.0258792	-1.00642	-3.91621	1.42473	0.0551528	-1.55832	-2.65835	0.378996	0.541603	-0.551903	-0.869819	GWHPBJBK031218	GWHPBJBK031218	5639	isoform X1	4	4	3	-2.01	NOT SIGNIFICANT
207	27.5397	27.8287	27.3063	27.7482	26.8006	26.0716	26.2522	27.2911	26.6274	26.355	26.3396	26.4954		+		Fe_30_Fe_5	6	6	6	15.9	15.9	15.9	27.231	0	70.352	3617600000	11	44	1.80475	0.0422316	-1.00189	-3.33665	3.84658	0.000574819	-1.15141	-8.52918	0.208807	0.714077	-0.149516	-0.52518	GWHPBJBK002490	GWHPBJBK002490	388	regulatory protein *(CTI) of polymeric acetyl-CoA carboxylase	4	4	4	-2	-2.22
1995	26.569	26.4779	26.6903	26.4629	25.2535	25.7485	25.465	25.7317	25.6499	25.5939	25.6276	25.8556	+	+		Fe_15_Fe_5;Fe_30_Fe_5	14	14	11	57	57	47.8	38.881	0	87.715	5008400000	22	88	3.61212	0.00258545	-1.00036	-7.74011	4.4745	0.000210646	-0.868274	-11.001	0.448464	0.486821	0.132086	0.999658	GWHPBJBK020596	GWHPBJBK020596	3610	Pto-interacting protein	4	4	4	-2	-1.83
3581	26.189	26.5779	26.3536	26.6129	25.6319	25.4519	25.5883	25.0817	24.9506	24.8302	24.228	24.6901	+	+		Fe_15_Fe_5;Fe_30_Fe_5	12	12	12	53.5	53.5	53.5	29.356	0	58.796	2418400000	16	63	3.0999	0.00541811	-0.994893	-6.22488	4.0866	0.000396819	-1.75859	-9.40834	2.04182	0.0450296	-0.763693	-3.78919	GWHPBJBK035493;GWHPBJBK035786	GWHPBJBK035493	6391	Transcription initiation factor IIF subunit	4	4	4	-1.99	-3.38
3524	27.7722	27.8186	27.8174	27.694	26.6105	26.8872	26.4957	27.1257	27.8412	27.6931	27.8353	27.8291	+		+	Fe_15_Fe_5;Fe_30_Fe_15	15	15	7	65.6	65.6	32.6	38.272	0	224.4	15196000000	20	188	3.335	0.00374858	-0.995793	-6.88737	0.207706	0.653594	0.0240998	0.522781	3.36825	0.00578649	1.01989	6.9854	GWHPBJBK035133	GWHPBJBK035133	6298	udp-glucuronic acid decarboxylase	4	4	4	-1.99	NOT SIGNIFICANT
173	25.5244	25.046	25.4059	25.0616		24.6412	24.1402	24.4468	24.8159								5	5	5	28.7	28.7	28.7	35.607	0	31.845	776540000	13	31	2.46201	0.0143963	-0.990754	-4.66444	1.83636	0.0242403	-1.54999	-3.39553	0.549497	0.413259	-0.559234	-1.18134	GWHPBJBK002176	GWHPBJBK002176	336	Belongs to the syntaxin family	4	3	1	-1.99	NOT SIGNIFICANT
3107	28.4339	28.6228	28.3116	28.5032	27.5265	27.3332	27.3917	27.6912	26.8831	26.6832	26.6508	26.923	+	+	+	Fe_15_Fe_5;Fe_30_Fe_15;Fe_30_Fe_5	31	31	27	63.4	63.4	52.7	63.75	0	323.31	35142000000	35	443	4.12477	0.00121653	-0.982201	-9.55526	5.68745	4.22516e-05	-1.68284	-17.7504	3.25468	0.00676993	-0.700643	-6.65505	GWHPBJBK030468;GWHPBJBK030482;GWHPBJBK032474	GWHPBJBK030468;GWHPBJBK030482	5533	Belongs to the chaperonin (HSP60) family;Belongs to the chaperonin (HSP60) family	4	4	4	-1.98	-3.21
43	24.7311	25.172	25.2393	24.818	24.1124	24.2645		24.3931	24.4825	23.969	24.0169	24.3753		+		Fe_30_Fe_5	8	8	3	18.9	18.9	7.6	61.64	0	19.438	789450000	30	35	1.84981	0.0389106	-0.986083	-3.42071	2.30669	0.00965429	-0.779198	-4.32878	0.300182	0.614065	0.206884	0.715856	GWHPBJBK037552;GWHPBJBK036072;GWHPBJBK036065;GWHPBJBK036061;GWHPBJBK000407;GWHPBJBK009495	GWHPBJBK037552;GWHPBJBK036072;GWHPBJBK036065;GWHPBJBK036061;GWHPBJBK000407	106	sorting nexin;sorting nexin;sorting nexin;sorting nexin;sorting nexin	4	3	4	-1.98	-1.72
2547	27.8392	27.5226	27.7867	27.5304	26.6292	26.7412	26.0989	27.2539	27.2692	27.3083	27.2152	27.2068		+		Fe_30_Fe_5	11	11	11	59.7	59.7	59.7	32.172	0	146.45	12911000000	14	191	2.11677	0.0254697	-0.988906	-3.93796	2.54005	0.00619357	-0.419847	-4.83901	1.26759	0.141302	0.569059	2.39033	GWHPBJBK024977	GWHPBJBK024977	4517	26S proteasome non-ATPase regulatory subunit	4	4	4	-1.98	NOT SIGNIFICANT
3167	26.4251	26.3321	26.4105	26.1999	24.9697	25.5788	25.3051	25.5721	25.1664				+	+		Fe_15_Fe_5;Fe_30_Fe_5	12	12	12	58.7	58.7	58.7	28.466	0	58.399	2083100000	16	51	3.18224	0.00481444	-0.985469	-6.45093	2.58898	0.0056094	-2.88372	-4.95057	1.71706	0.0718317	-1.89825	-3.17553	GWHPBJBK031222	GWHPBJBK031222	5642	Activator of Hsp90 ATPase, N-terminal	4	4	1	-1.98	NOT SIGNIFICANT
3500	29.9176	30.4796	30.0701	30.5243	29.5506	28.8893	29.5084	29.0937	29.6756	29.4514	29.6494	29.8826					8	5	5	31.7	24.1	24.1	26.807	0	113.24	49620000000	12	163	2.37909	0.0165232	-0.987404	-4.48334	1.81052	0.0255295	-0.583132	-3.34737	1.15533	0.167247	0.404272	2.20178	GWHPBJBK034943	GWHPBJBK034943	6250	Belongs to the EF-1-beta EF-1-delta family	4	4	4	-1.98	NOT SIGNIFICANT
2276	29.0515	29.4369	29.1181	29.3129	28.1982	28.416	28.4084	27.9874	27.0759	27.27	27.0385	27.3671	+	+	+	Fe_15_Fe_5;Fe_30_Fe_15;Fe_30_Fe_5	11	11	11	72.6	72.6	72.6	17.79	0	219.61	31044000000	8	335	3.45458	0.00320765	-0.977308	-7.2453	5.61681	4.4034e-05	-2.04194	-17.2676	3.7773	0.00329021	-1.06463	-8.28914	GWHPBJBK023242	GWHPBJBK023242	4055	Nascent polypeptide-associated complex subunit beta	4	4	4	-1.97	-4.12
489	25.3646	25.164	25.4465	25.0986	24.0646	24.6271	23.6502	24.8139	24.9254	24.8908	24.9623	25.1041					6	6	5	36.9	36.9	33	26.404	0	39.962	1682300000	12	53	1.90269	0.0356171	-0.979474	-3.52046	1.70488	0.031454	-0.297787	-3.15339	1.34711	0.125498	0.681687	2.52526	GWHPBJBK005604	GWHPBJBK005604	931	PPIases accelerate the folding of proteins. It catalyzes the cis-trans isomerization of proline imidic peptide bonds in oligopeptides	4	4	4	-1.97	NOT SIGNIFICANT
3209	25.8585	25.7581	25.8616	25.9076	24.7458	25.0388	24.19	25.4931	25.8714	25.7589	25.7441	26.0866					12	12	12	57.8	57.8	57.8	28.38	0	30.131	3724300000	17	102	1.92553	0.0343977	-0.979494	-3.56394	0.079705	0.849259	0.0188227	0.221124	1.89834	0.0556246	0.998317	3.51222	GWHPBJBK031928;GWHPBJBK037266	GWHPBJBK031928	5732	in the synthesis of the GDP-mannose and dolichol-phosphate-mannose required for a number of critical mannosyl transfer reactions	4	4	4	-1.97	NOT SIGNIFICANT
2309	25.9127	26.2255	25.9927	26.2138	24.9544	25.2632	25.0549	25.1865	24.6201	24.3981	24.713	25.102	+	+		Fe_15_Fe_5;Fe_30_Fe_5	9	9	6	16.7	16.7	12.1	79.154	0	30.539	2420100000	21	74	4.05785	0.00132092	-0.971448	-9.29895	3.7702	0.000649535	-1.37787	-8.2649	1.33616	0.127433	-0.406426	-2.5066	GWHPBJBK023432	GWHPBJBK023432	4108	decapping	4	4	4	-1.96	-2.6
1030	25.9136	25.5707	25.9239	25.5972	24.6208	25.033	24.4917	24.9743	25.0113	24.9576		25.11	+			Fe_15_Fe_5	8	8	8	31.2	31.2	31.2	37.572	0	23.299	1595700000	15	55	2.98655	0.00649395	-0.971408	-5.92366	1.43471	0.0540303	-1.13803	-2.67556	0.145825	0.790754	-0.166619	-0.383196	GWHPBJBK010428	GWHPBJBK010428	1873	Belongs to the syntaxin family	4	4	3	-1.96	NOT SIGNIFICANT
1350	25.158	24.9711	25.0912	24.9874	24.0428	24.3122	23.7775	24.2353	24.851	24.8825	24.6684	24.8392	+			Fe_15_Fe_5	12	9	8	41.1	31.7	27.2	45.493	0	33.842	1144600000	25	65	3.55342	0.0028147	-0.960004	-7.55254	1.99335	0.0177834	-0.241643	-3.6945	2.85565	0.012338	0.718361	5.58949	GWHPBJBK013649	GWHPBJBK013649	2449	Introduction of a cis double bond between carbons of the acyl chain	4	4	4	-1.95	NOT SIGNIFICANT
1800	25.8989	26.0951	25.7747	26.0728	25.1927	25.1997	24.4616	25.1199	24.861	24.712	24.5351	24.7288		+		Fe_30_Fe_5	12	12	6	20.3	20.3	11.6	71.715	0	44.004	1705300000	29	69	2.60718	0.0115367	-0.966893	-4.99252	4.76837	0.000135463	-1.25114	-12.368	0.730563	0.311988	-0.284243	-1.49331	GWHPBJBK018530;GWHPBJBK025385;GWHPBJBK032371	GWHPBJBK018530	3249	Microtubule-associated protein	4	4	4	-1.95	-2.38
774	26.6253	26.2932	26.5341	26.2674	25.5713	25.5577	25.2813	25.4527	26.2297	25.9791	25.8743	26.0888	+			Fe_15_Fe_5	14	14	14	49.4	49.4	49.4	37.211	0	92.218	5310600000	15	130	3.89048	0.00170327	-0.964256	-8.68437	1.7926	0.02645	-0.387046	-3.31414	2.89711	0.0118166	0.57721	5.69379	GWHPBJBK008624;GWHPBJBK016462	GWHPBJBK008624	1428	Chaperone protein DNAj	4	4	4	-1.95	NOT SIGNIFICANT
1961	27.7491	28.1439	27.709	27.9159	26.8971	26.9218	26.5344	27.3535	28.7815	28.7033	28.7331	29.0217		+	+	Fe_30_Fe_15;Fe_30_Fe_5	14	14	12	75.3	75.3	70.9	17.353	0	230.99	24868000000	9	276	2.56566	0.01236	-0.95278	-4.8972	3.56555	0.000936772	0.930406	7.59099	4.3145	0.00143209	1.88319	10.3167	GWHPBJBK020294;GWHPBJBK026730;GWHPBJBK031102	GWHPBJBK020294	3552	Universal stress protein	4	4	4	-1.94	1.91
436	27.3277	27.3131	27.2112	27.1749	26.3812	26.4706	26.3134	26.0814	25.0902	24.6764	25.2387	25.4094	+	+	+	Fe_15_Fe_5;Fe_30_Fe_15;Fe_30_Fe_5	24	24	24	50.4	50.4	50.4	68.655	0	188.06	11923000000	30	212	4.32223	0.000916978	-0.945088	-10.3488	4.9644	0.000100374	-2.15308	-13.3661	3.30878	0.00640047	-1.20799	-6.81084	GWHPBJBK005025;GWHPBJBK024764;GWHPBJBK007859	GWHPBJBK005025;GWHPBJBK024764	824	SNW SKI-interacting protein-like;SNW SKI-interacting protein-like	4	4	4	-1.93	-4.45
3340	30.0052	30.1052	29.9134	29.9602	29.293	28.8959	29.1455	28.8617	29.0306	28.8405	28.8916	29.1361	+	+		Fe_15_Fe_5;Fe_30_Fe_5	25	25	14	49.1	49.1	31	59.667	0	323.31	75612000000	27	512	3.8504	0.00180402	-0.946966	-8.54259	4.89179	0.000114309	-1.0213	-12.9879	0.245957	0.673873	-0.0743365	-0.604582	GWHPBJBK033554	GWHPBJBK033554	5970	Calnexin homolog	4	4	4	-1.93	-2.03
1202	27.7225	27.6523	27.8107	27.5433	26.294	26.8406	26.4233	27.366	27.4458	27.0734	26.968	27.3487					11	11	11	50	50	50	23.705	0	70.309	9562800000	15	111	2.06378	0.0275934	-0.951203	-3.83248	2.02519	0.0167668	-0.473216	-3.75657	0.90946	0.240688	0.477987	1.79277	GWHPBJBK011938	GWHPBJBK011938	2171	Mitochondrial import receptor subunit	4	4	4	-1.93	NOT SIGNIFICANT
506	29.3795	29.7136	29.4273	29.6565	28.6292	28.6889	28.72	28.3968	27.3487	27.171	27.2485	27.7711	+	+	+	Fe_15_Fe_5;Fe_30_Fe_15;Fe_30_Fe_5	18	18	18	43.6	43.6	43.6	52.443	0	323.31	46578000000	26	332	3.83101	0.0018651	-0.93547	-8.47474	5.03221	9.23981e-05	-2.15939	-13.7287	3.69991	0.00364957	-1.22392	-8.02791	GWHPBJBK005837	GWHPBJBK005837	961	Hyaluronan / mRNA binding family	4	4	4	-1.91	-4.47
3779	27.1804	27.0792	27.0146	27.0523	26.268	26.059	26.052	26.1999	25.5393	25.5514	25.3202	25.52	+	+	+	Fe_15_Fe_5;Fe_30_Fe_15;Fe_30_Fe_5	27	27	26	54.8	54.8	53.5	67.779	0	200.53	9244600000	25	201	5.19095	0.000281289	-0.936901	-14.6143	6.52346	1.43326e-05	-1.59891	-24.561	3.88727	0.00280454	-0.662008	-8.67296	GWHPBJBK037779;GWHPBJBK003901;GWHPBJBK003902	GWHPBJBK037779	6722	Microtubule-associated protein	4	4	4	-1.91	-3.03
3584	31.2563	31.7569	31.4358	31.7024	30.7146	30.3355	30.9493	30.4188	31.2601	31.132	31.0937	31.3165					54	54	48	86	86	74.6	56.633	0	323.31	441480000000	29	2051	2.65149	0.0108394	-0.93329	-5.09558	1.40643	0.0571606	-0.337275	-2.62683	2.13103	0.0395988	0.596015	3.96661	GWHPBJBK035510	GWHPBJBK035510	6396	disulfide-isomerase	4	4	4	-1.91	NOT SIGNIFICANT
617	27.8664	28.1772	27.7952	27.976	27.1651	26.5926	27.2181	27.1147	26.8889	26.7214	26.7905	27.0622	+	+		Fe_15_Fe_5;Fe_30_Fe_5	14	10	4	44.9	38.2	16.5	45.378	0	88.144	9457200000	22	157	2.84872	0.008089	-0.9311	-5.57221	4.17959	0.000343021	-1.08795	-9.76991	0.429311	0.50174	-0.15685	-0.964322	GWHPBJBK007204;GWHPBJBK025924;GWHPBJBK025912	GWHPBJBK007204	1163	Belongs to the 14-3-3 family	4	4	4	-1.91	-2.13
1895	27.7451	27.9461	27.7613	27.8066	26.9653	26.9608	26.9702	26.6562	27.1757	27.1421	27.1636	27.2067	+	+		Fe_15_Fe_5;Fe_30_Fe_5	4	4	4	19	19	19	28.071	0	25.171	7135100000	8	93	4.31495	0.000916978	-0.926647	-10.3185	4.98943	9.69565e-05	-0.642768	-13.4989	1.95305	0.0509377	0.283879	3.61666	GWHPBJBK019443	GWHPBJBK019443	3426	Translocon-associated protein subunit	4	4	4	-1.9	-1.56
1330	30.1655	31.0075	30.407	31.0888	29.9021	29.3167	29.9449	29.8368	30.5904	30.4051	30.5214	30.5808					16	16	2	62.2	62.2	10.5	33.276	0	305.43	72624000000	16	356	1.8427	0.0393595	-0.917085	-3.40739	0.253735	0.59437	-0.142786	-0.620858	2.64731	0.0170901	0.774299	5.08579	GWHPBJBK013320	GWHPBJBK013320	2404	Belongs to the EF-1-beta EF-1-delta family	4	4	4	-1.89	NOT SIGNIFICANT
945	26.3419	26.8417	26.0834	26.8242	25.5814	25.4949	25.3279	26.0142	25.9534	25.4499	25.2948	26.0195					10	10	10	27	27	27	42.474	0	35.411	2536100000	17	49	2.08293	0.0267064	-0.918185	-3.87044	1.75604	0.028492	-0.843405	-3.24678	0.120001	0.824322	0.07478	0.321723	GWHPBJBK009933	GWHPBJBK009933	1728	Protein of unknown function (DUF642)	4	4	4	-1.89	-1.79
1812	27.2436	27.6899	26.9356	27.3917	26.6141	25.7377	26.5232	26.7107	26.5605	26.5649	26.3256	26.444		+		Fe_30_Fe_5	9	9	9	53.4	53.4	53.4	26.613	0	69.094	3870000000	11	82	1.82308	0.0408458	-0.918755	-3.37074	2.62902	0.00518628	-0.841456	-5.04313	0.125957	0.816311	0.0772986	0.336091	GWHPBJBK018594	GWHPBJBK018594	3265	component of the eukaryotic translation initiation factor 3 (eIF-3) complex, which is involved in protein synthesis of a specialized repertoire of mRNAs and, together with other initiation factors, stimulates binding of mRNA and methionyl-tRNAi to the 40S	4	4	4	-1.89	-1.79
576	29.1877	29.297	29.1264	29.2909	28.5135	28.168	28.6112	27.9646	27.5073	27.2069	27.3	27.7676	+	+		Fe_15_Fe_5;Fe_30_Fe_5	8	8	8	22.1	22.1	22.1	44.793	0	116.16	19836000000	22	171	2.95425	0.00676712	-0.911205	-5.83989	5.00413	9.55303e-05	-1.78006	-13.5774	2.36434	0.0269907	-0.868856	-4.45159	GWHPBJBK006687	GWHPBJBK006687	1091	Transcription initiation factor TFIID subunit	4	4	4	-1.88	-3.43
1392	27.1561	26.7753	27.1878	26.6878	25.9635	26.2699	25.9464	25.977	25.4479	25.3603	25.3018	25.9548	+	+		Fe_15_Fe_5;Fe_30_Fe_5	24	24	24	31.5	31.5	31.5	115.22	0	178.46	9705000000	32	214	3.04828	0.00591013	-0.912535	-6.0863	3.46835	0.00112112	-1.43553	-7.28747	1.68243	0.0753227	-0.523	-3.11273	GWHPBJBK014300	GWHPBJBK014300	2543	pre-mRNA-processing protein	4	4	4	-1.88	-2.7
3320	29.0508	29.2655	28.9706	29.1228	28.1278	27.9685	28.5759	28.0952	28.3788	28.0732	28.3836	28.3596	+	+		Fe_15_Fe_5;Fe_30_Fe_5	13	13	4	77.5	77.5	34.9	24.888	0	119.49	16681000000	8	156	3.09484	0.00546865	-0.910593	-6.21117	3.75148	0.000669056	-0.803612	-8.20121	0.293071	0.621308	0.106981	0.701542	GWHPBJBK033352;GWHPBJBK012312	GWHPBJBK033352	5933	soluble inorganic	4	4	4	-1.88	-1.75
445	29.164	29.419	29.1147	29.4071	28.459	28.174	28.2231	28.626	29.1437	28.8676	28.8709	29.1891	+			Fe_15_Fe_5	14	14	14	76.5	76.5	76.5	17.428	0	295.67	29343000000	9	368	3.32287	0.0038152	-0.905663	-6.85186	1.15432	0.0940916	-0.258402	-2.20009	2.5006	0.0218675	0.647261	4.75025	GWHPBJBK005087	GWHPBJBK005087	839	Redoxin	4	4	4	-1.87	NOT SIGNIFICANT
8	31.5397	31.1799	31.4566	31.1059	30.3558	30.5609	30.2963	30.4562	30.3637	29.9978	29.941	30.6966	+	+		Fe_15_Fe_5;Fe_30_Fe_5	8	8	8	54.2	54.2	54.2	13.801	0	292.1	86322000000	5	307	3.54427	0.00284063	-0.903224	-7.52364	2.70648	0.00447331	-1.07076	-5.22551	0.397102	0.525995	-0.167539	-0.904123	GWHPBJBK000092;GWHPBJBK024102;GWHPBJBK025323	GWHPBJBK000092;GWHPBJBK024102	43	60S ribosomal Protein;60S ribosomal Protein	4	4	4	-1.87	-2.1
1953	26.8005	27.4805	26.882	27.2106	25.9369	26.0085	26.2461	26.5567	26.6317	26.4459	26.6679	26.7543					15	15	14	89.4	89.4	85.9	30.938	0	124.08	9181900000	16	179	2.30164	0.0188187	-0.906355	-4.31812	1.48548	0.048814	-0.468438	-2.7636	1.52941	0.0951539	0.437917	2.84038	GWHPBJBK020227	GWHPBJBK020227	3541	Component of the eukaryotic translation initiation factor 3 (eIF-3) complex, which is involved in protein synthesis of a specialized repertoire of mRNAs and, together with other initiation factors, stimulates binding of mRNA and methionyl-tRNAi to the 40S	4	4	4	-1.87	NOT SIGNIFICANT
1856	28.7975	28.4004	28.7992	28.2135	27.5063	27.7236	27.7851	27.6252	26.6819	26.3513	26.3204	26.8536	+	+	+	Fe_15_Fe_5;Fe_30_Fe_15;Fe_30_Fe_5	18	18	17	40.6	40.6	38.4	34.81	0	196.37	18252000000	18	174	2.86489	0.00788296	-0.892604	-5.61262	4.28892	0.0002857	-2.00084	-10.2109	3.61053	0.00420473	-1.10823	-7.73498	GWHPBJBK019055	GWHPBJBK019055	3349	Mediator-associated protein 1-like	4	4	4	-1.86	-4
2366	26.2604	26.4204	26.4335	26.2794	25.1502	25.754	25.2001	25.7161			24.5946	25.3244	+			Fe_15_Fe_5	5	3	3	23.9	15.6	15.6	28.037	0	14.544	1554100000	12	36	2.73936	0.00949904	-0.893322	-5.30425	2.09896	0.0145864	-2.42894	-3.90235	1.26945	0.141098	-1.53561	-2.39348	GWHPBJBK023795	GWHPBJBK023795	4213	splicing factor	4	4	2	-1.86	NOT SIGNIFICANT
1737	31.5189	31.2599	31.4066	31.1876	30.2367	30.7778	30.1827	30.6356	29.2977	29.2624	29.3879	29.4234	+	+	+	Fe_15_Fe_5;Fe_30_Fe_15;Fe_30_Fe_5	30	14	8	76.5	46.1	24.8	43.262	0	306.84	67495000000	20	353	2.7713	0.00902119	-0.885072	-5.38156	6.46829	1.51012e-05	-2.0004	-24.042	3.4919	0.00497382	-1.11533	-7.36007	GWHPBJBK017880	GWHPBJBK017880	3131	Catalyzes the formation of S-adenosylmethionine from methionine and ATP	4	4	4	-1.85	-4
3596	31.6271	32.0292	31.5707	31.8791	30.9615	30.8818	31.2155	30.5009	30.6145	30.4323	30.338	30.7949		+		Fe_30_Fe_5	37	37	37	65.5	65.5	65.5	47.515	0	323.31	342390000000	28	1286	2.54323	0.0127935	-0.886612	-4.84621	3.79102	0.000625451	-1.2316	-8.33621	0.989103	0.212565	-0.344988	-1.92508	GWHPBJBK035615	GWHPBJBK035615	6420	Calreticulin	4	4	4	-1.85	-2.35
2563	27.2655	27.3797	27.202	27.1752	26.3631	26.4796	26.081	26.5647	25.5076	25.4679	25.5166	25.5084	+	+	+	Fe_15_Fe_5;Fe_30_Fe_15;Fe_30_Fe_5	22	13	12	61.4	44.1	41.5	58.387	0	147.27	7017200000	25	193	3.59712	0.00262379	-0.883521	-7.69182	7.62087	4.07202e-06	-1.75549	-37.5164	3.758	0.00334951	-0.871968	-8.22334	GWHPBJBK025133	GWHPBJBK025133	4543	importin subunit	4	4	4	-1.84	-3.38
3176	28.2949	29.0157	28.6794	29.1779	28.0107	28.0911	27.8694	27.6877	27.495	27.7116	27.5557	27.8975		+		Fe_30_Fe_5	10	10	10	81.7	81.7	81.7	23.009	0	184.1	18686000000	13	169	2.19064	0.0224896	-0.877246	-4.08755	2.71102	0.00443281	-1.127	-5.23633	1.02195	0.203662	-0.249756	-1.97963	GWHPBJBK031343	GWHPBJBK031343	5658	NAC domain	4	4	4	-1.84	-2.18
620	32.5295	33.1829	32.5245	32.9778	32.2346	31.4624	32.3724	31.6125	31.9296	31.8455	31.7527	32.1147		+		Fe_30_Fe_5	17	16	13	74.5	74.5	62.3	35.31	0	323.31	289000000000	15	941	1.71091	0.0494458	-0.883186	-3.16434	2.56745	0.00585964	-0.89305	-4.90127	0.0140063	0.977469	-0.00986385	-0.0414739	GWHPBJBK007212	GWHPBJBK007212	1166	Malate dehydrogenase	4	4	4	-1.84	-1.86
3633	29.1088	29.149	29.2454	29.2598	28.2116	28.3724	28.3675	28.3243	28.0042	27.5545	27.6948	28.2377	+	+		Fe_15_Fe_5;Fe_30_Fe_5	13	13	13	38.7	38.7	38.7	31.905	0	93.863	13672000000	12	145	5.52047	0.000174865	-0.871803	-16.6296	3.79235	0.000625079	-1.31798	-8.3408	1.51841	0.0965669	-0.44618	-2.82109	GWHPBJBK035763	GWHPBJBK035763	6477	Glycine-rich RNA-binding protein	4	4	4	-1.83	-2.49
1540	28.1591	28.7566	28.1248	28.6155	27.6602	27.3299	27.5776	27.6061	28.0025	27.9728	28.1104	28.1314			+	Fe_30_Fe_15	5	5	5	48.1	48.1	48.1	17.949	0	123.54	16944000000	7	176	2.58967	0.0118468	-0.870574	-4.95218	1.14596	0.0955697	-0.359735	-2.18612	3.07293	0.00911888	0.510838	6.15218	GWHPBJBK015586	GWHPBJBK015586	2779	Belongs to the actin-binding proteins ADF family	4	4	4	-1.83	NOT SIGNIFICANT
2655	30.5641	30.0081	30.4949	29.9795	29.1838	29.6424	29.311	29.4511	29.0703	28.6808	28.7231	29.3117		+		Fe_30_Fe_5	11	4	4	46.9	21.2	21.2	20.321	0	106.6	20688000000	9	94	2.47884	0.0139355	-0.86456	-4.70175	3.05101	0.00236642	-1.31516	-6.09356	1.34105	0.126619	-0.450604	-2.51493	GWHPBJBK026163;GWHPBJBK001504	GWHPBJBK026163	4703	Belongs to the universal ribosomal protein uL22 family	4	4	4	-1.82	-2.49
2959	26.5564	26.7739	26.5681	26.7914	25.6484	26.1081	25.606	25.8654	25.57	25.5119	25.4639	25.7369	+	+		Fe_15_Fe_5;Fe_30_Fe_5	9	9	9	43.6	43.6	43.6	36.477	0	57.901	2950800000	18	58	3.22383	0.00452255	-0.865485	-6.56752	4.8216	0.000125221	-1.1018	-12.6319	0.926422	0.235201	-0.236311	-1.82097	GWHPBJBK029160	GWHPBJBK029160	5267	OTU domain-containing protein	4	4	4	-1.82	-2.15
3743	31.9446	31.5557	31.9733	31.6083	30.5883	31.2301	30.765	31.0297	30.906	30.5818	30.6855	31.0115		+		Fe_30_Fe_5	13	13	4	49.2	49.2	19.5	22.25	0	299.98	154690000000	10	760	2.54092	0.0128324	-0.867189	-4.84097	3.23966	0.00168581	-0.974264	-6.61234	0.253364	0.666061	-0.107075	-0.620085	GWHPBJBK037089;GWHPBJBK001503;GWHPBJBK001500;GWHPBJBK029688;GWHPBJBK020753;GWHPBJBK037076	GWHPBJBK037089;GWHPBJBK001503;GWHPBJBK001500;GWHPBJBK029688;GWHPBJBK020753;GWHPBJBK037076	6661	Belongs to the universal ribosomal protein uL22 family;Belongs to the universal ribosomal protein uL22 family;Belongs to the universal ribosomal protein uL22 family;Belongs to the universal ribosomal protein uL22 family;Belongs to the universal ribosomal p	4	4	4	-1.82	-1.96
3040	29.3249	29.6263	29.3727	29.4426	28.3769	28.6279	28.1111	29.1931	28.9843	28.7868	28.5244	28.897		+		Fe_30_Fe_5	14	7	7	61.6	37.3	37.3	28.807	0	223.3	23582000000	15	124	1.94432	0.0332335	-0.864348	-3.59991	2.76852	0.00401045	-0.643487	-5.37478	0.383444	0.536839	0.22086	0.878278	GWHPBJBK029847	GWHPBJBK029847	5416	Belongs to the 14-3-3 family	4	4	4	-1.82	-1.56
1983	26.5914	26.7772	26.5724	26.5265	25.8504	25.9408	25.804	25.422			23.4348	23.2223	+	+	+	Fe_15_Fe_5;Fe_30_Fe_15;Fe_30_Fe_5	16	16	15	32.2	32.2	31.1	86.932	0	183.4	4129200000	33	90	3.30322	0.00397276	-0.862564	-6.7947	5.70507	4.14011e-05	-3.07484	-17.8728	4.49978	0.00111036	-2.21227	-11.1129	GWHPBJBK020521;GWHPBJBK008663	GWHPBJBK020521	3592	isoform X1	4	4	2	-1.82	NOT SIGNIFICANT
943	29.0646	29.2851	29.005	29.212	28.6698	27.9175	28.7487	27.8222	27.4177	26.8566	26.9798	27.498		+		Fe_30_Fe_5	19	18	18	46.8	45.6	45.6	92.428	0	323.31	31619000000	22	274	1.82835	0.0404189	-0.852134	-3.38056	4.56454	0.000188324	-1.95366	-11.4042	2.04155	0.0450296	-1.10153	-3.78867	GWHPBJBK009917	GWHPBJBK009917	1726	BEST Arabidopsis thaliana protein match is Kinase-related	4	4	4	-1.81	-3.87
1381	28.2164	28.3799	28.0879	28.2616	27.0664	27.5816	27.129	27.7363	27.9201	27.81	27.5754	27.7945		+		Fe_30_Fe_5	7	7	7	54	54	54	13.553	0	89.945	12747000000	10	139	2.55343	0.0125849	-0.85811	-4.86935	2.56892	0.00584704	-0.461464	-4.90465	1.15186	0.168466	0.396646	2.19598	GWHPBJBK014162	GWHPBJBK014162	2521	Non-specific lipid-transfer protein-like	4	4	4	-1.81	NOT SIGNIFICANT
185	29.6843	29.6175	29.6769	29.5712	28.7963	28.6805	28.5692	29.1107	28.8717	28.6171	28.5705	28.887	+	+		Fe_15_Fe_5;Fe_30_Fe_5	11	11	11	46	46	46	33.843	0	130.24	28270000000	15	190	3.40092	0.00338871	-0.848292	-7.08284	4.3176	0.000271986	-0.900881	-10.3296	0.138954	0.799889	-0.0525889	-0.367044	GWHPBJBK002327;GWHPBJBK029599	GWHPBJBK002327;GWHPBJBK029599	355	heme protein;heme protein	4	4	4	-1.8	-1.87
52	31.0135	31.2747	31.0771	31.1928	30.3774	29.9897	30.3629	30.4383	30.7741	30.6873	30.5292	30.7622	+	+		Fe_15_Fe_5;Fe_30_Fe_5	17	17	9	65.9	65.9	43.8	28.948	0	323.31	123250000000	16	790	3.44155	0.00325217	-0.847454	-7.20558	2.84477	0.00344656	-0.451318	-5.56237	1.837	0.0607337	0.396135	3.39672	GWHPBJBK000528	GWHPBJBK000528	121	Belongs to the 14-3-3 family	4	4	4	-1.8	NOT SIGNIFICANT
426	27.1021	26.5032	27.023	26.8528	25.891	26.2663	25.9098	26.023	25.7974			25.5582	+			Fe_15_Fe_5	8	8	6	29	29	20.7	33.131	0	31.389	2470000000	20	42	2.75754	0.00920945	-0.847773	-5.34816	2.02598	0.0167608	-2.14195	-3.75812	1.21827	0.152741	-1.29418	-2.30725	GWHPBJBK004891	GWHPBJBK004891	798	Zinc finger CCCH domain-containing protein	4	4	2	-1.8	NOT SIGNIFICANT
3064	26.4577	26.6331	26.545	26.648	26.1327	25.2724	26.0919	25.4084			24.5277			+		Fe_30_Fe_5	8	8	7	30.6	30.6	28.1	35.331	0	45.326	2542700000	20	56	1.99036	0.0311086	-0.844627	-3.68869	3.63772	0.000818767	-2.8118	-7.82312	2.46278	0.0232254	-1.96717	-4.66615	GWHPBJBK030052	GWHPBJBK030052	5457	Essential component of the PAM complex, a complex required for the translocation of transit peptide-containing proteins from the inner membrane into the mitochondrial matrix in an ATP-dependent manner	4	4	1	-1.8	NOT SIGNIFICANT
2274	27.4841	27.4039	27.2859	27.379	26.5899	26.2916	27.0955	26.202	26.8763	26.4315	26.4465	26.9344		+		Fe_30_Fe_5	15	15	15	27.1	27.1	27.1	84.768	0	107.72	6948800000	26	110	2.19874	0.0222305	-0.843465	-4.10413	2.641	0.00508803	-0.716057	-5.07106	0.208826	0.714077	0.127409	0.52522	GWHPBJBK023240	GWHPBJBK023240	4053	Clathrin interactor EPSIN	4	4	4	-1.79	-1.64
3728	26.5277	26.1754	26.671	26.4847	25.5537	25.7477	25.6896	25.5203					+	+	+	Fe_15_Fe_5;Fe_30_Fe_15;Fe_30_Fe_5	9	9	5	15.1	15.1	9	81.287	0	38.104	2256300000	32	50	3.41274	0.00336718	-0.836876	-7.11839	4.70991	0.000146951	-3.16261	-12.0841	4.098	0.00197115	-2.32573	-9.45201	GWHPBJBK036856;GWHPBJBK036858;GWHPBJBK036857	GWHPBJBK036856;GWHPBJBK036858	6635	ribosomal protein;ribosomal protein	4	4	0	-1.79	NOT SIGNIFICANT
492	26.8862	27.0681	26.7838	27.053	26.4866	26.0484	25.8412	26.0762	29.2437	29.4771	29.0197	29.2836	+	+	+	Fe_15_Fe_5;Fe_30_Fe_15;Fe_30_Fe_5	25	25	25	71.3	71.3	71.3	47.751	0	323.31	40072000000	21	364	2.82428	0.00828738	-0.834681	-5.5115	5.97758	3.03624e-05	2.30822	19.8738	5.87664	0.000213496	3.1429	19.1085	GWHPBJBK005651	GWHPBJBK005651	938	seed storage protein	4	4	4	-1.78	4.95
3557	26.3917	26.9178	26.32	26.7918	26.0716	25.4803	26.087	25.4702	25.2278	24.9805	24.7336	25.4695		+		Fe_30_Fe_5	6	6	6	36	36	36	22.76	0	21.879	2836300000	13	68	1.96005	0.0324753	-0.828068	-3.63012	3.35636	0.00137673	-1.50249	-6.95024	1.54168	0.0941515	-0.674418	-2.86193	GWHPBJBK035296	GWHPBJBK035296	6346	Belongs to the GroES chaperonin family	4	4	4	-1.78	-2.83
908	29.7678	29.965	29.7285	29.9104	28.8148	29.2393	28.9619	29.0365	28.7868	28.5603	28.6696	28.93	+	+		Fe_15_Fe_5;Fe_30_Fe_5	32	32	28	61.9	61.9	59.4	71.355	0	323.31	107400000000	32	754	3.66589	0.00240272	-0.829803	-7.91532	4.556	0.000190832	-1.10624	-11.3654	1.23067	0.149814	-0.276437	-2.32809	GWHPBJBK009678	GWHPBJBK009678	1670	Binds the poly(A) tail of mRNA	4	4	4	-1.78	-2.15
2709	28.5399	28.6386	28.5426	28.533	27.5657	27.7073	27.7336	27.9129	27.5519	27.1668	27.4062	27.8208	+	+		Fe_15_Fe_5;Fe_30_Fe_5	14	14	7	28.2	28.2	15.9	65.377	0	191.69	24140000000	27	196	4.48137	0.00073984	-0.833651	-11.0313	3.61291	0.000858482	-1.07711	-7.74265	0.780827	0.29071	-0.243455	-1.57799	GWHPBJBK026709	GWHPBJBK026709	4806	Monocopper oxidase-like protein	4	4	4	-1.78	-2.11
2126	26.865	27.2374	27.0599	27.1415	26.0778	26.4737	26.2849	26.1512	26.0793	26.1248	26.307	26.4367	+	+		Fe_15_Fe_5;Fe_30_Fe_5	9	9	9	26.7	26.7	26.7	46.428	0	37.184	4151300000	15	88	3.39139	0.00344756	-0.8291	-7.05432	3.48124	0.00109609	-0.83903	-7.32713	0.0283769	0.956397	-0.00993061	-0.082741	GWHPBJBK022034	GWHPBJBK022034	3825	domain-containing protein	4	4	4	-1.78	-1.79
1994	25.132	25.3045	25.2008	25.5502	24.5291	24.379	24.6097	24.3278	24.7147	24.5358	24.0863	24.9912	+			Fe_15_Fe_5	7	7	7	38.1	38.1	38.1	30.38	0	29.369	1195100000	13	43	3.51315	0.00297246	-0.835484	-7.42609	1.83346	0.0243696	-0.714875	-3.39011	0.243992	0.675718	0.120608	0.60045	GWHPBJBK020591	GWHPBJBK020591	3609	Novel plant snare	4	4	4	-1.78	-1.64
1176	27.5785	27.9548	27.5442	27.8522	26.4295	27.1252	26.87	27.1615	27.1512	26.9694	27.1012	27.3531		+		Fe_30_Fe_5	12	12	12	78.1	78.1	78.1	27.922	0	163.33	13054000000	14	166	2.26897	0.0197359	-0.835842	-4.24951	2.4195	0.00775653	-0.588681	-4.57105	0.632012	0.364146	0.247161	1.32518	GWHPBJBK011795	GWHPBJBK011795	2135	A B barrel	4	4	4	-1.78	-1.5
1716	27.4084	27.501	27.3804	27.5359	26.6891	26.7004	26.4734	26.6472	27.1559	26.8215	26.7033	27.0175	+	+		Fe_15_Fe_5;Fe_30_Fe_5	11	11	11	43.3	43.3	43.3	43.643	0	73.043	6350000000	22	88	4.87204	0.000450176	-0.828893	-12.8868	2.59206	0.00557968	-0.531867	-4.95766	1.39891	0.116288	0.297026	2.61391	GWHPBJBK017589	GWHPBJBK017589	3089	BEST Arabidopsis thaliana protein match is	4	4	4	-1.78	NOT SIGNIFICANT
3349	29.3124	29.272	29.3542	29.2081	28.1104	28.744	28.0535	28.9242	29.2372	28.9756	29.0844	29.1888					19	19	4	55.8	55.8	14	43.457	0	323.31	68124000000	21	405	2.00682	0.0302804	-0.828655	-3.7207	1.33498	0.0658626	-0.165172	-2.50459	1.56842	0.0909601	0.663483	2.90907	GWHPBJBK033646	GWHPBJBK033646	5991	Belongs to the Glu Leu Phe Val dehydrogenases family	4	4	4	-1.78	NOT SIGNIFICANT
1943	29.1194	28.9253	28.9679	28.9872	27.993	28.3854	27.7905	28.5512	28.0901	27.9567	27.7193	28.1816		+		Fe_30_Fe_5	19	19	16	55.4	55.4	50.8	27.685	0	151.24	19737000000	16	225	2.41519	0.0155527	-0.819892	-4.56165	4.06019	0.000411899	-1.01302	-9.30782	0.425858	0.504881	-0.193123	-0.957917	GWHPBJBK020163;GWHPBJBK020137	GWHPBJBK020163;GWHPBJBK020137	3528	ATP synthase 24 kDa subunit;ATP synthase 24 kDa subunit	4	4	4	-1.77	-2.02
219	28.6736	28.5914	28.7511	28.6527	27.7767	27.7554	27.654	28.1731	28.2427	28.1169	27.9337	28.196	+	+		Fe_15_Fe_5;Fe_30_Fe_5	10	10	7	60.9	60.9	47.6	27.034	0	93.326	18462000000	13	124	3.3588	0.00359808	-0.827402	-6.95744	3.44265	0.00117571	-0.544876	-7.20893	1.10906	0.179812	0.282526	2.12455	GWHPBJBK002640	GWHPBJBK002640	409	The proteasome is a multicatalytic proteinase complex which is characterized by its ability to cleave peptides with Arg, Phe, Tyr, Leu, and Glu adjacent to the leaving group at neutral or slightly basic pH	4	4	4	-1.77	NOT SIGNIFICANT
572	24.4972	24.8759	24.7019	24.5609	24.3168		23.7799	23.8605									4	4	4	20.2	20.2	20.2	27.742	0	6.8959	306100000	15	20	2.10205	0.0259567	-0.827462	-3.90852	1.71982	0.0306034	-1.16566	-3.18056	0.359532	0.558681	-0.3382	-0.832529	GWHPBJBK006669	GWHPBJBK006669	1085	Tho complex subunit	4	3	0	-1.77	NOT SIGNIFICANT
3117	28.3831	28.5952	28.345	28.5497	27.6642	27.4876	27.6156	27.855	27.5488	27.4839	27.5095	27.5828	+	+		Fe_15_Fe_5;Fe_30_Fe_5	23	22	5	71.5	71.5	19.8	46.336	0	193.96	29211000000	23	321	3.78287	0.00199094	-0.812658	-8.30825	5.15205	7.93933e-05	-0.937	-14.3924	0.775753	0.292377	-0.124342	-1.56947	GWHPBJBK030608	GWHPBJBK030608	5560	26S protease regulatory subunit 6B	4	4	4	-1.76	-1.91
3626	27.8605	28.0023	27.7974	27.8642	27.3725	26.7496	27.3913	26.7753	26.3403	26.0228	26.0875	26.7543		+		Fe_30_Fe_5	11	10	10	33.3	30.2	30.2	36.474	0	132.59	10204000000	16	109	2.33748	0.0176851	-0.808912	-4.39412	4.0367	0.000427065	-1.57985	-9.21924	1.7085	0.0727672	-0.770943	-3.15997	GWHPBJBK035733	GWHPBJBK035733	6467	Pre-mRNA-splicing factor	4	4	4	-1.75	-2.99
3777	26.9373	26.7643	26.8516	26.8338	26.4951	25.6697	26.2223	25.759	26.0421	25.9665	25.86	26.1944		+		Fe_30_Fe_5	27	27	27	44.8	44.8	44.8	85.049	0	198.55	11714000000	42	237	2.19054	0.0224896	-0.810258	-4.08734	4.36948	0.000251044	-0.831019	-10.5473	0.0345691	0.945189	-0.0207615	-0.100151	GWHPBJBK037737;GWHPBJBK037745;GWHPBJBK036093;GWHPBJBK036809;GWHPBJBK013661;GWHPBJBK036092	GWHPBJBK037737;GWHPBJBK037745;GWHPBJBK036093	6720	LETM1 and EF-hand domain-containing protein 1;LETM1 and EF-hand domain-containing protein 1;LETM1 and EF-hand domain-containing protein 1	4	4	4	-1.75	-1.78
1266	28.1888	28.6758	28.1539	28.4842	27.6323	27.8019	27.7135	27.1478	26.8089	27.0173	26.7944	27.2428		+		Fe_30_Fe_5	13	13	13	6.5	6.5	6.5	167.2	0	109.28	16136000000	64	226	2.23349	0.0209588	-0.801762	-4.17571	3.87858	0.000547875	-1.40978	-8.64208	1.82455	0.0620485	-0.60802	-3.37348	GWHPBJBK012657;GWHPBJBK016945	GWHPBJBK012657;GWHPBJBK016945	2294	DNA RNA polymerases superfamily protein;Nascent polypeptide-associated complex subunit beta	4	4	4	-1.74	-2.66
3611	26.4129	26.3059	26.2358	26.4313	25.5299	25.2662	25.4943	25.8889	25.3918	25.0488	25.0648	25.1893	+	+		Fe_15_Fe_5;Fe_30_Fe_5	5	5	5	12.7	12.7	12.7	48.638	0	14.464	2212600000	20	91	2.96341	0.00664998	-0.801634	-5.86356	4.85459	0.000121574	-1.17278	-12.7981	1.30628	0.134025	-0.371142	-2.45582	GWHPBJBK035654;GWHPBJBK030549	GWHPBJBK035654	6439	Nuclear transcription factor Y subunit	4	4	4	-1.74	-2.25
3245	25.731	25.2667	25.6682	25.3459	24.8699	24.6376	24.5433	24.7705	24.345	24.5159	23.7292	24.852	+	+		Fe_15_Fe_5;Fe_30_Fe_5	8	8	6	24.4	24.4	19.3	43.855	0	26.877	1554600000	17	64	2.96397	0.00664998	-0.797623	-5.86499	2.32104	0.00941102	-1.14245	-4.35915	0.676393	0.340148	-0.344825	-1.4013	GWHPBJBK032372;GWHPBJBK020663;GWHPBJBK000944;GWHPBJBK008597;GWHPBJBK002332	GWHPBJBK032372	5793	transcription factor	4	4	4	-1.74	-2.21
700	28.7009	28.9521	28.6241	28.8941	27.9259	28.2361	27.4631	28.3628	28.192	28.036	28.0005	27.9978		+		Fe_30_Fe_5	17	17	17	69.8	69.8	69.8	33.293	0	76.511	21118000000	14	235	1.99885	0.0307053	-0.795811	-3.7052	3.73678	0.000685733	-0.736217	-8.15149	0.107067	0.840914	0.0595932	0.290096	GWHPBJBK007964	GWHPBJBK007964	1299	Belongs to the PdxS SNZ family	4	4	4	-1.74	-1.67
1788	27.8277	27.9505	27.6611	27.8569	27.2624	26.7434	27.471	26.6534	26.2248	25.9634	25.9531	26.5354		+		Fe_30_Fe_5	14	14	14	34.6	34.6	34.6	78.75	0	176.69	10133000000	22	180	2.05558	0.0280125	-0.791463	-3.81629	4.48188	0.000208527	-1.65482	-11.0336	1.93278	0.0525016	-0.863359	-3.57779	GWHPBJBK018418	GWHPBJBK018418	3228	cleavage and polyadenylation specificity factor subunit	4	4	4	-1.73	-3.15
2180	26.3406	26.6671	26.2582	26.4512	25.8022	25.3288	25.4536	25.959	25.6563	25.7016	25.3035	25.838		+		Fe_30_Fe_5	22	7	4	63.7	29.6	17.9	47.067	0	63.531	2847500000	24	74	2.44218	0.0149208	-0.79338	-4.62073	2.85037	0.00341143	-0.804452	-5.57632	0.0202397	0.967324	-0.0110722	-0.0595268	GWHPBJBK022519;GWHPBJBK015840;GWHPBJBK021344	GWHPBJBK022519	3901	26S protease regulatory subunit 6B	4	4	4	-1.73	-1.75
263	26.8043	26.7438	26.8085	26.7166	25.6031	26.0712	25.8779	26.3705	26.302	26.3344	26.1557	26.3791		+		Fe_30_Fe_5	14	14	14	42.2	42.2	42.2	44.291	0	47.852	6966300000	22	150	2.53501	0.0129565	-0.787612	-4.82762	3.95088	0.000488153	-0.475495	-8.90193	0.944355	0.227891	0.312117	1.85076	GWHPBJBK003209	GWHPBJBK003209	489	26S proteasome non-ATPase regulatory subunit 13	4	4	4	-1.73	NOT SIGNIFICANT
1260	27.0196	27.2172	27.0113	27.2635	26.4177	26.3823	26.6227	26.0183	25.2148	25.0341	24.8632	25.4708	+	+	+	Fe_15_Fe_5;Fe_30_Fe_15;Fe_30_Fe_5	15	15	15	41	41	41	45.601	0	76.425	5741300000	19	131	2.78446	0.00886179	-0.767605	-5.41363	5.01084	9.54122e-05	-1.98216	-13.6134	3.27648	0.00663073	-1.21456	-6.71748	GWHPBJBK012575	GWHPBJBK012575	2282	Belongs to the universal ribosomal protein uS9 family	4	4	4	-1.7	-3.95
3122	28.4366	28.647	28.338	28.6613	27.6036	27.8892	27.7888	27.7367	27.4366	27.1402	27.1082	27.6426	+	+		Fe_15_Fe_5;Fe_30_Fe_5	12	12	12	25.5	25.5	25.5	82.084	0	207.09	21416000000	35	212	3.60198	0.00261074	-0.766139	-7.70742	3.6671	0.000777293	-1.18881	-7.9193	1.62506	0.083314	-0.422674	-3.00967	GWHPBJBK030702	GWHPBJBK030702	5572	RNA recognition motif	4	4	4	-1.7	-2.28
840	28.1537	28.3447	28.1381	28.2531	27.3683	27.5143	27.4257	27.5061	27.8822	27.573	27.1997	27.6241	+	+		Fe_15_Fe_5;Fe_30_Fe_5	17	6	6	69.6	26.2	26.2	26.29	0	106.82	10368000000	14	118	4.88675	0.000445266	-0.768807	-12.962	2.33536	0.00914501	-0.652664	-4.38961	0.343447	0.573339	0.116143	0.801371	GWHPBJBK009170	GWHPBJBK009170	1552	Belongs to the adenylate kinase family	4	4	4	-1.7	-1.57
1267	25.681	26.1985	25.7407	25.9743	25.5389	24.86	25.2894	24.8862	25.2797	25.0364	24.9221	25.3708		+		Fe_30_Fe_5	8	6	6	31.7	26.9	26.9	46.068	0	22.515	2273000000	16	65	2.01047	0.0300541	-0.754986	-3.72782	2.49302	0.00675831	-0.746391	-4.73332	0.0149289	0.976535	0.00859547	0.044161	GWHPBJBK012674	GWHPBJBK012674	2297	polyadenylate-binding protein	4	4	4	-1.69	-1.68
710	26.6216	27.2305	26.8872	27.302	26.209	26.5499	26.0001	26.2602	26.3498		26.4374	26.6576					3	3	3	18.5	18.5	18.5	34.474	0	62.548	2612200000	17	43	2.09006	0.0264221	-0.755521	-3.88461	0.799272	0.193529	-1.35049	-1.60894	0.299768	0.614065	-0.594973	-0.715024	GWHPBJBK008084	GWHPBJBK008084	1320	non-green plastid inner envelope membrane protein	4	4	3	-1.69	NOT SIGNIFICANT
1346	26.9151	26.6455	26.9938	26.7779	25.8341	26.4234	25.5649	26.4757	26.2112	26.2715	26.2814	26.3241		+		Fe_30_Fe_5	23	23	23	71.5	71.5	71.5	47.012	0	116.33	11599000000	25	258	1.735	0.0474223	-0.758582	-3.20825	3.37049	0.00134406	-0.561055	-6.99206	0.383582	0.536839	0.197527	0.87854	GWHPBJBK013631	GWHPBJBK013631	2444	Basic leucine zipper and W2 domain-containing protein	4	4	4	-1.69	NOT SIGNIFICANT
2778	26.8754	27.0664	26.8597	27.159	26.0555	26.0901	26.1315	26.6698	26.3276	26.5439	26.3242	26.5965		+		Fe_30_Fe_5	12	12	6	49.8	49.8	27.1	33.04	0	56.554	2901700000	13	59	2.44722	0.0147851	-0.753395	-4.63181	2.73721	0.0042206	-0.542086	-5.29909	0.621073	0.369818	0.211309	1.30629	GWHPBJBK027615	GWHPBJBK027615	4937	Ubiquinone biosynthesis protein	4	4	4	-1.69	NOT SIGNIFICANT
109	27.7358	28.1062	27.7105	27.731	26.9514	27.2623	26.9785	27.095	26.1558	26.0296	25.8952	26.1622	+	+	+	Fe_15_Fe_5;Fe_30_Fe_15;Fe_30_Fe_5	12	12	12	44.4	44.4	44.4	49.341	0	172.57	10724000000	15	183	3.13223	0.00517827	-0.749106	-6.31287	5.32544	6.2417e-05	-1.76019	-15.4068	4.39844	0.00123595	-1.01109	-10.6707	GWHPBJBK001311	GWHPBJBK001311	217		4	4	4	-1.68	-3.39
731	27.3594	27.7717	27.3117	27.4672	26.9298	26.6016	27.1274	26.2617	26.6081	26.4362	26.6167	26.7464		+		Fe_30_Fe_5	12	12	11	41.4	41.4	38.1	39.991	0	44.755	3691400000	20	73	1.86781	0.0377805	-0.7474	-3.45452	3.44551	0.00117007	-0.875672	-7.21763	0.262888	0.654208	-0.128272	-0.639871	GWHPBJBK008274	GWHPBJBK008274	1353	Belongs to the peptidase C1 family	4	4	4	-1.68	-1.83
568	26.0626	25.398	25.8075	25.3779	24.8641	24.8084	24.7924	25.2021			24.1301	24.8176					10	9	9	27.5	25.5	25.5	47.07	0	22.443	1551600000	23	48	2.08474	0.0266224	-0.744738	-3.87402	2.16974	0.0127107	-1.9119	-4.04492	1.37779	0.120102	-1.16716	-2.57768	GWHPBJBK006633	GWHPBJBK006633	1075	belongs to the protein kinase superfamily	4	4	2	-1.68	NOT SIGNIFICANT
1597	25.9523	26.3298	25.8315	26.0844	25.1092	25.5979	25.204	25.3092	25.6143	25.3869	25.2796	25.892					5	4	4	18.2	16.1	16.1	41.741	0	15.466	2203300000	12	54	2.58982	0.0118468	-0.744393	-4.9525	1.58236	0.0402519	-0.506304	-2.93372	0.666368	0.344239	0.238089	1.38417	GWHPBJBK016296	GWHPBJBK016296	2876	Belongs to the peptidase C1 family	4	4	4	-1.68	NOT SIGNIFICANT
225	27.118	27.2324	26.9901	27.2042	26.8243	26.0161	26.628	26.1054	25.9518	25.7274	25.7156	25.977		+		Fe_30_Fe_5	16	16	16	77.2	77.2	77.2	32.784	0	128.4	6808500000	18	119	1.96149	0.0324219	-0.74276	-3.6329	5.17759	7.72349e-05	-1.29324	-14.5377	1.40867	0.114715	-0.550483	-2.63068	GWHPBJBK002705	GWHPBJBK002705	418	Associates with the EF-Tu.GDP complex and induces the exchange of GDP to GTP. It remains bound to the aminoacyl-tRNA.EF- Tu.GTP complex up to the GTP hydrolysis stage on the ribosome	4	4	4	-1.67	-2.45
388	28.6822	28.816	28.6748	28.8519	28.1435	27.9674	28.1906	27.8477	27.4504	27.2574	27.1325	27.7305	+	+		Fe_15_Fe_5;Fe_30_Fe_5	14	14	14	68.4	68.4	68.4	35.671	0	323.31	20703000000	17	224	3.64837	0.00244492	-0.718941	-7.85788	4.20864	0.000328743	-1.36351	-9.88539	2.258	0.0320592	-0.644569	-4.22661	GWHPBJBK004547	GWHPBJBK004547	722	heterogeneous nuclear ribonucleoprotein	4	4	4	-1.65	-2.57
3570	26.5505	27.1377	26.6963	27.0393	26.051	26.144	26.0356	26.2954	27.3277	27.0099	27.2101	27.2142			+	Fe_30_Fe_15	16	16	11	16.5	16.5	11.1	115.21	0	112.99	8292800000	55	121	2.51816	0.0131838	-0.724414	-4.78964	1.13861	0.0970246	0.334531	2.17384	4.67048	0.000894797	1.05895	11.8961	GWHPBJBK035362;GWHPBJBK032224	GWHPBJBK035362	6369	phosphatase 2c	4	4	4	-1.65	NOT SIGNIFICANT
3265	28.1896	27.8807	28.1704	27.8721	27.2214	27.4493	27.2655	27.2755	26.9655	26.7696	26.8925	27.2016	+	+		Fe_15_Fe_5;Fe_30_Fe_5	9	8	8	50.3	46.4	46.4	20.196	0	38.413	9121800000	11	122	3.43159	0.00328427	-0.725264	-7.17532	3.83133	0.000587582	-1.07088	-8.47585	1.80015	0.0639185	-0.345613	-3.32813	GWHPBJBK032661	GWHPBJBK032661	5830	Belongs to the ubiquitin-conjugating enzyme family	4	4	4	-1.65	-2.1
2358	28.0924	28.3787	28.15	28.2358	27.6752	27.4969	27.3385	27.4529	28.0076	27.772	27.9253	28.0397	+			Fe_15_Fe_5	10	10	9	53.5	53.5	49.6	27.575	0	304.65	19198000000	16	227	3.60854	0.00258768	-0.723359	-7.72854	1.74277	0.0292332	-0.278057	-3.22246	2.5407	0.0205403	0.445302	4.84048	GWHPBJBK023744	GWHPBJBK023744	4199	Belongs to the chalcone isomerase family	4	4	4	-1.65	NOT SIGNIFICANT
2560	26.5662	26.5272	26.8313	26.7048	25.6822	26.2173	25.6588	26.1731	26.2169	26.3861	26.2641	26.6476					8	5	5	52.2	37.6	37.6	25.047	0	42.104	2695800000	12	63	2.31255	0.0184141	-0.724537	-4.34116	1.24107	0.0796849	-0.278738	-2.3456	1.31969	0.130916	0.445798	2.47859	GWHPBJBK025123	GWHPBJBK025123	4539	The proteasome is a multicatalytic proteinase complex which is characterized by its ability to cleave peptides with Arg, Phe, Tyr, Leu, and Glu adjacent to the leaving group at neutral or slightly basic pH	4	4	4	-1.65	NOT SIGNIFICANT
1294	29.4648	29.619	29.285	29.2889	29.0325	28.5826	28.3858	28.8131	27.9111	27.7359	27.9358	28.3591		+		Fe_30_Fe_5	8	6	6	61.7	48.1	48.1	14.34	0	87.253	9549500000	8	100	2.34195	0.0175442	-0.710902	-4.40365	4.0429	0.000422618	-1.4289	-9.24256	2.00928	0.0470255	-0.717999	-3.72549	GWHPBJBK012957	GWHPBJBK012957	2348	Alba	4	4	4	-1.64	-2.69
1495	27.7851	27.8304	27.9769	27.8484	26.8604	27.4215	27.2219	27.0886	26.8097	26.4871	26.5452	26.8212	+	+		Fe_15_Fe_5;Fe_30_Fe_5	17	17	17	50.4	50.4	50.4	39.481	0	169.26	12803000000	18	164	2.90269	0.00742798	-0.712104	-5.70794	4.77215	0.000134822	-1.1944	-12.3865	1.77984	0.0660494	-0.482293	-3.29056	GWHPBJBK015169;GWHPBJBK015155;GWHPBJBK015129;GWHPBJBK015148	GWHPBJBK015169;GWHPBJBK015155;GWHPBJBK015129;GWHPBJBK015148	2712	dnaJ protein ERDJ3B-like;dnaJ protein ERDJ3B-like;dnaJ protein ERDJ3B-like;dnaJ protein ERDJ3B-like	4	4	4	-1.64	-2.29
2569	27.4372	27.507	27.3691	27.4172	26.7427	26.7674	26.7975	26.5541	26.2879	26.1184	26.0738	26.6239	+	+		Fe_15_Fe_5;Fe_30_Fe_5	24	24	24	43.4	43.4	43.4	88.974	0	218.45	16765000000	33	245	4.60374	0.000624816	-0.717217	-11.584	3.9867	0.000463296	-1.15663	-9.03319	1.74285	0.06904	-0.43941	-3.2226	GWHPBJBK025200	GWHPBJBK025200	4552	splicing factor 3A subunit 1	4	4	4	-1.64	-2.23
1255	29.3316	29.2499	29.2725	29.2402	28.463	28.8154	28.3701	28.585	28.2152	28.2115	28.0362	28.3613	+	+		Fe_15_Fe_5;Fe_30_Fe_5	23	23	17	62.9	62.9	54.6	46.807	0	323.31	34048000000	19	344	3.46037	0.00320765	-0.715191	-7.263	5.31494	6.29487e-05	-1.0675	-15.3435	1.62541	0.083314	-0.352312	-3.01029	GWHPBJBK012522	GWHPBJBK012522	2272	DnaJ protein homolog	4	4	4	-1.64	-2.1
773	28.0497	27.8058	28.0046	27.7664	27.2995	27.1294	26.7849	27.5507	27.1928	27.0451	27.0198	27.2131		+		Fe_30_Fe_5	22	21	5	66.9	63.9	15.3	44.645	0	156.05	17715000000	23	223	2.1851	0.0226789	-0.715491	-4.07623	4.01418	0.000444711	-0.788914	-9.13504	0.168965	0.761172	-0.0734229	-0.436569	GWHPBJBK008621	GWHPBJBK008621	1427	Belongs to the AAA ATPase family	4	4	4	-1.64	-1.73
2606	28.1752	28.5975	28.3493	28.5053	27.9423	27.4405	27.6175	27.7808	28.2096	27.8845	28.1892	28.2072					12	12	10	46.7	46.7	42.6	41.364	0	131.52	18953000000	15	196	2.61345	0.011451	-0.711556	-5.00701	1.23051	0.0812453	-0.284212	-2.32783	1.72571	0.0710575	0.427344	3.19129	GWHPBJBK025558	GWHPBJBK025558	4623	Ubiquitin receptor	4	4	4	-1.64	NOT SIGNIFICANT
3074	26.1082	26.6294	25.972	26.6295	25.4805	25.5206	25.5405	25.9564	25.5293	25.3201		25.4664					6	6	6	45.6	45.6	45.6	23.568	0	34.978	2350400000	10	62	1.87139	0.0376767	-0.710302	-3.46127	1.04307	0.118353	-1.74257	-2.01473	0.564388	0.40488	-1.03227	-1.20756	GWHPBJBK030143;GWHPBJBK011069;GWHPBJBK017581;GWHPBJBK001896	GWHPBJBK030143	5474	Mitochondrial import inner membrane translocase subunit	4	4	3	-1.64	NOT SIGNIFICANT
3322	25.4581	25.8072	25.567	25.8044	25.3091	24.5656	24.9507	24.9588	25.4434	25.5008	25.3575	25.6878					8	8	8	50	50	50	27.259	0	27.775	1903700000	17	65	2.18149	0.022821	-0.713117	-4.06886	0.701413	0.237538	-0.161781	-1.44391	1.78373	0.0655389	0.551335	3.29775	GWHPBJBK033368	GWHPBJBK033368	5935	NAD(P)-binding Rossmann-fold superfamily protein	4	4	4	-1.64	NOT SIGNIFICANT
1240	29.5868	29.3857	29.6318	29.4344	28.7286	29.106	28.6494	28.7184	28.582	28.0953	28.4495	28.8525	+	+		Fe_15_Fe_5;Fe_30_Fe_5	10	10	10	58.9	58.9	58.9	18.774	0	60.627	24610000000	10	158	2.99958	0.00636161	-0.70905	-5.9577	3.02959	0.00246454	-1.01481	-6.03671	0.808359	0.279067	-0.305764	-1.62416	GWHPBJBK012342;GWHPBJBK012842;GWHPBJBK030261;GWHPBJBK016140	GWHPBJBK012342	2244	PPIases accelerate the folding of proteins. It catalyzes the cis-trans isomerization of proline imidic peptide bonds in oligopeptides	4	4	4	-1.63	-2.02
595	32.4953	32.5289	32.2692	32.3182	31.3669	31.7646	31.7644	31.8856	32.3207	32.0067	32.1131	32.4368	+			Fe_15_Fe_5	12	12	11	76.6	76.6	69.6	18.182	0	305.58	272560000000	10	1637	2.79458	0.00870221	-0.707528	-5.43838	0.777598	0.202556	-0.183556	-1.57257	1.89626	0.0557437	0.523973	3.50827	GWHPBJBK006941;GWHPBJBK034932	GWHPBJBK006941	1119	PPIases accelerate the folding of proteins. It catalyzes the cis-trans isomerization of proline imidic peptide bonds in oligopeptides	4	4	4	-1.63	NOT SIGNIFICANT
3541	27.2502	27.4934	27.2642	27.5616	26.5556	26.9671	26.6555	26.6084	26.0508	26.0284	25.8989	26.4426	+	+		Fe_15_Fe_5;Fe_30_Fe_5	20	20	20	40.9	40.9	40.9	80.47	0	192.32	13638000000	36	250	2.90424	0.00741836	-0.695692	-5.71189	4.00125	0.000452717	-1.28715	-9.08698	2.12741	0.0398128	-0.591455	-3.95934	GWHPBJBK035246	GWHPBJBK035246	6325	Serrate RNA effector	4	4	4	-1.62	-2.44
771	26.6477	27.0062	26.7203	27.0466	26.2542	26.0422	26.4903	25.8331	25.8713	24.9505	25.2582	25.9069		+		Fe_30_Fe_5	29	29	26	31.1	31.1	28.8	137.88	0	137.02	6126900000	69	176	2.17067	0.0231578	-0.700227	-4.04683	2.7431	0.00418759	-1.35848	-5.31326	1.27359	0.140582	-0.658257	-2.40047	GWHPBJBK008615	GWHPBJBK008615	1424	Epidermal growth factor receptor substrate 15-like	4	4	4	-1.62	-2.56
2023	26.7327	26.7819	26.6487	26.626	25.8262	26.1537	25.6537	26.3844	25.6511	25.5344	25.4196	25.7523		+		Fe_30_Fe_5	9	9	5	41.1	41.1	27.9	34.072	0	57.733	4825100000	20	97	2.21253	0.0216945	-0.692838	-4.13244	5.03368	9.23363e-05	-1.10798	-13.7366	1.2269	0.150654	-0.415145	-2.32176	GWHPBJBK024962;GWHPBJBK020870	GWHPBJBK024962;GWHPBJBK020870	3650	3-oxoacyl- acyl-carrier-protein reductase;3-oxoacyl- acyl-carrier-protein reductase	4	4	4	-1.62	-2.16
785	30.9655	31.0368	30.9426	30.9594	30.0161	30.4862	30.2559	30.3748	30.9183	30.6787	30.7008	31.0794	+			Fe_15_Fe_5	33	33	10	51.9	51.9	22.6	73.59	0	323.31	203900000000	31	1162	3.28372	0.00409003	-0.692834	-6.73833	0.647628	0.264373	-0.131762	-1.35205	2.17164	0.0372806	0.561072	4.0488	GWHPBJBK008683	GWHPBJBK008683	1444	Belongs to the heat shock protein 70 family	4	4	4	-1.62	NOT SIGNIFICANT
1031	25.9483	25.7788	25.7111	25.9846	25.4032	25.1497	25.3451	24.7523	24.7308		24.9383			+		Fe_30_Fe_5	3	3	3	25.3	25.3	25.3	26.699	0	44.983	1105100000	10	28	2.29318	0.0190197	-0.693107	-4.3003	3.13653	0.00204604	-1.36744	-6.32466	1.4282	0.111351	-0.674338	-2.66433	GWHPBJBK010436	GWHPBJBK010436	1874	Acyl-protein thioesterase	4	4	2	-1.62	NOT SIGNIFICANT
2800	25.0079	25.5589	25.3307	25.1403	24.5128	24.3106	24.9655	24.4654	24.7763	24.6008	24.4719	24.9097					9	9	9	29.3	29.3	29.3	54.262	0	23.615	1164100000	25	47	2.02919	0.0292957	-0.695859	-3.76441	1.99975	0.0175652	-0.569767	-3.70694	0.311944	0.601806	0.126093	0.739366	GWHPBJBK027854	GWHPBJBK027854	4986	Belongs to the protein kinase superfamily	4	4	4	-1.62	NOT SIGNIFICANT
3302	28.5109	28.4064	28.3671	28.3673	27.8719	27.6734	27.7711	27.5998	27.065	27.0485	26.5743	27.1028	+	+		Fe_15_Fe_5;Fe_30_Fe_5	10	8	6	66.4	60.7	44.1	23.828	0	247.96	8155700000	8	74	4.24469	0.0009968	-0.683872	-10.0304	4.54491	0.000193742	-1.46527	-11.3152	2.88059	0.0119593	-0.7814	-5.65208	GWHPBJBK033166	GWHPBJBK033166	5902	polyadenylate-binding protein	4	4	4	-1.61	-2.76
211	31.6822	31.1778	31.7859	31.1762	30.7703	30.8449	30.6499	30.8125	30.7287	30.3524	30.1295	30.6714		+		Fe_30_Fe_5	11	8	2	59.5	42.1	12.4	13.652	0	255.92	93643000000	6	169	2.19248	0.0224361	-0.686125	-4.0913	2.42768	0.0076373	-0.985025	-4.58893	1.05482	0.194371	-0.2989	-2.03426	GWHPBJBK002547	GWHPBJBK002547	396	40S ribosomal protein	4	4	4	-1.61	-1.98
495	28.7759	28.78	28.7083	28.7869	28.3991	27.8043	28.3721	27.7339	28.2515	28.0814	27.9199	28.3112		+		Fe_30_Fe_5	4	4	4	23.4	23.4	23.4	27.01	0	225.7	15443000000	6	174	2.05597	0.0280125	-0.685411	-3.81706	3.33685	0.00142281	-0.621794	-6.8928	0.118979	0.824559	0.0636177	0.319244	GWHPBJBK005686	GWHPBJBK005686	942	Translocon-associated protein subunit	4	4	4	-1.61	-1.54
1612	26.1277	25.5637	25.8874	26.3837	25.0383	25.441	25.2946	25.4418	25.1153	26.5653	25.2289	25.405					21	4	4	62.9	11.3	11.3	44.742	0	9.169	1612300000	23	76	1.86689	0.0377879	-0.686686	-3.45278	0.499514	0.357485	-0.411987	-1.09236	0.337865	0.578765	0.274699	0.790483	GWHPBJBK016450	GWHPBJBK016450	2908	Belongs to the AAA ATPase family	4	4	4	-1.61	NOT SIGNIFICANT
1748	25.0785	25.1652	25.3588	25.2858	24.2973	24.8484	24.5488	24.4438	24.0726			24.841					8	8	7	22	22	20	70.601	0	26.613	1154800000	39	60	2.69537	0.0102416	-0.687506	-5.19908	1.59617	0.0391561	-1.53667	-2.95822	0.797546	0.282652	-0.849161	-1.60604	GWHPBJBK018038	GWHPBJBK018038	3151	bromo-adjacent homology (BAH) domain-containing protein	4	4	2	-1.61	NOT SIGNIFICANT
770	24.8424	25.127	24.9108	25.1025	24.1001	24.6285	24.1695	24.3824	25.3026	25.4942	25.09	25.1399			+	Fe_30_Fe_15	11	11	5	41.4	41.4	17.3	40.827	0	41.477	1705000000	17	63	2.56073	0.0124585	-0.675533	-4.88595	1.19337	0.0874102	0.261006	2.26546	3.10677	0.0086657	0.936539	6.24351	GWHPBJBK008595	GWHPBJBK008595	1422	At2g17340-like	4	4	4	-1.6	NOT SIGNIFICANT
2539	25.3321	25.381	25.4559	25.2154	24.6632	24.6547	24.5082	24.8348	24.5037	24.3292	24.2326	24.51	+	+		Fe_15_Fe_5;Fe_30_Fe_5	7	7	7	53.3	53.3	53.3	19.809	0	22.448	1214400000	10	51	3.73121	0.0021752	-0.680879	-8.1327	4.52543	0.000198936	-0.952241	-11.2275	1.53115	0.0950503	-0.271362	-2.84343	GWHPBJBK024935	GWHPBJBK024935	4507	splicing factor 3A subunit	4	4	4	-1.6	-1.93
3256	29.1218	29.1651	29.037	28.9296	28.1938	28.5613	28.0557	28.7419	28.6189	28.1491	28.4042	28.5563		+		Fe_30_Fe_5	10	10	10	25.7	25.7	25.7	30.646	0	138.87	22733000000	11	196	2.16555	0.0233375	-0.675181	-4.03641	2.7821	0.00390707	-0.631278	-5.40785	0.0834344	0.873785	0.0439034	0.230701	GWHPBJBK032502	GWHPBJBK032502	5810	histone deacetylase	4	4	4	-1.6	-1.55
699	29.851	30.1453	29.766	29.991	29.0681	29.1695	29.2101	29.6422	29.2213	29.2296	29.0694	29.1592		+		Fe_30_Fe_5	15	15	12	70.7	70.7	62.7	29.132	0	252.34	42855000000	16	380	2.3361	0.0177211	-0.665844	-4.39117	3.82239	0.000595924	-0.768449	-8.44468	0.330856	0.584843	-0.102605	-0.77675	GWHPBJBK007943	GWHPBJBK007943	1296	This protein is an auxiliary protein of DNA polymerase delta and is involved in the control of eukaryotic DNA replication by increasing the polymerases processibility during elongation of the leading strand	4	4	4	-1.59	-1.7
2130	28.1883	28.2937	28.1975	28.1865	27.7277	27.2851	27.5909	27.5836	27.5879	27.4365	27.3966	27.5123	+	+		Fe_15_Fe_5;Fe_30_Fe_5	39	15	15	68.8	32.2	32.2	60.863	0	201.85	17312000000	35	235	3.34446	0.00369182	-0.669666	-6.91515	5.22137	7.23562e-05	-0.733158	-14.79	0.253149	0.666151	-0.0634918	-0.619635	GWHPBJBK022076;GWHPBJBK025635	GWHPBJBK022076	3831	Belongs to the chaperonin (HSP60) family	4	4	4	-1.59	-1.66
2037	27.573	27.9311	27.4969	27.6855	27.0386	26.7403	27.2403	26.9866	27.0055	26.7574	27.0051	27.1332		+		Fe_30_Fe_5	8	8	8	28.3	28.3	28.3	35.125	0	33.265	12839000000	15	167	2.51947	0.0131838	-0.670132	-4.79257	2.88119	0.00320953	-0.696321	-5.65358	0.0724521	0.890183	-0.0261888	-0.202329	GWHPBJBK020971	GWHPBJBK020971	3671	PPIases accelerate the folding of proteins. It catalyzes the cis-trans isomerization of proline imidic peptide bonds in oligopeptides	4	4	4	-1.59	-1.62
2844	26.9126	27.2924	26.8357	27.0402	26.1818	26.1879	26.2167	26.8283	26.451	26.4472	26.4291	26.5424		+		Fe_30_Fe_5	11	11	11	40	40	40	38.125	0	91.202	7276700000	16	117	1.92233	0.0345689	-0.666543	-3.55784	2.76036	0.00407284	-0.552766	-5.35498	0.296871	0.617261	0.113777	0.709201	GWHPBJBK028154	GWHPBJBK028154	5060	component of the eukaryotic translation initiation factor 3 (eIF-3) complex, which is involved in protein synthesis of a specialized repertoire of mRNAs and, together with other initiation factors, stimulates binding of mRNA and methionyl-tRNAi to the 40S	4	4	4	-1.59	NOT SIGNIFICANT
1987	26.648	26.3494	26.6351	26.3669	25.593	26.0738	25.9343	25.7423	26.1554	26.0788	25.8631	26.3538					14	14	13	44.6	44.6	43	53.954	0	155.95	4772500000	21	113	2.59517	0.0117795	-0.663974	-4.96481	1.60215	0.0386693	-0.387077	-2.96885	0.968164	0.219726	0.276896	1.89031	GWHPBJBK020564	GWHPBJBK020564	3601	La-related protein	4	4	4	-1.58	NOT SIGNIFICANT
536	29.6247	29.604	29.7088	29.5283	28.8764	29.0125	29.0879	28.8849	28.5291	28.0218	28.1499	28.6446	+	+		Fe_15_Fe_5;Fe_30_Fe_5	6	6	4	25.7	25.7	17.7	28.574	0	91.779	36082000000	12	197	4.30526	0.000918756	-0.651053	-10.2784	3.79343	0.000624191	-1.28009	-8.34451	2.14513	0.0386574	-0.629041	-3.99505	GWHPBJBK006317	GWHPBJBK006317	1020	splicing factor	4	4	4	-1.57	-2.43
3109	25.4679	25.3568	25.4633	25.6162	24.8305	24.571	24.7809	25.136	24.5046	24.5636	24.2395	24.8701		+		Fe_30_Fe_5	19	4	4	64	15.6	15.6	46.256	0	57.029	1403900000	23	40	2.62885	0.0112048	-0.646485	-5.04273	3.25483	0.00165301	-0.931595	-6.6555	0.815851	0.275952	-0.28511	-1.6367	GWHPBJBK030472	GWHPBJBK030472	5535	Component of the eukaryotic translation initiation factor 3 (eIF-3) complex, which is involved in protein synthesis of a specialized repertoire of mRNAs and, together with other initiation factors, stimulates binding of mRNA and methionyl-tRNAi to the 40S	4	4	4	-1.57	-1.91
614	27.6672	27.5335	27.656	27.4607	26.8371	27.3362	26.526	27.0183	26.9182	26.5973	26.5785	26.9866		+		Fe_30_Fe_5	9	9	9	57	57	57	15.518	0	122.29	8938500000	9	111	1.98557	0.0312488	-0.64996	-3.67941	3.33829	0.00142281	-0.809198	-6.897	0.340761	0.576236	-0.159239	-0.796136	GWHPBJBK007194	GWHPBJBK007194	1160	Multiprotein-bridging factor	4	4	4	-1.57	-1.75
2874	28.0488	27.8567	28.1285	27.7974	27.5595	27.1907	27.5314	26.9995	25.4155	25.0293	25.3291	25.5911		+	+	Fe_30_Fe_15;Fe_30_Fe_5	11	11	11	60.9	60.9	60.9	25.682	0	122.19	5305600000	14	78	2.18073	0.0228377	-0.637603	-4.0673	5.8006	3.71529e-05	-2.61663	-18.5509	4.47912	0.00113224	-1.97903	-11.0214	GWHPBJBK028441	GWHPBJBK028441	5130	ribosomal protein	4	4	4	-1.56	-6.13
55	25.8331	26.3545	26.1857	26.2749	25.6093	25.399	25.2518	25.8305	26.3042	25.9397	26.1667	26.2587					12	12	12	49	49	49	38.478	0	52.016	3191600000	21	62	2.02022	0.0295478	-0.639418	-3.74686	0.0126509	0.974751	0.00527763	0.0375163	2.29285	0.0303322	0.644695	4.29959	GWHPBJBK000572	GWHPBJBK000572	124	S-adenosyl-L-methionine-dependent protein-lysine N- methyltransferase that methylates elongation factor 1-alpha	4	4	4	-1.56	NOT SIGNIFICANT
1712	24.996	25.3779	24.9279	25.2468	24.4574	24.4713	24.6217	24.4798	24.6126	24.2295	24.63	24.3416	+	+		Fe_15_Fe_5;Fe_30_Fe_5	9	9	9	44.9	44.9	44.9	36.188	0	38.492	1127400000	19	38	2.8626	0.00789931	-0.629593	-5.60688	2.48264	0.00690299	-0.683717	-4.71018	0.200455	0.723901	-0.0541234	-0.506921	GWHPBJBK017563	GWHPBJBK017563	3083	Non-functional NADPH-dependent codeinone reductase 2-like	4	4	4	-1.55	-1.61
2369	27.5896	27.7526	27.717	27.5104	27.1311	27.1936	26.8105	26.9548	26.4226	26.1059	26.1608	26.4154	+	+	+	Fe_15_Fe_5;Fe_30_Fe_15;Fe_30_Fe_5	18	18	6	38.6	38.6	15.1	75.14	0	269.55	11559000000	27	178	3.01222	0.00629591	-0.619889	-5.99089	5.00921	9.54122e-05	-1.36625	-13.6047	3.09203	0.00886719	-0.746358	-6.2036	GWHPBJBK023800	GWHPBJBK023800	4217	YTH domain family protein	4	4	4	-1.54	-2.58
1484	26.2756	26.4316	26.1374	26.3125	25.7828	25.2788	25.5958	26.0103	26.448	26.4071	26.1239	26.4375					15	15	8	75.3	75.3	42.3	30.834	0	120.1	6494100000	17	159	2.02015	0.0295478	-0.622318	-3.74672	0.27301	0.57056	0.0648556	0.660722	2.13527	0.0392893	0.687174	3.97515	GWHPBJBK014998	GWHPBJBK014998	2688	26S proteasome non-atpase regulatory subunit	4	4	4	-1.54	NOT SIGNIFICANT
1337	26.0069	25.6305	25.8784	25.808	25.365	25.0385	25.4328	24.9989	24.1917	23.1098	24.0969	24.9192		+		Fe_30_Fe_5	12	12	10	18.8	18.8	16.2	90.869	0	58.397	1940900000	41	74	2.42283	0.0154302	-0.6221	-4.57831	2.43731	0.00751179	-1.75152	-4.61003	1.56972	0.0907807	-1.12942	-2.91136	GWHPBJBK013488;GWHPBJBK013476	GWHPBJBK013488;GWHPBJBK013476	2423	dnaJ homolog 1;dnaJ homolog 1, mitochondrial-like	4	4	4	-1.54	-3.37
3582	26.8856	26.9554	26.7433	27.0549	26.2746	26.2461	25.9456	26.6938	26.1981	26.3	26.5209	26.3314		+		Fe_30_Fe_5	11	11	11	54.6	54.6	54.6	29.555	0	133.69	6776800000	14	129	2.00024	0.0306865	-0.619769	-3.70789	3.04933	0.00237384	-0.572203	-6.0891	0.104304	0.843037	0.0475664	0.283263	GWHPBJBK035502	GWHPBJBK035502	6393	gamma carbonic anhydrase	4	4	4	-1.54	NOT SIGNIFICANT
2247	24.0695	24.1344	24.0223	24.1116	23.622	23.594	23.6169			23.7695							5	5	5	15.9	15.9	15.9	56.771	0	18.034	427250000	19	35	2.29981	0.0188772	-0.613327	-4.31425	1.90743	0.0210693	-1.14661	-3.52946	0.741151	0.308223	-0.53328	-1.5112	GWHPBJBK023092;GWHPBJBK023100	GWHPBJBK023092;GWHPBJBK023100	4009	sorting nexin;sorting nexin	4	3	1	-1.53	NOT SIGNIFICANT
2212	26.0284	26.6218	26.1085	26.4119	25.9527	25.3666	25.7045	25.7277	25.9854	25.8485	25.8725	25.7342					14	14	14	54.9	54.9	54.9	40.24	0	77.395	3247800000	17	84	1.78848	0.0434949	-0.604826	-3.30652	1.59087	0.039553	-0.432519	-2.94882	0.624241	0.368808	0.172307	1.31177	GWHPBJBK022851;GWHPBJBK030040	GWHPBJBK022851	3965	ATPase required for the post-translational delivery of tail-anchored (TA) proteins to the endoplasmic reticulum. Recognizes and selectively binds the transmembrane domain of TA proteins in the cytosol. This complex then targets to the endoplasmic reticulum	4	4	4	-1.52	NOT SIGNIFICANT
1309	27.0994	27.4907	27.1622	27.2349	26.706	26.567	26.9473	26.4061	26.3149	25.9568	26.086	26.3857		+		Fe_30_Fe_5	11	9	8	43	38.9	36	45.93	0	73.84	5147900000	18	92	2.20675	0.0219616	-0.590218	-4.12058	3.71169	0.000714109	-1.06094	-8.06724	1.67521	0.0761663	-0.47072	-3.09969	GWHPBJBK013088	GWHPBJBK013088	2369	Mediator-associated protein	4	4	4	-1.51	-2.09
2690	28.3357	28.223	28.3517	28.121	27.83	27.4826	27.621	27.7131	27.5315	27.2202	27.2552	27.4855	+	+		Fe_15_Fe_5;Fe_30_Fe_5	17	17	13	57.5	57.5	44.8	27.731	0	118.98	19860000000	18	329	3.2164	0.00455964	-0.596134	-6.54658	4.04453	0.000421572	-0.884718	-9.24869	1.43415	0.110232	-0.288584	-2.6746	GWHPBJBK026597	GWHPBJBK026597	4779	ATP synthase subunit O	4	4	4	-1.51	-1.85
2367	27.1599	27.24	27.1548	27.1201	26.7565	26.4402	26.4656	26.6234	26.4043	26.6914	26.6168	26.5454	+	+		Fe_15_Fe_5;Fe_30_Fe_5	27	27	21	41.5	41.5	33.4	118.62	0	127.45	6139900000	49	227	3.58549	0.00268675	-0.597282	-7.65453	4.01208	0.000446308	-0.60423	-9.12721	0.0247669	0.960823	-0.00694752	-0.0724905	GWHPBJBK023796	GWHPBJBK023796	4214	Importin-5-like	4	4	4	-1.51	-1.52
235	26.5419	27.0509	26.6622	26.8803	26.0408	26.1554	26.3902	26.1552	26.4086	26.3972	26.2322	26.4231					6	6	6	21.4	21.4	21.4	40.495	0	31.483	3665800000	15	69	2.35604	0.017181	-0.598446	-4.43379	1.85872	0.0231504	-0.418545	-3.43742	1.09046	0.184543	0.179902	2.09356	GWHPBJBK002857	GWHPBJBK002857	437	HpcH/HpaI aldolase/citrate lyase family	4	4	4	-1.51	NOT SIGNIFICANT
2853	26.6629	26.4155	26.7496	26.6381	26.1478	26.0749	26.1458	25.7376						+	+	Fe_30_Fe_15;Fe_30_Fe_5	7	7	7	40.4	40.4	40.4	34.84	0	32.188	1707500000	12	42	2.55778	0.0125097	-0.589983	-4.87924	4.46296	0.000214845	-3.7778	-10.9503	3.99673	0.00230002	-3.18782	-9.07023	GWHPBJBK028247	GWHPBJBK028247	5081	Ribosomal protein L4	4	4	0	-1.51	NOT SIGNIFICANT
3567	25.6144	25.6151	25.3472	25.4147	25.0155	24.62	24.9284	25.0333	25.4858	25.2801	25.4324	25.6899					9	9	7	45.4	45.4	40.6	41.519	0	101.71	1746800000	17	49	2.64052	0.0109895	-0.598577	-5.06994	0.0855995	0.839916	-0.0257888	-0.236235	2.37631	0.0265071	0.572788	4.47735	GWHPBJBK035349	GWHPBJBK035349	6364	phosphatase 2C	4	4	4	-1.51	NOT SIGNIFICANT
229	27.1887	26.987	27.1538	27.0675	26.4188	26.5378	26.7661	26.3312	25.6458	25.3004	25.3866	25.6833	+	+	+	Fe_15_Fe_5;Fe_30_Fe_15;Fe_30_Fe_5	17	17	17	44.3	44.3	44.3	55.601	0	155.42	7739500000	30	115	2.86065	0.00792121	-0.585778	-5.60201	5.29205	6.49051e-05	-1.59522	-15.2063	3.55497	0.0045432	-1.00944	-7.55745	GWHPBJBK002786	GWHPBJBK002786	430	Mitochondrial import inner membrane translocase subunit	4	4	4	-1.5	-3.02
2920	28.3957	28.9569	28.3841	28.7122	27.9743	28.1349	27.9029	28.0785	27.9909	27.9282	27.9926	28.0651		+		Fe_30_Fe_5	16	16	12	55	55	41.4	41.465	0	239.22	25076000000	16	277	2.14992	0.0240277	-0.589584	-4.00472	2.3387	0.00910456	-0.618031	-4.39672	0.189234	0.737563	-0.0284467	-0.482134	GWHPBJBK028903;GWHPBJBK028879	GWHPBJBK028903;GWHPBJBK028879	5207	26S proteasome non-atpase regulatory subunit;26S proteasome non-atpase regulatory subunit	4	4	4	-1.5	-1.53
3222	25.9183	25.7353	25.5962	25.8312	25.0239	25.3279	25.0142	25.3569	25.4823	25.0704	24.9172	25.309					16	16	13	35	35	32.5	64.458	0	64.093	3051000000	29	105	2.64082	0.0109895	-0.589508	-5.07063	2.15942	0.0129531	-0.575495	-4.02398	0.0308171	0.951919	0.0140133	0.0896277	GWHPBJBK032151;GWHPBJBK018429	GWHPBJBK032151	5757		4	4	4	-1.5	NOT SIGNIFICANT
1508	26.9456	26.6206	26.8259	26.5718	27.5643	27.0921	27.6422	27.0313	26.3113	26.0251	26.1409	26.3319		+	+	Fe_30_Fe_15;Fe_30_Fe_5	16	11	11	63.5	49	49	34.841	0	74.031	6497600000	11	90	1.77397	0.0445447	0.591491	3.27975	2.4891	0.00680882	-0.538682	-4.72457	3.20254	0.00741531	-1.13017	-6.50763	GWHPBJBK015274	GWHPBJBK015274	2733	60S ribosomal Protein	4	4	4	1.51	NOT SIGNIFICANT
3772	33.0688	32.6124	33.0291	32.7286	33.3091	33.7013	33.2138	33.5893	33.1645	33.2717	33.4812	33.0346					27	27	2	65.7	65.7	8	49.316	0	323.31	926160000000	25	1863	1.996	0.0308463	0.59363	3.69966	1.37933	0.0602651	0.378248	2.58033	0.704177	0.324616	-0.215382	-1.4486	GWHPBJBK037631;GWHPBJBK037629;GWHPBJBK037625;GWHPBJBK034690;GWHPBJBK034688	GWHPBJBK037631;GWHPBJBK037629;GWHPBJBK037625;GWHPBJBK034690;GWHPBJBK034688	6712	Elongation factor;Elongation factor;Elongation factor;Elongation factor;This protein promotes the GTP-dependent binding of aminoacyl-tRNA to the A-site of ribosomes during protein biosynthesis	4	4	4	1.51	NOT SIGNIFICANT
2789	28.1053	27.7964	28.1047	28.1956	28.6932	28.3786	28.7587	28.7725	27.9824	28.0988	28.3079	27.5883					11	5	3	54.4	29.5	20.7	21.911	0	123.7	10344000000	10	78	2.48772	0.0137191	0.600236	4.72149	0.119962	0.783683	-0.0561576	-0.321628	1.9988	0.0475808	-0.656394	-3.7051	GWHPBJBK027744	GWHPBJBK027744	4964	60s ribosomal protein	4	4	4	1.52	NOT SIGNIFICANT
3529	26.7882	26.4386	26.8123	26.4682	27.2782	27.2072	27.3263	27.1262	26.7681	26.5782	26.6919	26.5999	+		+	Fe_15_Fe_5;Fe_30_Fe_15	23	23	23	42.1	42.1	42.1	88.706	0	241.52	14625000000	45	206	2.84007	0.00819351	0.607682	5.55067	0.110565	0.797899	0.0327272	0.298708	4.05935	0.00209216	-0.574955	-9.30467	GWHPBJBK035179	GWHPBJBK035179	6307	Protein TOC75-3, chloroplastic	4	4	4	1.52	NOT SIGNIFICANT
314	26.2585	25.5981	26.0351	25.8769	26.6607	26.7175	26.461	26.3699	27.0071	27.4805	27.3368	27.0262		+		Fe_30_Fe_5	20	20	20	26.3	26.3	26.3	97.195	0	188.36	7772000000	47	122	2.03935	0.0287526	0.610145	3.78434	3.37269	0.00133951	1.27052	6.99859	2.44337	0.023717	0.660378	4.62334	GWHPBJBK003882	GWHPBJBK003882	594	ALG-2 interacting protein	4	4	4	1.53	2.41
393	24.184	24.5831	24.535	24.7384	24.787	25.3226	25.0359	25.3605	25.0077	25.2513	25.0195	25.1044		+		Fe_30_Fe_5	11	11	11	30.2	30.2	30.2	61.338	0	45.723	1840500000	27	58	1.87011	0.037721	0.616377	3.45885	2.39208	0.00818922	0.585587	4.51142	0.0759474	0.884805	-0.0307903	-0.211415	GWHPBJBK004614	GWHPBJBK004614	731	xylulose	4	4	4	1.53	1.5
2421	24.8031	25.053	25.0354	25.2557	25.4947	25.6927	25.6667	25.7626	25.5686	25.6143	25.7065	25.3587	+	+		Fe_15_Fe_5;Fe_30_Fe_5	11	11	11	59.9	59.9	59.9	40.412	0	51.848	2806400000	16	80	2.89278	0.00753515	0.617371	5.68283	2.35999	0.00870359	0.525213	4.44225	0.443699	0.490369	-0.0921574	-0.990897	GWHPBJBK024132	GWHPBJBK024132	4301	Catalyzes the interconversion of methylthioribose-1- phosphate (MTR-1-P) into methylthioribulose-1-phosphate (MTRu-1- P)	4	4	4	1.53	NOT SIGNIFICANT
674	27.8263	27.3498	27.8462	27.3722	28.099	28.439	27.9791	28.3763	27.4996	27.3071	27.4094	27.5112			+	Fe_30_Fe_15	37	37	37	69.5	69.5	69.5	62.167	0	323.31	44504000000	28	547	1.91908	0.0347391	0.624742	3.55164	0.53077	0.335767	-0.166791	-1.14819	3.23957	0.00695833	-0.791533	-6.61208	GWHPBJBK007714	GWHPBJBK007714	1254	Nucleolar protein	4	4	4	1.54	NOT SIGNIFICANT
3301	25.5124	25.4447	25.3672	25.6728	26.1521	26.0877	26.1439	26.1024	25.5664	25.2985	25.4356	25.5785	+		+	Fe_15_Fe_5;Fe_30_Fe_15	10	10	10	29.4	29.4	29.4	44.863	0	94.724	3059600000	23	58	4.05997	0.00132092	0.622243	9.30698	0.119198	0.784841	-0.0295353	-0.319777	4.15204	0.00183647	-0.651779	-9.66151	GWHPBJBK033142	GWHPBJBK033142	5900	branched-chain-amino-acid aminotransferase	4	4	4	1.54	NOT SIGNIFICANT
2230	27.4845	26.922	27.4166	27.1093	27.5962	28.1174	27.847	27.8628	27.5499	27.6106	27.6398	27.6382					33	33	24	43	43	31.4	105.17	0	307.09	33951000000	45	413	1.98215	0.0313335	0.622736	3.67279	1.51622	0.0458145	0.376512	2.81726	1.1958	0.157459	-0.246225	-2.26952	GWHPBJBK022939	GWHPBJBK022939	3985	component of the eukaryotic translation initiation factor 3 (eIF-3) complex, which is involved in protein synthesis of a specialized repertoire of mRNAs and, together with other initiation factors, stimulates binding of mRNA and methionyl-tRNAi to the 40S	4	4	4	1.54	NOT SIGNIFICANT
1868	28.7873	28.863	28.6604	28.6895	29.1829	29.457	29.3581	29.5201	30.5064	30.4992	30.5684	30.4652	+	+	+	Fe_15_Fe_5;Fe_30_Fe_15;Fe_30_Fe_5	21	21	19	86	86	80.8	39.295	0	323.31	134390000000	21	861	3.4523	0.00320765	0.629463	7.23832	7.39552	5.11381e-06	1.75974	34.3961	5.21511	0.000411647	1.13028	14.7537	GWHPBJBK019186	GWHPBJBK019186	3375	Belongs to the thiolase family	4	4	4	1.55	3.39
648	27.4887	27.0417	27.5214	27.3579	27.9915	27.7647	27.8153	28.3551	28.0137	28.1535	28.1048	27.9604		+		Fe_30_Fe_5	11	11	5	38.8	38.8	9.3	29.615	0	85.395	13333000000	12	121	1.96671	0.0322078	0.629217	3.64296	3.01192	0.00254305	0.705673	5.99011	0.217469	0.703798	0.0764565	0.543952	GWHPBJBK007500;GWHPBJBK005942;GWHPBJBK026150	GWHPBJBK007500	1217	The proteasome is a multicatalytic proteinase complex which is characterized by its ability to cleave peptides with Arg, Phe, Tyr, Leu, and Glu adjacent to the leaving group at neutral or slightly basic pH	4	4	4	1.55	1.63
1411	26.0279	26.1812	25.8368	26.162	26.7695	26.791	26.6786	26.501	26.2339	26.1568	26.4245	26.355	+			Fe_15_Fe_5	10	10	7	39.8	39.8	33.2	42.961	0	56.491	3904000000	13	65	3.06447	0.00575668	0.633039	6.1295	1.28339	0.073005	0.240583	2.41704	2.34016	0.028083	-0.392456	-4.39982	GWHPBJBK014505;GWHPBJBK014504	GWHPBJBK014505	2580	Oligouridylate-binding protein	4	4	4	1.55	NOT SIGNIFICANT
1450	26.1224	26.3814	26.0465	26.3891	26.9442	26.8291	27.1603	26.6196	26.6767	26.8851	26.9653	26.8955		+		Fe_30_Fe_5	10	10	10	46.1	46.1	46.1	45.544	0	123.34	5423400000	21	120	2.41526	0.0155527	0.653445	4.56179	2.9188	0.00300534	0.620787	5.74894	0.0923628	0.859303	-0.0326586	-0.253397	GWHPBJBK014744	GWHPBJBK014744	2631	Phosphomevalonate	4	4	4	1.57	1.54
3020	27.7469	27.5736	27.7596	27.6446	28.3819	28.395	28.2417	28.3065	28.0923	28.01	28.0906	27.9044	+	+		Fe_15_Fe_5;Fe_30_Fe_5	23	22	2	58.6	56.8	12.2	63.827	0	246.52	26568000000	31	294	4.57583	0.0006517	0.650069	11.4557	2.81343	0.00366111	0.34317	5.48472	2.7762	0.014029	-0.3069	-5.39349	GWHPBJBK029745;GWHPBJBK029742;GWHPBJBK029743	GWHPBJBK029745;GWHPBJBK029742	5389	DEAD-box ATP-dependent RNA helicase;DEAD-box ATP-dependent RNA helicase	4	4	4	1.57	NOT SIGNIFICANT
2621	24.9898	24.8949	25.1854	24.6399	25.4354	25.7552	25.3303	25.8275	25.7438	26.037	25.9418	25.5894		+		Fe_30_Fe_5	15	15	14	44.5	44.5	42.8	59.227	0	73.672	2771700000	25	97	2.13888	0.0245163	0.659614	3.98244	2.99688	0.00261221	0.90049	5.95064	0.755041	0.30132	0.240876	1.53462	GWHPBJBK025797	GWHPBJBK025797	4656	tRNA synthetases class I (C) catalytic domain	4	4	4	1.58	1.87
2428	25.6094	25.3246	25.7598	25.3876	26.3454	26.0714	26.4394	25.8726	25.726	25.728	25.6334	25.787					32	32	16	53.5	53.5	30	87.125	0	174.82	7811600000	48	212	2.16715	0.0232751	0.661849	4.03966	0.962726	0.139322	0.198256	1.88128	1.88119	0.0568828	-0.463593	-3.47974	GWHPBJBK024177	GWHPBJBK024177	4315	Belongs to the TRAFAC class dynamin-like GTPase superfamily. Dynamin Fzo YdjA family	4	4	4	1.58	NOT SIGNIFICANT
2766	23.6214	23.8865	23.8829	23.9276	24.1592	24.934	24.3305	24.582	24.0068	23.9667	23.3884						14	14	14	22.5	22.5	22.5	98.855	0	54.168	679710000	49	55	1.98803	0.0311908	0.671801	3.68419	0.416023	0.42449	-0.231191	-0.939609	1.68449	0.075049	-0.902991	-3.11645	GWHPBJBK027492	GWHPBJBK027492	4915	Tubulin--tyrosine ligase-like protein	4	4	3	1.59	NOT SIGNIFICANT
3300	27.2276	27.4523	27.2038	27.2093	28.1004	28.1536	27.6619	27.8625	27.7751	27.838	27.9329	27.8825		+		Fe_30_Fe_5	25	10	10	64.2	33.4	33.4	49.308	0	117.99	13969000000	31	171	2.70856	0.0100324	0.671391	5.23047	3.84004	0.000580973	0.583883	8.50628	0.311913	0.601806	-0.0875087	-0.739304	GWHPBJBK033134;GWHPBJBK033133	GWHPBJBK033134;GWHPBJBK033133	5899	This protein promotes the GTP-dependent binding of aminoacyl-tRNA to the A-site of ribosomes during protein biosynthesis;This protein promotes the GTP-dependent binding of aminoacyl-tRNA to the A-site of ribosomes during protein biosynthesis	4	4	4	1.59	NOT SIGNIFICANT
2542	25.6699	25.851	25.8045	25.8706	26.2665	26.6475	26.6454	26.3476	26.4441	26.4738	26.5443	26.2961	+	+		Fe_15_Fe_5;Fe_30_Fe_5	16	16	14	40.8	40.8	34.9	83.561	0	128.62	4660700000	43	107	3.09411	0.00546865	0.677752	6.20922	4.0505	0.000417952	0.640573	9.27119	0.123931	0.818509	-0.037179	-0.331217	GWHPBJBK024949	GWHPBJBK024949	4511	Serine threonine-protein phosphatase 6 regulatory subunit	4	4	4	1.6	1.56
2125	26.8459	26.4668	26.8266	26.6153	27.2415	27.5219	27.1286	27.5775	26.8895	27.152	27.2517	26.91					34	34	34	55.4	55.4	55.4	85.245	0	233.52	18200000000	42	264	2.52582	0.0131126	0.678744	4.80686	1.53048	0.0446117	0.36214	2.84225	1.18487	0.160186	-0.316604	-2.25121	GWHPBJBK022029	GWHPBJBK022029	3821	Belongs to the class-I aminoacyl-tRNA synthetase family	4	4	4	1.6	NOT SIGNIFICANT
163	24.9534	25.0647	24.9898	25.0886	26.013	25.4076	25.8922	25.549	24.8941	24.9489	24.6747	24.8525					29	29	29	33.3	33.3	33.3	159.33	0	170.47	4559100000	79	163	2.50031	0.0135166	0.691326	4.7496	1.44914	0.0524755	-0.18157	-2.70051	2.88737	0.0119593	-0.872896	-5.66917	GWHPBJBK002093	GWHPBJBK002093	318	translocase of chloroplast 159	4	4	4	1.61	NOT SIGNIFICANT
2977	26.6558	26.5639	26.6396	26.512	27.5035	27.0722	27.3413	27.2113	26.7057	26.524	26.7146	26.478	+		+	Fe_15_Fe_5;Fe_30_Fe_15	17	17	13	40	40	31.4	61.261	0	210.14	11556000000	29	157	3.38599	0.00347314	0.689238	7.03819	0.0648901	0.8758	0.0127277	0.182485	3.0626	0.00927397	-0.67651	-6.12451	GWHPBJBK029316	GWHPBJBK029316	5302	Belongs to the class-I pyridine nucleotide-disulfide oxidoreductase family	4	4	4	1.61	NOT SIGNIFICANT
267	23.9342	23.9717	24.2661	24.3147	24.2797	25.1705	24.8444	24.9784	24.2783	23.7036	24.5658	24.7232					10	10	10	28.7	28.7	28.7	57.672	0	42.571	855890000	30	47	1.74996	0.0463142	0.696592	3.23562	0.342807	0.49364	0.196054	0.800124	0.851393	0.262122	-0.500538	-1.69607	GWHPBJBK003289;GWHPBJBK003291	GWHPBJBK003289	498	Decapping nuclease DXO homolog	4	4	4	1.62	NOT SIGNIFICANT
2838	28.5804	28.5495	28.5884	28.6739	29.548	29.0945	29.65	28.907	28.394	28.6075	28.6103	28.2611					28	14	14	68.6	35	35	53.948	0	323.31	30406000000	22	185	2.09633	0.0261646	0.701828	3.8971	0.703795	0.23647	-0.129826	-1.44795	2.24928	0.0325954	-0.831654	-4.20845	GWHPBJBK028124	GWHPBJBK028124	5050	Interconversion of serine and glycine	4	4	4	1.63	NOT SIGNIFICANT
103	26.4296	26.3196	26.4457	26.3853	26.7723	27.294	26.8132	27.5343	26.8825	26.929	27.2045	26.6794		+		Fe_30_Fe_5	33	33	5	57.5	57.5	9	78.236	0	239.48	14891000000	40	191	2.0282	0.0293259	0.708414	3.76247	2.49247	0.00676001	0.52879	4.7321	0.360489	0.558097	-0.179624	-0.834374	GWHPBJBK001265	GWHPBJBK001265	210	threonine-tRNA ligase	4	4	4	1.63	NOT SIGNIFICANT
1442	25.8039	25.5679	25.8516	25.6669	26.2165	26.6288	26.2605	26.5956	26.0605	26.3103	26.4093	26.1041	+	+		Fe_15_Fe_5;Fe_30_Fe_5	21	21	21	26.2	26.2	26.2	104.44	0	78.498	8250100000	55	170	2.84563	0.00813039	0.702827	5.56451	2.49283	0.00675831	0.498521	4.7329	0.731755	0.311291	-0.204306	-1.49533	GWHPBJBK014709	GWHPBJBK014709	2622	Tripeptidyl-peptidase	4	4	4	1.63	NOT SIGNIFICANT
2507	24.144	23.8594	24.3447	24.2111	24.731	24.7485	25.2691	24.6784	25.2464	25.142	25.0647	25.1665		+		Fe_30_Fe_5	11	11	11	28.9	28.9	28.9	61.636	0	46.755	1187300000	29	52	2.22965	0.0210553	0.716952	4.16776	4.06192	0.00041079	1.01513	9.31438	1.08335	0.18661	0.298173	2.08173	GWHPBJBK024700	GWHPBJBK024700	4445	NEDD8 ultimate buster	4	4	4	1.64	2.02
295	26.6668	26.3024	26.4946	26.4906	27.2358	27.021	27.6996	26.8541	26.5485	26.5899	26.7647	26.7308					15	2	2	55.8	8.6	8.6	23.1	0	22.661	3210900000	11	46	1.95064	0.0329489	0.714035	3.61204	0.951584	0.142544	0.169871	1.86277	1.53803	0.0947576	-0.544164	-2.85552	GWHPBJBK003649	GWHPBJBK003649	555	Belongs to the universal ribosomal protein uS4 family	4	4	4	1.64	NOT SIGNIFICANT
3032	27.039	26.4839	26.8221	26.3296	27.4206	27.5219	26.9944	27.5833	26.8788	26.9178	26.7077	26.8433					10	6	6	15.4	11.2	11.2	77.616	0	79.682	4852400000	33	72	1.84518	0.0391679	0.711409	3.41202	0.452409	0.394426	0.168213	1.0069	2.08105	0.0424497	-0.543196	-3.8667	GWHPBJBK029809;GWHPBJBK029807	GWHPBJBK029809;GWHPBJBK029807	5405	60S ribosomal Protein;60S ribosomal Protein	4	4	4	1.64	NOT SIGNIFICANT
3208	25.9461	25.888	25.9365	25.6368	26.3275	26.794	26.3085	26.8625	26.3359	26.3864	26.7323	26.0743					15	15	15	37.8	37.8	37.8	68.902	0	120.48	8979900000	28	147	2.32737	0.0179782	0.721297	4.3726	1.86704	0.0227838	0.530421	3.45307	0.42264	0.506807	-0.190876	-0.951936	GWHPBJBK031899	GWHPBJBK031899	5727	ABC transporter E family member	4	4	4	1.65	NOT SIGNIFICANT
2529	27.1474	26.9229	27.4944	27.0911	28.3333	27.4956	27.8819	27.8741	27.3579	27.2018	27.2208	27.2534					28	6	3	76.7	17.2	7.5	46.756	0	24.084	4795900000	24	60	1.89224	0.0362695	0.732261	3.50065	0.320509	0.516885	0.094532	0.75636	1.96939	0.049329	-0.637729	-3.64813	GWHPBJBK024889	GWHPBJBK024889	4491	Belongs to the DEAD box helicase family	4	4	4	1.66	NOT SIGNIFICANT
2017	29.544	28.9788	29.432	28.8452	29.8432	30.0152	29.8666	30.0145	29.4938	29.4398	29.5434	29.2358			+	Fe_30_Fe_15	18	3	3	65	16.5	16.5	26.436	0	18.462	21660000000	16	93	2.2303	0.0210462	0.73489	4.1691	0.587054	0.300346	0.228209	1.24723	3.08405	0.00900196	-0.506681	-6.18206	GWHPBJBK020784	GWHPBJBK020784	3640	Belongs to the universal ribosomal protein uS3 family	4	4	4	1.66	NOT SIGNIFICANT
2268	27.2977	26.8987	27.3139	27.0129	28.0205	27.95	27.9073	27.6065	27.3348	27.3814	27.3609	27.2573	+			Fe_15_Fe_5	38	38	38	55.1	55.1	55.1	102.75	0	323.31	20604000000	62	340	2.76196	0.00914492	0.740298	5.35887	0.968552	0.137802	0.202783	1.89095	2.87864	0.0119593	-0.537515	-5.64717	GWHPBJBK023206	GWHPBJBK023206	4041	Belongs to the TRAFAC class dynamin-like GTPase superfamily. Dynamin Fzo YdjA family	4	4	4	1.67	NOT SIGNIFICANT
361	26.2684	26.1478	26.1149	26.1397	26.9149	27.0722	26.8831	26.7854	26.0252	26.0096	26.1272	26.2088	+		+	Fe_15_Fe_5;Fe_30_Fe_15	19	19	4	43.6	43.6	10.2	60.459	0	127.26	7339100000	34	106	4.44296	0.00077716	0.746265	10.863	0.614066	0.283701	-0.0749335	-1.29417	4.44168	0.00119118	-0.821198	-10.8574	GWHPBJBK004342	GWHPBJBK004342	674	DEAD-box ATP-dependent RNA helicase	4	4	4	1.68	NOT SIGNIFICANT
2074	26.4755	26.3814	26.4906	26.2193	27.0444	27.2715	27.1262	27.1254	26.3723	26.6718	26.7173	26.3171	+			Fe_15_Fe_5	31	31	14	54.1	54.1	28.5	81.643	0	222.49	16275000000	38	237	4.13341	0.00120624	0.7502	9.58882	0.487077	0.36719	0.127934	1.06996	2.83309	0.0126591	-0.622266	-5.53334	GWHPBJBK021449;GWHPBJBK034420	GWHPBJBK021449	3732	lysyl-trna synthetase	4	4	4	1.68	NOT SIGNIFICANT
1396	31.3704	30.9927	31.5098	30.9651	31.5959	32.3342	31.8203	32.084	31.9626	31.8856	32.1808	31.6734					26	10	9	63.9	32.3	27.2	49.361	0	323.31	177360000000	25	666	1.92524	0.0343977	0.749077	3.56338	2.22886	0.0112899	0.716065	4.16613	0.0611423	0.907335	-0.0330119	-0.172554	GWHPBJBK014423	GWHPBJBK014423	2555	This protein promotes the GTP-dependent binding of aminoacyl-tRNA to the A-site of ribosomes during protein biosynthesis	4	4	4	1.68	1.64
974	25.9649	25.8621	25.8934	25.9193	26.2001	26.9438	26.6002	26.8724	27.0388	27.0865	26.9627	27.0612		+		Fe_30_Fe_5	10	10	10	47	47	47	27.632	0	53.163	6220500000	16	82	2.33121	0.0178606	0.744198	4.38076	7.26823	5.4851e-06	1.12737	32.7488	1.18186	0.160706	0.383169	2.24616	GWHPBJBK010057	GWHPBJBK010057	1772	Stem-specific protein	4	4	4	1.68	2.18
2131	27.582	27.3864	27.634	27.3587	28.0383	28.3221	28.2262	28.3749	27.8032	28.0351	28.122	27.7142	+			Fe_15_Fe_5	30	30	30	57.6	57.6	57.6	57.399	0	323.31	35074000000	27	420	3.5074	0.00299404	0.750092	7.40818	1.95911	0.0189968	0.428342	3.62832	1.42433	0.112045	-0.32175	-2.65766	GWHPBJBK022087;GWHPBJBK033692	GWHPBJBK022087	3832	proline--tRNA ligase	4	4	4	1.68	NOT SIGNIFICANT
216	28.0386	27.9445	28.1221	27.9252	28.8263	28.6425	28.7928	28.7979	29.088	29.0661	29.1559	28.884	+	+		Fe_15_Fe_5;Fe_30_Fe_5	23	23	10	57.2	57.2	26.4	49.856	0	245.65	59914000000	25	397	4.75501	0.000538945	0.757266	12.3026	5.10199	8.36861e-05	1.04086	14.1115	2.1357	0.0392893	0.283599	3.97602	GWHPBJBK002591	GWHPBJBK002591	404	guanosine nucleotide diphosphate dissociation inhibitor	4	4	4	1.69	2.06
1399	28.1617	27.6139	28.2348	27.7202	28.5238	28.8883	28.4056	28.9493	29.2022	29.4428	29.4114	29.0576		+		Fe_30_Fe_5	29	21	21	72.2	57.3	57.3	67.026	0	323.31	53644000000	33	458	1.99547	0.0308559	0.7591	3.69863	3.52663	0.00100384	1.34586	7.46821	1.95772	0.0504631	0.586763	3.62563	GWHPBJBK014450	GWHPBJBK014450	2563	Regulatory subunit of pyrophosphate--fructose 6- phosphate 1-phosphotransferase	4	4	4	1.69	2.54
724	24.4093	24.2689	24.0902	24.3855	25.1126	24.8438	25.1554	25.1042	24.402	25.0484	24.8253	24.7452	+			Fe_15_Fe_5	13	13	8	46	46	32.4	49.743	0	44.299	1608500000	21	81	3.5456	0.00284031	0.765499	7.52786	1.65229	0.0348655	0.466732	3.05844	1.01582	0.205254	-0.298767	-1.96946	GWHPBJBK008221;GWHPBJBK008033;GWHPBJBK012240	GWHPBJBK008221	1342	Adds a myristoyl group to the N-terminal glycine residue of certain cellular proteins	4	4	4	1.7	NOT SIGNIFICANT
2644	24.9471	24.9647	24.712	24.8887	25.8614	25.4665	25.6576	25.5833	25.3539	25.7764	25.8187	24.9261	+			Fe_15_Fe_5	16	16	16	33.4	33.4	33.4	86.308	0	69.251	3057700000	42	78	3.55566	0.00280863	0.76405	7.55963	1.4618	0.0511354	0.590638	2.72245	0.32781	0.587361	-0.173413	-0.770763	GWHPBJBK026102;GWHPBJBK009123;GWHPBJBK009144	GWHPBJBK026102	4688	amine oxidase	4	4	4	1.7	NOT SIGNIFICANT
656	25.5446	26.1444	25.6851	25.8921	26.8138	26.1314	27.0135	26.3993	27.2829	27.4387	27.3312	27.4098		+		Fe_30_Fe_5	19	19	19	70.4	70.4	70.4	42.256	0	172.1	8089800000	26	138	1.75559	0.0458656	0.772964	3.24595	4.57419	0.000185234	1.54906	11.4482	2.06511	0.0436985	0.776096	3.83512	GWHPBJBK007570	GWHPBJBK007570	1228	Belongs to the serpin family	4	4	4	1.71	2.93
621	26.9676	26.9742	26.9671	26.9936	27.7744	27.7261	27.759	27.7609	27.3975	27.6262	27.7275	27.3477	+	+		Fe_15_Fe_5;Fe_30_Fe_5	36	36	36	53	53	53	76.748	0	323.31	25736000000	41	392	9.05361	1.4858e-06	0.779475	65.0953	3.02842	0.00246943	0.549142	6.03361	1.34439	0.126072	-0.230333	-2.52063	GWHPBJBK007235;GWHPBJBK006427	GWHPBJBK007235	1169	glycine--tRNA ligase 1, mitochondrial-like	4	4	4	1.72	NOT SIGNIFICANT
823	26.3585	26.4761	26.3742	26.5776	27.4216	27.1168	27.4914	26.8926	26.872	26.9273	26.9537	26.8627	+	+		Fe_15_Fe_5;Fe_30_Fe_5	20	20	20	62	62	62	51.701	0	108.13	8339500000	32	151	2.73705	0.00953484	0.784013	5.2987	3.7689	0.000650806	0.457301	8.26046	1.22743	0.150588	-0.326712	-2.32264	GWHPBJBK009056	GWHPBJBK009056	1524	Cysteine desulfurase 1	4	4	4	1.72	NOT SIGNIFICANT
1718	26.9752	27.3371	27.0757	27.0423	27.5411	28.2007	27.6466	28.2212	29.035	29.2453	29.4166	29.0452		+	+	Fe_30_Fe_15;Fe_30_Fe_5	25	25	8	69.2	69.2	31.2	52.619	0	290.8	36258000000	30	281	2.1725	0.0231276	0.794849	4.05054	5.60941	4.43414e-05	2.07792	17.2178	3.1552	0.0080396	1.28307	6.37601	GWHPBJBK017651	GWHPBJBK017651	3095	UDP-glucose 6-dehydrogenase	4	4	4	1.73	4.22
1319	25.9292	25.9286	26.0041	25.8538	26.6505	26.8939	26.5851	26.7667	26.6065	26.7121	26.7438	26.4512	+	+		Fe_15_Fe_5;Fe_30_Fe_5	23	23	23	49.3	49.3	49.3	71.491	0	145.62	6547900000	37	154	4.39739	0.000831179	0.795124	10.6662	4.14048	0.000363004	0.699508	9.61636	0.453953	0.4823	-0.0956163	-1.00973	GWHPBJBK013182;GWHPBJBK013155	GWHPBJBK013182;GWHPBJBK013155	2387	mitochondrial Rho GTPase;mitochondrial Rho GTPase	4	4	4	1.74	1.62
916	25.7168	25.7928	25.7962	25.739	26.8788	26.5273	26.4793	26.3667	26.6471	26.5822	26.6464	26.5757	+	+		Fe_15_Fe_5;Fe_30_Fe_5	41	24	23	53.5	34.9	33.9	123.64	0	171.1	10857000000	58	210	3.42076	0.00332279	0.8018	7.14257	7.09041	6.91576e-06	0.851615	30.5776	0.172188	0.757661	0.0498152	0.443886	GWHPBJBK009740	GWHPBJBK009740	1682	Belongs to the ubiquitin-activating E1 family	4	4	4	1.74	1.8
1940	24.5334	24.5157	24.6379	24.5757	24.7625	25.9485	25.2285	25.5189	25.8279	25.6982	25.8427	25.6766		+		Fe_30_Fe_5	17	17	12	28.9	28.9	21.4	93.458	0	81.711	3492400000	54	115	1.72267	0.0484169	0.798891	3.18575	6.40883	1.55675e-05	1.19565	23.4946	0.77507	0.292377	0.396759	1.56832	GWHPBJBK020069;GWHPBJBK017293	GWHPBJBK020069	3518	Methyltransferase	4	4	4	1.74	2.29
194	25.2344	24.8922	25.3636	25.0876	25.9126	26.2966	25.3678	26.191	25.3857	25.2837	25.4811	25.5874					23	10	10	50.6	24.6	24.6	67.293	0	62.446	2125600000	34	55	1.86551	0.0378394	0.797566	3.45019	1.27974	0.0735099	0.290034	2.41085	1.23231	0.149542	-0.507532	-2.33086	GWHPBJBK002380	GWHPBJBK002380	367	DEAD-box ATP-dependent RNA helicase	4	4	4	1.74	NOT SIGNIFICANT
108	26.732	27.0289	26.5362	26.911	27.9591	26.9967	27.8713	27.5975	26.6206	27.5711	27.0823	26.5201					2	2	2	19.4	19.4	19.4	24.359	0	92.711	5654100000	9	144	1.79411	0.0430715	0.804162	3.31694	0.222723	0.633935	0.146518	0.555258	1.05051	0.195407	-0.657644	-2.02711	GWHPBJBK001296	GWHPBJBK001296	216	ATP synthase subunit alpha	4	4	4	1.75	NOT SIGNIFICANT
3254	28.4211	28.733	28.3805	28.6501	29.5689	28.9193	29.6643	29.2778	29.1177	29.1325	29.1925	28.9244		+		Fe_30_Fe_5	21	20	20	64.2	60.9	60.9	45.926	0	218.25	62935000000	26	468	2.29612	0.0189744	0.811432	4.30648	2.71966	0.00436454	0.545652	5.25697	0.733388	0.310753	-0.26578	-1.49809	GWHPBJBK032479;GWHPBJBK021312	GWHPBJBK032479	5808	Monodehydroascorbate reductase	4	4	4	1.75	NOT SIGNIFICANT
276	29.8754	29.6514	29.8511	29.4703	30.6263	30.6414	30.3295	30.5179	30.067	30.0437	30.2374	29.7702	+			Fe_15_Fe_5	11	11	8	62.8	62.8	52.9	19.793	0	161.95	65080000000	7	252	3.32506	0.00380807	0.81673	6.85828	1.24026	0.0798027	0.317554	2.34424	2.21825	0.0342314	-0.499177	-4.14423	GWHPBJBK018277;GWHPBJBK019817;GWHPBJBK003418;GWHPBJBK016040;GWHPBJBK012085	GWHPBJBK018277;GWHPBJBK019817;GWHPBJBK003418;GWHPBJBK016040	522	Belongs to the universal ribosomal protein uL5 family;Belongs to the universal ribosomal protein uL5 family;source UniProtKB;Belongs to the universal ribosomal protein uL5 family	4	4	4	1.76	NOT SIGNIFICANT
2847	26.4319	26.0184	26.3197	25.8727	26.7808	27.0399	26.9998	27.1178	26.8153	27.0083	27.0097	26.7919	+	+		Fe_15_Fe_5;Fe_30_Fe_5	20	20	16	42.7	42.7	34.8	58.063	0	98.064	10082000000	23	154	2.8391	0.008198	0.823901	5.54826	2.70564	0.00447331	0.745607	5.22351	0.361825	0.557678	-0.0782943	-0.836945	GWHPBJBK028178;GWHPBJBK029199;GWHPBJBK007726;GWHPBJBK000847	GWHPBJBK028178	5067	Cytochrome p450	4	4	4	1.77	1.68
813	27.3923	27.5061	27.3591	27.3806	28.1356	28.3543	28.2139	28.2389	28.2821	28.4287	28.4474	28.2434	+	+		Fe_15_Fe_5;Fe_30_Fe_5	50	50	32	62.2	62.2	42.6	121.25	0	323.31	59430000000	57	737	5.21626	0.000272446	0.826139	14.7603	5.32789	6.23618e-05	0.940871	15.4216	0.839345	0.266642	0.114732	1.67596	GWHPBJBK009021	GWHPBJBK009021	1509	Belongs to the ubiquitin-activating E1 family	4	4	4	1.77	1.92
280	26.2964	26.7265	26.298	26.705	27.2478	27.2324	27.5298	27.3089	26.8093	26.8825	26.9136	26.803	+		+	Fe_15_Fe_5;Fe_30_Fe_15	17	17	17	60.5	60.5	60.5	48.815	0	175.95	8620800000	22	191	2.985	0.00650493	0.823245	5.91963	1.49972	0.0473354	0.345637	2.78843	3.18518	0.00769029	-0.477608	-6.45912	GWHPBJBK003460	GWHPBJBK003460	532	Belongs to the actin family	4	4	4	1.77	NOT SIGNIFICANT
2855	30.4199	30.0733	30.4586	30.0572	30.9643	31.2963	31.0053	31.0486	30.7068	30.6386	30.7073	30.5935	+			Fe_15_Fe_5	21	21	2	57.8	57.8	8.4	30.138	0	323.31	236860000000	16	783	3.12214	0.00526513	0.826373	6.28532	1.97587	0.018382	0.409305	3.66064	2.71282	0.0154509	-0.417068	-5.24063	GWHPBJBK028264	GWHPBJBK028264	5084	Belongs to the universal ribosomal protein uS5 family	4	4	4	1.77	NOT SIGNIFICANT
319	27.149	26.8281	27.0983	26.8109	28.2294	27.3522	28.1095	27.5076	26.9759	27.0444	26.9565	26.9824					13	11	2	23.6	20.5	3.7	65.046	0	138.52	11041000000	33	113	1.90817	0.0353497	0.828104	3.53088	0.0720308	0.862956	0.0182104	0.20123	2.00365	0.047306	-0.809894	-3.71454	GWHPBJBK003929	GWHPBJBK003929	602	TMEM214, C-terminal, caspase 4 activator	4	4	4	1.78	NOT SIGNIFICANT
265	26.4912	26.0307	26.4393	26.2148	27.0752	27.1504	27.1638	27.1012	26.8108	26.9119	27.0806	26.847	+	+		Fe_15_Fe_5;Fe_30_Fe_5	23	23	23	45.7	45.7	45.7	66.924	0	130.23	12277000000	35	219	3.58413	0.00268688	0.82865	7.65019	2.64123	0.00508803	0.618575	5.07158	1.79521	0.0642936	-0.210075	-3.31897	GWHPBJBK003271	GWHPBJBK003271	492	Phenylalanine--tRNA ligase beta subunit	4	4	4	1.78	1.54
2516	26.4346	26.1993	26.601	26.3295	27.4762	26.9662	27.3935	27.0593	27.2776	27.0963	27.2983	27.1568	+	+		Fe_15_Fe_5;Fe_30_Fe_5	19	19	18	63.9	63.9	61.5	54.57	0	182.52	13604000000	21	209	2.83017	0.00826272	0.832708	5.52609	3.79507	0.000623814	0.816157	8.35017	0.0431485	0.932758	-0.016551	-0.123924	GWHPBJBK024775	GWHPBJBK024775	4460	Belongs to the hexokinase family	4	4	4	1.78	1.76
2811	26.1979	26.0583	26.2945	26.0282	26.7689	27.4058	26.6905	27.0564	27.0283	27.1949	27.2038	27.0572		+		Fe_30_Fe_5	22	22	22	43.5	43.5	43.5	89.465	0	213.5	13664000000	42	239	2.52819	0.0130754	0.835687	4.81221	4.82899	0.000124807	0.976348	12.6689	0.360804	0.55791	0.140661	0.834979	GWHPBJBK027908	GWHPBJBK027908	4999	Acylamino-acid-releasing	4	4	4	1.78	1.97
2952	24.4333	23.7935	24.1954	24.1889	24.5311	25.235	24.8347	25.3319	24.6204	24.7556	24.8039	24.4416					11	11	11	9.1	9.1	9.1	184.08	0	26.8	1771000000	77	58	1.96852	0.0321029	0.830404	3.64644	1.74881	0.0288552	0.502599	3.23351	0.80673	0.279661	-0.327805	-1.62143	GWHPBJBK029078	GWHPBJBK029078	5259	Nuclear cap-binding protein subunit	4	4	4	1.78	NOT SIGNIFICANT
746	28.2516	28.4477	28.312	28.3327	29.1628	29.2545	29.1722	29.1544	29.0186	29.0945	29.1394	28.9805	+	+		Fe_15_Fe_5;Fe_30_Fe_5	25	25	10	61	61	27.4	51.905	0	323.31	43789000000	31	336	5.73169	0.000136496	0.849988	18.0593	4.94148	0.000103975	0.72228	13.2456	1.61287	0.0844912	-0.127707	-2.98792	GWHPBJBK008383	GWHPBJBK008383	1380	This protein promotes the GTP-dependent binding of aminoacyl-tRNA to the A-site of ribosomes during protein biosynthesis	4	4	4	1.8	1.65
2370	25.7961	25.8869	25.9562	25.869	27.1257	26.357	26.9887	26.4305	26.7128	26.5894	26.5635	26.5898		+		Fe_30_Fe_5	10	10	4	45.6	45.6	28.5	31.449	0	136.38	5971100000	17	75	2.29725	0.0189488	0.848438	4.30886	5.37107	6.03991e-05	0.736825	15.6849	0.227982	0.691717	-0.111613	-0.566517	GWHPBJBK023803;GWHPBJBK004837	GWHPBJBK023803	4218	Transcription factor Pur-alpha	4	4	4	1.8	1.67
2285	27.0148	26.6309	26.9784	27.1535	27.448	28.1139	27.643	27.9908	27.1186	26.8365	27.2352	26.8022					16	9	9	59.9	38.8	38.8	33.123	0	71.545	6584200000	17	101	2.3894	0.0162512	0.854512	4.50563	0.131626	0.764641	0.0537295	0.349659	2.28684	0.0305349	-0.800783	-4.28696	GWHPBJBK023292;GWHPBJBK025022;GWHPBJBK025056;GWHPBJBK032755	GWHPBJBK023292	4068	mediator of RNA polymerase II transcription subunit	4	4	4	1.81	NOT SIGNIFICANT
2073	24.3937	24.4512	24.1939	24.3222	25.3171	24.9741	25.3224	25.1637	24.995	24.2966	24.4127	24.4705	+			Fe_15_Fe_5	10	9	9	9.6	9.1	9.1	140.29	0	29.749	1204600000	44	38	3.8721	0.00175616	0.854109	8.6191	0.581865	0.303313	0.203496	1.23817	2.00355	0.047306	-0.650613	-3.71434	GWHPBJBK021443	GWHPBJBK021443	3731	Nuclear pore complex protein	4	4	4	1.81	NOT SIGNIFICANT
1087	25.8064	25.7747	25.7216	25.7191	26.4417	26.7814	26.4183	26.8107	26.3661	26.6158	26.7029	26.0338	+	+		Fe_15_Fe_5;Fe_30_Fe_5	44	44	44	55.6	55.6	55.6	126.68	0	323.31	16390000000	55	340	3.67192	0.00237747	0.857541	7.93518	2.36326	0.00865092	0.674191	4.44927	0.447701	0.487275	-0.18335	-0.998255	GWHPBJBK010948	GWHPBJBK010948	1972	Belongs to the class-I aminoacyl-tRNA synthetase family	4	4	4	1.81	1.6
2401	26.7698	26.2765	26.8151	26.4708	27.061	27.4958	27.5619	27.629	27.3429	27.2478	27.1364	27.3514		+		Fe_30_Fe_5	16	16	16	40	40	40	53.186	0	149.76	10791000000	23	142	2.48745	0.0137191	0.85386	4.7209	2.61407	0.00534212	0.686596	5.00845	0.56835	0.402289	-0.167264	-1.21451	GWHPBJBK023968;GWHPBJBK025319	GWHPBJBK023968	4258	Essential subunit of the N-oligosaccharyl transferase (OST) complex which catalyzes the transfer of a high mannose oligosaccharide from a lipid-linked oligosaccharide donor to an asparagine residue within an Asn-X-Ser Thr consensus motif in nascent polypep	4	4	4	1.81	1.61
130	25.9807	25.9266	25.8522	25.8075	27.2016	26.403	27.0105	26.4062	26.5528	26.5941	26.6239	26.3517		+		Fe_30_Fe_5	14	14	14	64.5	64.5	64.5	42.454	0	178.54	6299600000	21	120	2.20487	0.0220109	0.863603	4.1167	3.92742	0.000506208	0.638883	8.81687	0.472977	0.467834	-0.22472	-1.04443	GWHPBJBK001592;GWHPBJBK001586	GWHPBJBK001592;GWHPBJBK001586	260	Regulator of chromosome condensation (RCC1) repeat;ultraviolet-B receptor	4	4	4	1.82	1.56
953	27.141	27.0664	27.031	27.0857	27.9901	27.9666	28.0922	27.7396	27.271	27.3885	27.6163	27.3084	+			Fe_15_Fe_5	35	35	34	49.4	49.4	48.4	109.46	0	302.64	23376000000	52	359	4.50365	0.000722088	0.866124	11.1302	2.09867	0.0145888	0.315046	3.90177	2.66814	0.0166831	-0.551077	-5.13469	GWHPBJBK009961;GWHPBJBK017000	GWHPBJBK009961	1739	Catalyzes the attachment of alanine to tRNA(Ala) in a two-step reaction alanine is first activated by ATP to form Ala- AMP and then transferred to the acceptor end of tRNA(Ala). Also edits incorrectly charged tRNA(Ala) via its editing domain	4	4	4	1.82	NOT SIGNIFICANT
1131	25.3429	24.7464	25.3893	24.9046	25.8764	26.0274	25.816	26.1463	26.6263	26.1439	26.5122	26.5695		+		Fe_30_Fe_5	12	12	12	34.6	34.6	34.6	47.045	0	81.157	4578300000	24	73	2.58479	0.0119154	0.87069	4.94097	3.39825	0.00127728	1.36715	7.07485	2.02744	0.0456964	0.496459	3.76097	GWHPBJBK011297;GWHPBJBK003490	GWHPBJBK011297	2043	Transducin beta-like protein	4	4	4	1.83	2.58
3720	27.4596	27.3508	27.5314	27.2545	28.6504	27.7584	28.6231	28.0454	27.8282	27.9126	27.8928	27.6784		+		Fe_30_Fe_5	13	13	12	46.4	46.4	44	35.445	0	175.25	23428000000	19	225	2.05246	0.0281614	0.870238	3.81013	2.74403	0.00418125	0.428944	5.31551	1.00338	0.208925	-0.441295	-1.9488	GWHPBJBK036745;GWHPBJBK036741;GWHPBJBK018363	GWHPBJBK036745;GWHPBJBK036741	6623	ATP synthase subunit gamma;ATP synthase subunit gamma	4	4	4	1.83	NOT SIGNIFICANT
1214	28.2048	28.0754	28.1521	28.035	29.0681	28.9797	29.0858	28.8789	28.6078	28.7066	28.6993	28.5487	+	+		Fe_15_Fe_5;Fe_30_Fe_5	11	11	4	44.7	44.7	18.1	36.225	0	311.49	42721000000	14	342	5.18206	0.000283431	0.886331	14.5632	4.17157	0.000346626	0.523793	9.73822	3.00164	0.0102336	-0.362537	-5.9631	GWHPBJBK012020	GWHPBJBK012020	2188	Succinyl-CoA synthetase functions in the citric acid cycle (TCA), coupling the hydrolysis of succinyl-CoA to the synthesis of ATP and thus represents the only step of substrate- level phosphorylation in the TCA. The alpha subunit of the enzyme binds the su	4	4	4	1.85	NOT SIGNIFICANT
778	26.5068	26.6352	26.5946	26.6019	27.4581	27.4193	27.6321	27.4387	27.137	27.4227	27.4486	26.9883	+	+		Fe_15_Fe_5;Fe_30_Fe_5	41	41	20	65.5	65.5	39.1	98.161	0	306.24	25941000000	49	456	5.43333	0.000187814	0.902437	16.0722	2.92432	0.00297553	0.664526	5.76302	1.0017	0.209196	-0.237911	-1.946	GWHPBJBK008636	GWHPBJBK008636	1432	The coatomer is a cytosolic protein complex that binds to dilysine motifs and reversibly associates with Golgi non- clathrin-coated vesicles, which further mediate biosynthetic protein transport from the ER, via the Golgi up to the trans Golgi network. Coa	4	4	4	1.87	1.59
716	23.8479	24.4985	23.8376	24.0214	25.2246	24.5771	25.4338	24.5815	24.5188	24.5872	24.4336	24.3595					8	8	8	30.3	30.3	30.3	50.796	0	38.678	1292100000	24	61	1.81143	0.0418212	0.902897	3.34906	1.39261	0.0587511	0.423423	2.6031	1.10635	0.179936	-0.479474	-2.12003	GWHPBJBK008157;GWHPBJBK032466	GWHPBJBK008157;GWHPBJBK032466	1329	Cell division protein ftsZ;Cell division protein ftsZ	4	4	4	1.87	NOT SIGNIFICANT
1040	25.2547	25.7192	25.3749	25.662	26.5658	25.8425	26.5713	26.6811	28.4051	28.3678	28.248	28.4611		+	+	Fe_30_Fe_15;Fe_30_Fe_5	14	12	12	88	77.8	77.8	17.314	0	137.09	12039000000	10	161	2.19428	0.0224132	0.912488	4.09499	6.44023	1.51012e-05	2.86781	23.7821	4.20684	0.00172759	1.95532	9.87819	GWHPBJBK010540	GWHPBJBK010540	1892	Universal stress protein	4	4	4	1.88	7.3
118	24.0631	23.6673	24.3031	24.1201	25.0323	24.539	25.4005	24.8177	25.2309	25.6232	25.3939	25.5895		+		Fe_30_Fe_5	23	9	9	46.6	22.5	22.5	57.274	0	35.835	1820200000	31	58	2.16127	0.0235375	0.90898	4.02771	3.91336	0.000518616	1.421	8.76625	1.34251	0.126406	0.51202	2.51742	GWHPBJBK001407;GWHPBJBK001386	GWHPBJBK001407;GWHPBJBK001386	233	Aldehyde dehydrogenase family;Aldehyde dehydrogenase family	4	4	4	1.88	2.68
1905	25.3807	25.5496	25.4351	25.4505	26.3348	26.2797	26.4684	26.3832	25.8099	26.1887	26.1799	25.7496	+	+		Fe_15_Fe_5;Fe_30_Fe_5	26	26	26	43.4	43.4	43.4	97.473	0	147.4	9586100000	38	269	5.59549	0.000164097	0.912573	17.1245	2.2964	0.00984374	0.528071	4.30707	1.6749	0.0761663	-0.384502	-3.09914	GWHPBJBK019649;GWHPBJBK014872;GWHPBJBK021131;GWHPBJBK002962;GWHPBJBK027171	GWHPBJBK019649;GWHPBJBK014872	3445	Subunit of clathrin-associated adaptor protein complex that plays a role in protein sorting in the late-Golgi trans-Golgi network (TGN) and or endosomes. The AP complexes mediate both the recruitment of clathrin to membranes and the recognition of sorting	4	4	4	1.88	NOT SIGNIFICANT
2408	23.7243	23.7013	23.7596	23.8314	24.2083	25.0456	24.4442	24.9672	24.3061	24.2341	24.2116	24.1085		+		Fe_30_Fe_5	12	12	12	29.1	29.1	29.1	68.322	0	33.918	1077700000	33	53	2.36558	0.016886	0.912157	4.45426	4.04898	0.000418347	0.460912	9.26544	1.14304	0.170569	-0.451245	-2.18124	GWHPBJBK024002;GWHPBJBK024277	GWHPBJBK024002	4269	Catalyzes the rate-limiting step of the oxidative pentose-phosphate pathway, which represents a route for the dissimilation of carbohydrates besides glycolysis	4	4	4	1.88	NOT SIGNIFICANT
3284	25.3574	25.2074	25.2962	25.3225	25.6682	26.7672	25.8695	26.5512	25.7963	26.1695	26.2101	25.779		+		Fe_30_Fe_5	19	19	19	27.3	27.3	27.3	115.8	0	154.15	6066700000	55	148	1.86665	0.0377879	0.918132	3.45234	2.91389	0.00303537	0.692835	5.73643	0.332918	0.583177	-0.225297	-0.780797	GWHPBJBK032890	GWHPBJBK032890	5867	UDP-glucose glycoprotein	4	4	4	1.89	1.62
3348	28.4193	27.8966	28.5345	27.9039	29.0739	29.0921	28.9437	29.314	28.9703	28.9425	28.9644	28.7235					12	12	12	54.4	54.4	54.4	31.998	0	323.31	29608000000	18	225	2.59429	0.0117795	0.917332	4.96279	2.14382	0.0133281	0.7116	3.9924	1.10717	0.179863	-0.205732	-2.12139	GWHPBJBK033632;GWHPBJBK029737;GWHPBJBK006304	GWHPBJBK033632	5988	Belongs to the mitochondrial carrier (TC 2.A.29) family	4	4	4	1.89	1.64
3144	27.0527	27.023	26.9622	27.0807	27.6992	28.2177	27.8459	28.0281	27.9114	27.9018	27.9518	27.9513	+	+		Fe_15_Fe_5;Fe_30_Fe_5	5	5	5	54.8	54.8	54.8	18.635	0	323.31	10436000000	6	129	3.68255	0.0023355	0.918066	7.97029	7.16613	6.24489e-06	0.899404	31.4842	0.0582976	0.910989	-0.0186615	-0.164971	GWHPBJBK030889	GWHPBJBK030889	5605	Tudor domain	4	4	4	1.89	1.87
2111	25.5504	25.2899	25.6806	25.4769	26.5366	26.5631	26.1374	26.4436	26.7062	26.4199	26.513	26.3338	+	+		Fe_15_Fe_5;Fe_30_Fe_5	7	7	7	35.6	35.6	35.6	32.463	0	67.407	3396800000	16	47	3.45113	0.00320765	0.92072	7.23475	3.89653	0.000533415	0.993808	8.70597	0.23395	0.684925	0.0730877	0.579226	GWHPBJBK021893	GWHPBJBK021893	3797	L-galactono-1,4-lactone dehydrogenase	4	4	4	1.89	1.99
1177	24.8613	25.4735	24.7109	25.334	26.1656	25.5087	26.3154	26.0592	26.091	26.2093	26.3574	25.9729		+		Fe_30_Fe_5	13	13	13	38.9	38.9	38.9	61.647	0	113.33	3975900000	27	107	1.95089	0.0329489	0.917292	3.61251	2.73492	0.00423499	1.06274	5.29358	0.316872	0.597872	0.145452	0.749156	GWHPBJBK011796	GWHPBJBK011796	2136	3,4-dihydroxy-2-butanone kinase	4	4	4	1.89	2.09
3421	28.7202	29.0963	28.6734	28.9837	29.8295	29.6614	29.9428	29.7295	29.1311	29.2006	29.131	29.0364	+		+	Fe_15_Fe_5;Fe_30_Fe_15	30	30	29	66.4	66.4	64.6	65.351	0	323.31	91021000000	35	707	3.61302	0.00258545	0.922403	7.74302	1.26355	0.0761265	0.256378	2.38351	4.11555	0.0019217	-0.666025	-9.51961	GWHPBJBK034137	GWHPBJBK034137	6094	Belongs to the D-isomer specific 2-hydroxyacid dehydrogenase family	4	4	4	1.9	NOT SIGNIFICANT
3452	28.3884	28.1688	28.3751	28.1816	28.7559	29.6575	28.7691	29.6435	29.8758	29.968	30.1164	29.7139		+		Fe_30_Fe_5	40	40	40	73.7	73.7	73.7	65.859	0	323.31	130200000000	34	791	1.90528	0.0355052	0.928004	3.52538	5.40093	5.8897e-05	1.64005	15.8695	1.41315	0.113942	0.712047	2.6384	GWHPBJBK034460	GWHPBJBK034460	6156	ATP-citrate synthase beta chain protein	4	4	4	1.9	3.12
693	30.0541	29.5489	30.0839	29.6049	30.5369	31.1937	30.5943	30.7365	30.3957	30.6019	30.4937	30.3161					12	12	2	68	68	26	16.294	0	198.19	87119000000	6	268	2.41975	0.0154646	0.942388	4.5716	2.17013	0.0127057	0.628891	4.04572	1.00134	0.209196	-0.313497	-1.94541	GWHPBJBK007885	GWHPBJBK007885	1284	Belongs to the universal ribosomal protein uS11 family	4	4	4	1.92	1.55
3440	25.5009	25.7204	25.6287	25.6384	26.4736	26.5764	26.569	26.6305	26.375	26.4869	26.6579	26.3012	+	+		Fe_15_Fe_5;Fe_30_Fe_5	18	18	15	48.9	48.9	42.8	50.033	0	138.4	8931500000	18	174	5.5524	0.00016827	0.940299	16.8385	4.0505	0.000417952	0.833137	9.27119	0.602047	0.38186	-0.107162	-1.27333	GWHPBJBK034361	GWHPBJBK034361	6134	Belongs to the beta-ketoacyl-ACP synthases family	4	4	4	1.92	1.78
2301	26.8477	26.9732	27.0357	26.972	27.6536	28.1225	27.8301	27.9924	27.9645	28.1288	28.2057	27.9585	+	+		Fe_15_Fe_5;Fe_30_Fe_5	26	26	26	41.7	41.7	41.7	96.179	0	296.75	29742000000	41	263	3.88272	0.00172042	0.942496	8.65677	5.28565	6.5414e-05	1.1072	15.1681	0.668755	0.342974	0.164709	1.38825	GWHPBJBK023377;GWHPBJBK013902;GWHPBJBK001540;GWHPBJBK001541;GWHPBJBK001544	GWHPBJBK023377	4094	transport) protein	4	4	4	1.92	2.15
2480	28.9386	28.2541	28.9498	28.2826	29.1027	29.9453	29.3605	29.8242	29.3828	29.3691	29.3695	29.1173					10	10	3	55.1	55.1	20.8	21.338	0	140.65	41156000000	9	226	1.8545	0.0386191	0.95189	3.42951	1.85096	0.0235136	0.70339	3.42287	0.558717	0.408008	-0.248501	-1.19759	GWHPBJBK024479	GWHPBJBK024479	4400	Belongs to the eukaryotic ribosomal protein eL20 family	4	4	4	1.93	1.63
1088	26.5452	26.5283	26.8184	26.6232	27.8672	27.1579	28.1012	27.2066	26.0963	25.8116	25.9727	25.8986		+	+	Fe_30_Fe_15;Fe_30_Fe_5	12	8	8	46.2	30.6	30.6	17.897	0	85.831	5659900000	9	78	2.08951	0.0264221	0.95444	3.88352	3.5752	0.000921387	-0.683995	-7.62169	3.27405	0.00663073	-1.63843	-6.71051	GWHPBJBK010949	GWHPBJBK010949	1973	Belongs to the universal ribosomal protein uS17 family	4	4	4	1.94	-1.61
3145	27.6065	27.692	27.6678	27.6348	28.3732	28.9168	28.381	28.7495	28.6559	28.6639	28.7449	28.6746	+	+		Fe_15_Fe_5;Fe_30_Fe_5	49	49	49	72.9	72.9	72.9	86.012	0	323.31	80642000000	45	658	3.3577	0.00359847	0.954867	6.95417	7.61149	4.07202e-06	1.03457	37.381	0.234073	0.684925	0.0797067	0.579488	GWHPBJBK030890	GWHPBJBK030890	5606	Staphylococcal nuclease domain-containing protein	4	4	4	1.94	2.05
1980	25.6891	25.8906	25.8629	25.9661	27.164	26.4123	27.214	26.4395	26.1613	26.1011	26.1884	26.1151		+		Fe_30_Fe_5	41	41	41	52.8	52.8	52.8	119.63	0	268.87	11329000000	67	279	2.238	0.0207868	0.955247	4.18504	2.46329	0.00717221	0.289277	4.66728	1.62308	0.0833511	-0.66597	-3.00613	GWHPBJBK020501	GWHPBJBK020501	3589	presequence protease	4	4	4	1.94	NOT SIGNIFICANT
2841	25.6793	25.7702	25.5486	25.4475	26.1914	26.8956	26.3376	26.8866	26.6744	26.872	27.1163	26.6087		+		Fe_30_Fe_5	23	23	21	45	45	41.2	85.666	0	271.54	10285000000	24	198	2.57315	0.0121894	0.966371	4.9143	3.96988	0.000474572	1.20643	8.97134	0.510169	0.440538	0.240056	1.11147	GWHPBJBK028143	GWHPBJBK028143	5056	transport protein	4	4	4	1.95	2.31
3417	26.2056	26.4295	26.4752	26.4178	26.9345	27.5162	27.3148	27.6153	26.945	26.9044	27.156	26.7421	+	+		Fe_15_Fe_5;Fe_30_Fe_5	9	9	9	47.7	47.7	47.7	31.074	0	46.023	8172300000	13	99	2.99401	0.0064194	0.963146	5.94314	2.74708	0.00417048	0.554818	5.32287	1.25032	0.145197	-0.408328	-2.36119	GWHPBJBK034104	GWHPBJBK034104	6088	Phenazine biosynthesis-like domain-containing protein	4	4	4	1.95	NOT SIGNIFICANT
3393	26.5968	26.5833	26.4246	26.4696	27.2209	27.6239	27.2873	27.8519	27.4929	27.6055	27.6041	27.2091	+	+		Fe_15_Fe_5;Fe_30_Fe_5	27	27	27	62.9	62.9	62.9	61.245	0	251.67	18233000000	33	204	3.14789	0.0050838	0.977414	6.35587	4.07238	0.000402056	0.959295	9.35408	0.0358118	0.943364	-0.0181193	-0.103619	GWHPBJBK033929;GWHPBJBK004966	GWHPBJBK033929	6053	tRNA synthetases class II (D, K and N)	4	4	4	1.97	1.94
3764	25.6446	25.8491	25.8811	25.7131	26.8235	26.669	26.9016	26.6118	26.7475	27.0315	27.067	26.9082	+	+		Fe_15_Fe_5;Fe_30_Fe_5	21	12	12	51.7	33.5	33.5	52.793	0	71.75	8180700000	29	118	4.52154	0.000702572	0.979498	11.21	4.8494	0.000122165	1.16659	12.7718	0.972762	0.218085	0.187094	1.89795	GWHPBJBK037419	GWHPBJBK037419	6700	UDP-glucose 6-dehydrogenase	4	4	4	1.97	2.24
2465	27.9059	27.639	27.9537	27.7327	28.7333	28.9099	28.6766	28.8136	29.0431	29.2495	29.3254	28.933	+	+		Fe_15_Fe_5;Fe_30_Fe_5	51	51	8	63.2	63.2	8.2	116.03	0	323.31	101210000000	48	874	4.45486	0.000761035	0.975551	10.9149	4.56135	0.000189354	1.32997	11.3897	1.8456	0.0598412	0.354418	3.41281	GWHPBJBK024393	GWHPBJBK024393	4379	2-oxoglutarate dehydrogenase	4	4	4	1.97	2.51
752	27.8658	27.8602	27.8328	27.928	29.2025	28.5304	29.1957	28.4877	28.0158	27.9243	27.8391	27.987					14	14	14	49.6	49.6	49.6	46.941	0	147.93	19204000000	21	181	2.56775	0.0123252	0.982372	4.90196	0.786495	0.198778	0.0698414	1.58751	2.38256	0.0262283	-0.912531	-4.49083	GWHPBJBK008440;GWHPBJBK008456;GWHPBJBK008468	GWHPBJBK008440;GWHPBJBK008456;GWHPBJBK008468	1393	G3BP-like protein;G3BP-like protein;G3BP-like protein	4	4	4	1.98	NOT SIGNIFICANT
3223	25.5072	26.3012	25.7298	26.0067	27.0073	26.7474	27.119	26.6264	27.5583	27.6733	27.5049	27.7544		+		Fe_30_Fe_5	12	12	12	34.9	34.9	34.9	66.808	0	138.94	10608000000	28	129	2.5213	0.0131635	0.988803	4.79669	4.13591	0.000366343	1.73648	9.59855	2.97558	0.0104521	0.747674	5.89511	GWHPBJBK032152	GWHPBJBK032152	5758	Belongs to the peptidase S10 family	4	4	4	1.98	3.33
2296	28.2169	27.7846	28.1716	27.5946	28.6488	29.2944	28.8043	29.0015	27.9771	27.8013	28.1928	27.7964					17	17	10	64.4	64.4	43.3	32.77	0	195.64	27432000000	16	223	2.54281	0.0127935	0.995322	4.84527	3.38996e-05	0.999922	-1.81e-05	-0.000101969	2.99026	0.0103204	-0.99534	-5.93334	GWHPBJBK023352	GWHPBJBK023352	4087	mediator of RNA polymerase II transcription subunit	4	4	4	1.99	NOT SIGNIFICANT
2867	25.8047	25.4982	25.7831	25.631	26.6647	26.7809	26.4475	26.7915	25.8106	25.8551	25.6054	25.726	+		+	Fe_15_Fe_5;Fe_30_Fe_15	28	28	28	49.3	49.3	49.3	93.327	0	220.08	8289800000	42	216	4.04277	0.00134809	0.991912	9.24206	0.330226	0.506945	0.0700235	0.775514	4.11229	0.0019217	-0.921888	-9.507	GWHPBJBK028373	GWHPBJBK028373	5109	Belongs to the class I-like SAM-binding methyltransferase superfamily. RsmB NOP family	4	4	4	1.99	NOT SIGNIFICANT
3189	28.2467	28.5394	28.3004	28.4842	29.343	29.4578	29.4464	29.2905	28.745	28.8137	28.8802	28.6802	+	+	+	Fe_15_Fe_5;Fe_30_Fe_15;Fe_30_Fe_5	46	46	31	64	64	47.9	93.84	0	323.31	88345000000	42	933	4.73087	0.000548048	0.99176	12.1852	2.46933	0.00708132	0.387129	4.68063	4.28776	0.0014968	-0.604631	-10.2062	GWHPBJBK031627	GWHPBJBK031627	5690	Heat shock 70 kDa protein	4	4	4	1.99	NOT SIGNIFICANT
1195	26.6738	26.4065	26.6012	26.4515	27.2508	27.7325	27.3417	27.7838	27.2144	27.272	27.435	27.1152	+	+		Fe_15_Fe_5;Fe_30_Fe_5	45	45	36	47.6	47.6	37	135.22	0	323.31	22376000000	67	406	3.26237	0.00422414	0.99395	6.67703	3.66544	0.000777643	0.725871	7.91384	0.900948	0.24344	-0.268079	-1.77861	GWHPBJBK011866;GWHPBJBK011858;GWHPBJBK031156	GWHPBJBK011866;GWHPBJBK011858	2158	Belongs to the class-I aminoacyl-tRNA synthetase family;Belongs to the class-I aminoacyl-tRNA synthetase family	4	4	4	1.99	1.65
2119	30.4578	30.5479	30.4753	30.5304	31.9956	30.9746	31.8644	31.1912	31.2828	31.3141	31.3056	31.0733		+		Fe_30_Fe_5	19	17	5	51.5	44.7	16.7	37.728	0	323.31	261600000000	18	522	2.14785	0.0240877	1.00361	4.00055	4.71551	0.000146211	0.74111	12.111	0.461602	0.476448	-0.262495	-1.02371	GWHPBJBK021981;GWHPBJBK021982	GWHPBJBK021981	3810	aldo-keto reductase	4	4	4	2.01	1.67
994	24.9635	24.8438	24.9409	24.1726	25.5728	25.9102	25.7509	25.7444	25.3483	25.7414	25.5295	25.4493					19	19	19	32	32	32	103.85	0	57.289	3731700000	49	127	2.64224	0.0109895	1.01435	5.07394	2.06334	0.0156299	0.786927	3.83161	1.09534	0.182778	-0.227427	-2.10169	GWHPBJBK010197;GWHPBJBK009734	GWHPBJBK010197	1807	AP-4 complex subunit	4	4	4	2.02	1.73
1334	24.8412	24.7286	24.8251	24.0712	25.0651	26.0983	25.4495	25.9275	25.5444	25.8416	25.9328	25.6228		+		Fe_30_Fe_5	16	16	16	57	57	57	48.47	0	106.52	2761700000	22	68	1.85039	0.0389106	1.01855	3.42178	2.80463	0.00372639	1.11884	5.46304	0.152537	0.782814	0.100289	0.398833	GWHPBJBK013419	GWHPBJBK013419	2416	ultraviolet-B receptor UVR8	4	4	4	2.03	2.17
2566	25.5471	25.5651	25.6768	25.5776	26.598	26.4559	26.8467	26.5383	25.9669	26.282	26.2237	25.992	+	+		Fe_15_Fe_5;Fe_30_Fe_5	14	14	14	44.8	44.8	44.8	47.036	0	88.459	4976700000	25	113	4.56997	0.000655769	1.01808	11.429	3.07761	0.00226701	0.524523	6.16474	2.26928	0.0316252	-0.49356	-4.25016	GWHPBJBK025151	GWHPBJBK025151	4547	Belongs to the thiolase family	4	4	4	2.03	NOT SIGNIFICANT
3687	27.3299	27.5379	27.1756	27.4476	28.5875	28.2369	28.7172	28.0599	28.2122	28.3645	28.4828	28.121	+	+		Fe_15_Fe_5;Fe_30_Fe_5	19	19	10	43.6	43.6	25.2	72.702	0	323.31	31515000000	30	361	3.01702	0.00625298	1.02763	6.00352	3.75948	0.000658206	0.922393	8.22837	0.249321	0.670594	-0.105237	-0.611634	GWHPBJBK036162	GWHPBJBK036162	6567	Flavoprotein (FP) subunit of succinate dehydrogenase (SDH) that is involved in complex II of the mitochondrial electron transport chain and is responsible for transferring electrons from succinate to ubiquinone (coenzyme Q)	4	4	4	2.04	1.9
1696	27.841	27.6544	27.807	27.5985	29.2344	28.2546	29.2779	28.2761	27.3588	27.4959	27.5651	27.3259					38	38	10	77.9	77.9	26.1	66.771	0	323.31	68269000000	34	626	1.91553	0.0349041	1.03552	3.54489	1.91714	0.0206365	-0.288806	-3.54795	2.4052	0.0252338	-1.32433	-4.53989	GWHPBJBK017405	GWHPBJBK017405	3060	Methylenetetrahydrofolate reductase	4	4	4	2.05	NOT SIGNIFICANT
1554	25.1291	25.0893	25.2	25.2788	25.9464	26.2949	26.3819	26.2222	25.889	25.7177	25.9118	25.5948	+	+		Fe_15_Fe_5;Fe_30_Fe_5	11	11	9	23.3	23.3	21.4	62.177	0	52.615	2888700000	24	67	4.25442	0.000979818	1.03704	10.0699	3.38738	0.00130348	0.604005	7.04235	1.94337	0.0517492	-0.433035	-3.59807	GWHPBJBK015685;GWHPBJBK013928	GWHPBJBK015685	2797	Glutamine phosphoribosylpyrophosphate amidotransferase	4	4	4	2.05	1.52
3518	25.9726	25.5961	25.8161	25.5635	26.4367	26.9888	26.6874	26.986	26.2113	26.1487	26.3914	25.857	+			Fe_15_Fe_5	23	23	15	26.8	26.8	16.4	115.55	0	97.474	7249600000	45	149	3.13251	0.00517827	1.03765	6.31364	1.51857	0.0455852	0.415017	2.82139	1.94098	0.0517492	-0.622633	-3.5935	GWHPBJBK035097	GWHPBJBK035097	6289	Belongs to the cation transport ATPase (P-type) (TC 3.A.3) family	4	4	4	2.05	NOT SIGNIFICANT
1930	25.7371	25.9994	25.5657	26.1202	27.1244	26.6926	27.0951	26.6851	26.6224	26.9393	26.6764	26.4025	+	+		Fe_15_Fe_5;Fe_30_Fe_5	19	19	9	49.8	49.8	30.5	54.528	0	49.07	5377100000	33	120	3.00547	0.00629591	1.04366	5.97317	2.53025	0.00632388	0.804537	4.81685	0.708642	0.322099	-0.239121	-1.45618	GWHPBJBK019929	GWHPBJBK019929	3496	argininosuccinate synthase	4	4	4	2.06	1.75
1247	29.0181	28.8459	29.1604	28.8927	30.1383	29.9237	30.119	29.9074	29.5844	29.46	29.5887	29.4724	+	+	+	Fe_15_Fe_5;Fe_30_Fe_15;Fe_30_Fe_5	20	16	12	60.5	54.4	40.2	45.798	0	323.31	57191000000	28	363	4.50383	0.000722088	1.04285	11.1309	3.35974	0.0013694	0.54711	6.96022	3.37055	0.00578649	-0.495739	-6.99225	GWHPBJBK012452	GWHPBJBK012452	2259	Belongs to the glyceraldehyde-3-phosphate dehydrogenase family	4	4	4	2.06	NOT SIGNIFICANT
2049	26.9913	26.5549	26.9497	26.7166	28.3214	27.2791	28.0841	27.7325	27.7055	27.5554	27.6434	27.3934		+		Fe_30_Fe_5	17	17	17	52.9	52.9	52.9	40.54	0	211.56	13299000000	19	148	2.25744	0.0201307	1.05114	4.22544	3.11973	0.0021074	0.771291	6.27873	0.550357	0.413173	-0.279851	-1.18286	GWHPBJBK021115;GWHPBJBK008347;GWHPBJBK012316	GWHPBJBK021115	3690	Belongs to the class I-like SAM-binding methyltransferase superfamily. Cation-independent O- methyltransferase family	4	4	4	2.07	1.71
3436	26.5185	26.3084	26.4595	26.1972	27.381	27.4126	27.3449	27.5842	27.0434	27.2335	27.3725	26.764	+	+		Fe_15_Fe_5;Fe_30_Fe_5	17	17	17	48.9	48.9	48.9	51.154	0	134.96	10578000000	19	147	4.642	0.000602392	1.05977	11.7619	2.55195	0.00604387	0.732439	4.866	1.21722	0.152989	-0.327329	-2.30549	GWHPBJBK034293;GWHPBJBK034292	GWHPBJBK034293	6125	eukaryotic translation initiation factor 2	4	4	4	2.08	1.66
895	26.0938	25.531	26.0612	25.2691	26.4872	27.0461	26.6109	27.0273	26.6067	26.7789	27.0379	26.4158					33	33	22	55.8	55.8	37.4	83.098	0	187.42	14709000000	39	229	2.26766	0.0197738	1.05414	4.24678	2.1532	0.0130897	0.971073	4.01137	0.164561	0.766329	-0.0830631	-0.426527	GWHPBJBK009581;GWHPBJBK020549;GWHPBJBK005534;GWHPBJBK029496;GWHPBJBK033198	GWHPBJBK009581	1646	Belongs to the class-I aminoacyl-tRNA synthetase family	4	4	4	2.08	1.96
2104	26.3628	26.303	26.4099	26.3734	27.1477	27.7257	27.2028	27.6601	27.7349	27.6318	27.585	27.7229	+	+		Fe_15_Fe_5;Fe_30_Fe_5	20	20	20	42.4	42.4	42.4	69.716	0	323.31	23382000000	37	301	3.38943	0.00345446	1.07181	7.04845	7.10862	6.78975e-06	1.30637	30.7932	0.744013	0.306986	0.234559	1.51603	GWHPBJBK021827	GWHPBJBK021827	3784	Essential subunit of the N-oligosaccharyl transferase (OST) complex which catalyzes the transfer of a high mannose oligosaccharide from a lipid-linked oligosaccharide donor to an asparagine residue within an Asn-X-Ser Thr consensus motif in nascent polypep	4	4	4	2.1	2.47
701	24.5436	24.6489	24.566	24.5109	25.5434	25.8553	25.5937	25.5855	25.923	26.0354	26.2543	25.8014	+	+		Fe_15_Fe_5;Fe_30_Fe_5	15	15	15	43.5	43.5	43.5	61.638	0	131.47	4565600000	29	124	5.08005	0.000332865	1.07708	13.9901	5.12893	8.24655e-05	1.43616	14.262	1.61932	0.0837106	0.359084	2.99944	GWHPBJBK007966;GWHPBJBK015285	GWHPBJBK007966	1300	Metallo-beta-lactamase superfamily	4	4	4	2.11	2.71
519	27.7191	27.774	27.732	27.6468	28.8347	28.8902	28.7574	28.7182	28.9302	28.9439	28.9795	28.9117	+	+		Fe_15_Fe_5;Fe_30_Fe_5	16	16	8	45.3	45.3	30.1	46.391	0	219.76	39747000000	20	269	6.36984	7.97054e-05	1.08213	23.1423	7.83005	3.18584e-06	1.22335	40.6634	1.85631	0.0587328	0.141228	3.4329	GWHPBJBK006041	GWHPBJBK006041	986	Performs the first committed step in the biosynthesis of isoprene-containing compounds such as sterols and terpenoids	4	4	4	2.12	2.33
1749	25.9299	25.7172	26.1178	25.9083	26.796	27.3561	26.7125	27.184	26.6258	26.8027	27.0295	26.4668	+	+		Fe_15_Fe_5;Fe_30_Fe_5	16	16	10	48.4	48.4	31.3	56.209	0	154.69	6777300000	31	109	3.11799	0.00529025	1.09384	6.27399	2.84772	0.00343005	0.812869	5.56971	0.696737	0.328407	-0.280968	-1.43596	GWHPBJBK018058	GWHPBJBK018058	3153	Belongs to the DEAD box helicase family	4	4	4	2.13	1.76
3474	24.6362	24.0096	24.604	25.0132	25.3659	25.9676	25.6418	25.6388	25.4944	25.6071	25.979	25.4065		+		Fe_30_Fe_5	15	15	15	41.3	41.3	41.3	51.886	0	44.12	3617000000	25	98	2.39189	0.0162146	1.08776	4.51102	2.31785	0.00947532	1.05597	4.35238	0.064143	0.903074	-0.0317888	-0.18051	GWHPBJBK034692;GWHPBJBK013864;GWHPBJBK000425;GWHPBJBK013865;GWHPBJBK027817;GWHPBJBK000431;GWHPBJBK000432;GWHPBJBK000424	GWHPBJBK034692	6202	NEDD8-activating enzyme E1 catalytic	4	4	4	2.13	2.08
2264	24.6358	24.4986	24.6958	24.4945	25.6027	25.69	25.525	25.8877	25.2295	25.6587	25.5936	25.0308	+	+		Fe_15_Fe_5;Fe_30_Fe_5	26	26	26	29.9	29.9	29.9	141.08	0	67.265	4763000000	63	166	4.64706	0.000601407	1.09519	11.7857	2.63387	0.00514106	0.797008	5.05443	0.894951	0.246247	-0.298181	-1.76863	GWHPBJBK023195	GWHPBJBK023195	4033	Cullin-associated NEDD8-dissociated protein	4	4	4	2.14	1.74
2502	27.0809	26.4231	27.2109	26.6109	28.0177	28.1269	27.4164	28.1463	28.3173	28.2552	28.3511	28.1533		+		Fe_30_Fe_5	9	9	4	15.7	15.7	10.5	81.73	0	88.783	6545400000	26	54	2.29315	0.0190197	1.09536	4.30023	3.52782	0.001002	1.43775	7.47196	0.98903	0.212565	0.342385	1.92496	GWHPBJBK024688;GWHPBJBK030139	GWHPBJBK024688;GWHPBJBK030139	4438	Inorganic H+ pyrophosphatase;Inorganic H+ pyrophosphatase	4	4	4	2.14	2.71
2035	25.0939	25.1819	24.9809	25.0502	26.1637	26.1315	26.124	26.3397	25.132	24.9673	24.6534	24.6633	+		+	Fe_15_Fe_5;Fe_30_Fe_15	18	16	13	42.9	39.4	34.4	67.796	0	96.96	3166600000	35	73	5.56014	0.00016827	1.11302	16.8896	0.901613	0.15719	-0.222713	-1.77972	4.33691	0.00139795	-1.33573	-10.4101	GWHPBJBK020967;GWHPBJBK007872;GWHPBJBK027669;GWHPBJBK009386	GWHPBJBK020967	3669	Belongs to the DEAD box helicase family	4	4	4	2.16	NOT SIGNIFICANT
1846	28.7564	28.396	28.8371	28.4132	30.2947	29.1064	30.2121	29.2466	28.9683	28.9229	29.0003	28.833					20	11	11	41.7	24.1	24.1	63.897	0	225.76	32112000000	28	268	1.81028	0.0418465	1.11428	3.34693	1.4789	0.0494183	0.330454	2.75214	1.3266	0.129706	-0.783825	-2.49033	GWHPBJBK018963	GWHPBJBK018963	3326	ketol-acid reductoisomerase	4	4	4	2.16	NOT SIGNIFICANT
854	25.3466	25.4405	25.4643	25.4133	26.7464	26.3687	26.799	26.2192	25.5732	25.7236	25.6762	25.6343	+	+	+	Fe_15_Fe_5;Fe_30_Fe_15;Fe_30_Fe_5	28	28	28	46.7	46.7	46.7	90.652	0	106.07	8968600000	39	212	3.61468	0.00258545	1.11714	7.74836	2.92793	0.00295491	0.235611	5.77225	3.03839	0.00968043	-0.881533	-6.06001	GWHPBJBK009300;GWHPBJBK009299	GWHPBJBK009300	1579	ATP-dependent zinc metalloprotease FTSH	4	4	4	2.17	NOT SIGNIFICANT
3408	25.4971	25.2795	25.6844	25.1076	26.3951	26.5296	26.433	26.6948	25.9895	26.2612	26.4565	26.0439	+	+		Fe_15_Fe_5;Fe_30_Fe_5	38	17	17	52.6	29.3	29.3	110.86	0	64.256	5097400000	52	139	3.65095	0.00244492	1.12101	7.8663	2.52939	0.00633267	0.795622	4.81492	1.37778	0.120102	-0.325386	-2.57767	GWHPBJBK034032;GWHPBJBK034049	GWHPBJBK034032;GWHPBJBK034049	6074	The coatomer is a cytosolic protein complex that binds to dilysine motifs and reversibly associates with Golgi non- clathrin-coated vesicles, which further mediate biosynthetic protein transport from the ER, via the Golgi up to the trans Golgi network. Coa	4	4	4	2.17	1.74
1911	24.8804	25.1125	25.0048	25.1338	26.1648	26.2362	26.2012	26.0362	25.148	25.1146	25.2163	25.1348	+		+	Fe_15_Fe_5;Fe_30_Fe_15	28	28	24	36.5	36.5	32.2	138.88	0	148.54	7284600000	59	157	5.34086	0.000219098	1.12671	15.5003	0.997415	0.129759	0.120534	1.93889	6.06717	0.000209253	-1.00618	-20.5781	GWHPBJBK019777;GWHPBJBK003306;GWHPBJBK032723	GWHPBJBK019777	3461	Regulator of nonsense transcripts 1 homolog	4	4	4	2.18	NOT SIGNIFICANT
232	27.7666	28.1354	27.778	27.9926	29.0348	29.0309	29.1327	28.9654	28.1473	28.2933	28.3951	28.2172	+		+	Fe_15_Fe_5;Fe_30_Fe_15	33	33	33	70.2	70.2	70.2	71.421	0	323.31	55305000000	26	463	4.63933	0.000602392	1.1228	11.7495	1.79888	0.0261524	0.345081	3.32577	4.75057	0.000816444	-0.777721	-12.2809	GWHPBJBK002820	GWHPBJBK002820	434	WD40-like Beta Propeller Repeat	4	4	4	2.18	NOT SIGNIFICANT
1296	28.0693	27.7582	28.152	27.8455	29.0419	29.0441	29.0771	29.1546	28.6653	28.5516	28.6789	28.4512	+	+	+	Fe_15_Fe_5;Fe_30_Fe_15;Fe_30_Fe_5	14	14	14	69.5	69.5	69.5	25.228	0	267.31	24938000000	10	210	4.6254	0.000612705	1.12317	11.6844	2.97919	0.00268651	0.630518	5.9045	3.77174	0.00331287	-0.492654	-8.27014	GWHPBJBK012960	GWHPBJBK012960	2351	DEAD-box ATP-dependent RNA helicase	4	4	4	2.18	1.55
1884	27.2454	27.2021	27.2645	27.1901	28.2997	28.4545	28.3337	28.3187	27.837	27.9035	27.9067	27.7952	+	+	+	Fe_15_Fe_5;Fe_30_Fe_15;Fe_30_Fe_5	38	38	38	59.5	59.5	59.5	81.385	0	323.31	40777000000	37	461	6.93193	3.57496e-05	1.12613	28.7629	5.95005	3.13614e-05	0.635099	19.6622	4.49664	0.00111036	-0.491029	-11.099	GWHPBJBK019342	GWHPBJBK019342	3405	Component of the eukaryotic translation initiation factor 3 (eIF-3) complex, which is involved in protein synthesis and, together with other initiation factors, stimulates binding of mRNA and methionyl-tRNAi to the 40S ribosome	4	4	4	2.18	1.55
3686	26.1647	25.8897	26.187	25.8441	26.9745	27.2059	27.1341	27.2554	26.8845	26.7709	26.7247	26.9199	+	+		Fe_15_Fe_5;Fe_30_Fe_5	14	10	10	40.7	31	31	46.759	0	63.671	6984400000	22	87	4.31382	0.000916978	1.12107	10.3139	3.67973	0.000759492	0.803584	7.96099	2.21603	0.0343479	-0.317489	-4.13966	GWHPBJBK036118	GWHPBJBK036118	6564	ATP-citrate synthase alpha chain protein	4	4	4	2.18	1.75
1321	24.2348	24.9075	24.1051	24.8969	25.2898	25.9785	25.5495	25.8176	25.6777	25.5658	25.6581	25.3429		+		Fe_30_Fe_5	21	21	20	48.8	48.8	47.5	75.871	0	98.35	3335700000	39	105	2.29034	0.0190584	1.12275	4.29432	2.39911	0.00807549	1.02502	4.52667	0.232125	0.686958	-0.0977268	-0.575347	GWHPBJBK013227	GWHPBJBK013227	2391	acyl-CoA-binding domain-containing protein	4	4	4	2.18	2.03
331	24.3094	23.9217	24.3791		24.7729	25.2846	25.1334	24.914	25.4164	25.3269	24.7845	24.3331					9	9	9	37.3	37.3	37.3	55.998	0	33.184	1189200000	23	40	1.79893	0.0427321	1.12515	3.32588	1.40036	0.0578501	1.06414	2.6164	0.0793145	0.879581	-0.0610056	-0.220118	GWHPBJBK004036	GWHPBJBK004036	623	Regulatory subunit of the dimeric E1 enzyme. E1 activates RUB1 NEDD8 by first adenylating its C-terminal glycine residue with ATP, thereafter linking this residue to the side chain of the catalytic cysteine, yielding a RUB1-ECR1 thioester and free AMP. E1	3	4	4	2.18	NOT SIGNIFICANT
223	26.4321	25.911	26.4601	26.1391	27.3788	27.4165	27.2862	27.3837	26.8466	26.685	26.8611	26.6512	+		+	Fe_15_Fe_5;Fe_30_Fe_15	4	4	4	31.1	31.1	31.1	14.389	0	9.7983	4313000000	7	57	3.83403	0.00185917	1.13074	8.48527	2.00837	0.0172751	0.525406	3.72373	4.2199	0.00169061	-0.605337	-9.93048	GWHPBJBK002692	GWHPBJBK002692	416	Small nuclear ribonucleoprotein	4	4	4	2.19	NOT SIGNIFICANT
876	26.9734	26.9643	27.1313	26.9958	28.4479	27.9373	28.2989	27.9028	27.6192	27.8723	27.8724	27.6055	+	+		Fe_15_Fe_5;Fe_30_Fe_5	20	20	20	57.9	57.9	57.9	53.223	0	152.17	17024000000	23	231	3.7131	0.00223304	1.13049	8.07195	3.86172	0.000563194	0.726107	8.58244	1.40506	0.11527	-0.404379	-2.62448	GWHPBJBK009463;GWHPBJBK025466	GWHPBJBK009463	1615	Uridine 5-monophosphate	4	4	4	2.19	1.65
743	26.4471	26.0501	25.8819	26.2127	27.2654	27.2481	27.0707	27.5592	26.773	26.926	27.0279	26.6301	+	+		Fe_15_Fe_5;Fe_30_Fe_5	22	20	20	62.2	59.7	59.7	46.132	0	111.32	8511500000	24	164	3.45105	0.00320765	1.1379	7.23451	2.45517	0.00728281	0.691308	4.64933	1.80837	0.0631396	-0.446588	-3.34338	GWHPBJBK008371;GWHPBJBK033454;GWHPBJBK032903	GWHPBJBK008371;GWHPBJBK033454	1376	ATP-dependent RNA helicase;ATP-dependent RNA helicase	4	4	4	2.2	1.61
2488	26.2472	26.1583	26.2805	25.9788	27.7136	27.005	27.4792	27.0171	27.1707	27.1619	27.1692	27.0861	+	+		Fe_15_Fe_5;Fe_30_Fe_5	21	21	21	67	67	67	44.253	0	173.42	11880000000	25	172	3.03232	0.00609553	1.13753	6.04392	5.06196	8.8938e-05	0.980774	13.8907	0.387752	0.533003	-0.156753	-0.886452	GWHPBJBK024550	GWHPBJBK024550	4416	The glycine cleavage system catalyzes the degradation of glycine	4	4	4	2.2	1.97
2302	26.2938	26.3988	26.2929	26.2454	27.2877	27.5734	27.4131	27.4991	27.5407	27.7352	27.8442	27.4476	+	+		Fe_15_Fe_5;Fe_30_Fe_5	7	7	7	44.5	44.5	44.5	28.361	0	162.87	7629700000	9	90	5.48	0.000186681	1.13563	16.3685	5.06744	8.84775e-05	1.33423	13.9207	0.926192	0.235201	0.198603	1.82058	GWHPBJBK023378	GWHPBJBK023378	4095	transport protein	4	4	4	2.2	2.52
3649	23.5642	22.9326	23.5205	23.0857	24.6715	24.3777	24.5456	24.0673	23.6861		23.5789	24.4432	+			Fe_15_Fe_5	6	6	5	12	12	10.9	71.576	0	50.054	551540000	33	33	2.84859	0.008089	1.13978	5.57187	0.468295	0.381774	0.370179	1.03591	1.16695	0.164618	-0.769599	-2.2212	GWHPBJBK035846;GWHPBJBK032613	GWHPBJBK035846	6510	RNA polymerase-associated protein	4	4	3	2.2	NOT SIGNIFICANT
2469	29.8033	29.7606	29.8662	29.7086	31.2937	30.6685	31.0719	30.6776	30.5059	30.4989	30.6015	30.3959	+	+		Fe_15_Fe_5;Fe_30_Fe_5	21	21	12	49.4	49.4	30.6	60.063	0	323.31	73379000000	26	496	3.45814	0.00320765	1.14325	7.25617	4.96026	0.000100575	0.715875	13.3442	1.43592	0.109986	-0.427378	-2.67765	GWHPBJBK024410	GWHPBJBK024410	4385	ketol-acid reductoisomerase	4	4	4	2.21	1.64
2448	24.8945	25.0423	25.0517	25.1183	26.3261	26.1489	26.4293	25.7659	26.207	26.4392	26.6951	26.2286	+	+		Fe_15_Fe_5;Fe_30_Fe_5	13	13	10	48.8	48.8	39.6	39.503	0	47.212	4084700000	16	76	3.51801	0.00295644	1.14082	7.44125	4.49621	0.000204558	1.36575	11.0971	0.569374	0.401704	0.224925	1.21631	GWHPBJBK024280;GWHPBJBK033898	GWHPBJBK024280	4347	Mannose-1-phosphate	4	4	4	2.21	2.58
139	27.042	27.041	26.9982	27.0165	28.4795	27.8163	28.6324	27.7748	27.0704	27.2518	27.3597	27.1746					17	17	2	48.8	48.8	4.8	46.116	0	267.97	23996000000	18	217	2.68867	0.0102767	1.15132	5.18318	1.65258	0.0348655	0.189707	3.05896	2.2348	0.0333513	-0.961618	-4.17841	GWHPBJBK001759	GWHPBJBK001759	276	Phosphoserine aminotransferase	4	4	4	2.22	NOT SIGNIFICANT
2372	26.4229	26.4042	26.5385	26.4376	27.4773	27.7452	27.6144	27.581	27.163	27.2337	27.3154	27.0522	+	+		Fe_15_Fe_5;Fe_30_Fe_5	23	23	2	58.4	58.4	4.7	57.899	0	182.41	26579000000	26	304	5.77237	0.000136496	1.15369	18.348	4.625	0.00016928	0.740288	11.6825	2.7228	0.015152	-0.413404	-5.26448	GWHPBJBK023823	GWHPBJBK023823	4221	The coatomer is a cytosolic protein complex that binds to dilysine motifs and reversibly associates with Golgi non- clathrin-coated vesicles, which further mediate biosynthetic protein transport from the ER, via the Golgi up to the trans Golgi network. Coa	4	4	4	2.22	1.67
425	26.6105	27.4443	27.0998	27.144	27.9784	28.4314	27.9657	28.5222	28.2485	28.0659	28.5871	28.0088		+		Fe_30_Fe_5	25	25	25	63.7	63.7	63.7	72.455	0	177.13	12830000000	32	167	2.6417	0.0109895	1.14976	5.0727	2.75057	0.00414233	1.15294	5.3313	0.00540422	0.989727	0.0031724	0.0161564	GWHPBJBK004885	GWHPBJBK004885	796	formate-tetrahydrofolate	4	4	4	2.22	2.22
1638	25.9998	25.5287	25.9478	25.5124	26.873	27.072	26.3645	27.3634	26.4831	26.4154	26.3812	26.278		+		Fe_30_Fe_5	17	13	13	46.1	38.4	38.4	58.77	0	119.94	6827400000	28	160	2.48891	0.0137191	1.17105	4.72414	2.45589	0.00727475	0.642236	4.65093	1.31146	0.132763	-0.528813	-2.4646	GWHPBJBK016694	GWHPBJBK016694	2947	Phospho-2-dehydro-3-deoxyheptonate aldolase	4	4	4	2.25	1.56
2570	25.0015	24.9556	25.1135	24.9108	25.8168	26.6175	25.8112	26.4228	25.3467	25.2974	25.6239	25.4321	+	+		Fe_15_Fe_5;Fe_30_Fe_5	16	16	12	39	39	31.3	71.603	0	117.95	5472800000	29	141	2.82838	0.00826272	1.17174	5.52166	2.65873	0.00491134	0.429694	5.11258	1.826	0.0619964	-0.74205	-3.37619	GWHPBJBK025212;GWHPBJBK006017;GWHPBJBK031304	GWHPBJBK025212	4554	Component of the FACT complex, a general chromatin factor that acts to reorganize nucleosomes. The FACT complex is involved in multiple processes that require DNA as a template such as mRNA elongation, DNA replication and DNA repair. During transcription e	4	4	4	2.25	NOT SIGNIFICANT
3231	25.3891	25.6465	25.4382	25.2942	27.0422	26.1477	27.2293	26.0819	27.3891	27.3593	27.4485	27.3864		+		Fe_30_Fe_5	14	14	14	41.2	41.2	41.2	42.284	0	55.156	7842100000	22	113	2.077	0.0269971	1.18328	3.85866	6.61547	1.27108e-05	1.95383	25.4513	1.38207	0.119518	0.770547	2.58502	GWHPBJBK032250	GWHPBJBK032250	5771	coproporphyrinogen-III oxidase	4	4	4	2.27	3.87
2084	24.5473	24.9398	24.59	24.9838	26.1123	25.5268	26.5477	25.6104	25.1587	25.0174	25.3192	25.0703					14	13	13	30.2	26.1	26.1	83.368	0	45.789	2735200000	35	58	2.38243	0.0164546	1.18412	4.49055	1.53611	0.0441625	0.376217	2.85214	1.77133	0.0668004	-0.807902	-3.27489	GWHPBJBK021542	GWHPBJBK021542	3745	Prolyl oligopeptidase family	4	4	4	2.27	NOT SIGNIFICANT
1360	26.9362	26.7125	26.956	26.8359	27.8531	28.1528	28.1338	28.0651	26.9978	26.9936	26.9311	27.0451	+		+	Fe_15_Fe_5;Fe_30_Fe_15	9	9	9	25	25	25	52.672	0	53.805	10431000000	12	109	4.9825	0.00038464	1.19104	13.462	1.14066	0.0966372	0.131714	2.17727	5.18913	0.000428283	-1.05932	-14.6038	GWHPBJBK013844;GWHPBJBK035524;GWHPBJBK035530	GWHPBJBK013844	2473	Belongs to the peptidase S10 family	4	4	4	2.28	NOT SIGNIFICANT
3455	27.2902	27.1762	27.1602	27.0686	28.054	28.667	28.0795	28.6435	28.9049	29.0613	29.1124	28.7332	+	+		Fe_15_Fe_5;Fe_30_Fe_5	30	30	30	70.4	70.4	70.4	61.832	0	323.31	48785000000	27	518	3.2861	0.00408401	1.18725	6.74519	5.77563	3.8062e-05	1.77918	18.3713	1.68095	0.0754967	0.591935	3.11007	GWHPBJBK034469	GWHPBJBK034469	6159	Catalytic subunit of pyrophosphate--fructose 6-phosphate 1-phosphotransferase. Catalyzes the phosphorylation of D-fructose 6-phosphate, the first committing step of glycolysis. Uses inorganic phosphate (PPi) as phosphoryl donor instead of ATP like common A	4	4	4	2.28	3.43
3318	26.0396	26.4753	26.1043	26.5427	28.0368	26.9182	28.0107	26.9572	26.4051	26.6081	26.0599	26.1339					12	12	12	26.7	26.7	26.7	62.175	0	83.47	4709200000	29	66	1.89976	0.0357374	1.19025	3.51489	0.0214086	0.957653	0.0112867	0.0628856	1.88496	0.0567622	-1.17896	-3.48687	GWHPBJBK033345	GWHPBJBK033345	5931	diaminopimelate epimerase	4	4	4	2.28	NOT SIGNIFICANT
1013	26.7666	26.9849	26.7234	26.9585	28.095	27.9196	27.988	28.2155	28.1061	28.2764	28.3187	28.1113	+	+		Fe_15_Fe_5;Fe_30_Fe_5	21	21	21	64.9	64.9	64.9	49.41	0	257.98	16709000000	25	207	4.87839	0.000449337	1.19617	12.9192	5.35636	6.09025e-05	1.34481	15.5948	0.88254	0.250466	0.148633	1.74798	GWHPBJBK010311;GWHPBJBK022216	GWHPBJBK010311	1837	Benzyl alcohol	4	4	4	2.29	2.54
3295	27.5298	27.4451	27.6911	27.5158	28.4819	28.9858	28.44	29.0545	29.1004	29.1993	29.3229	28.86	+	+		Fe_15_Fe_5;Fe_30_Fe_5	30	30	18	67.4	67.4	44	57.703	0	292.85	57850000000	32	444	3.37796	0.0034858	1.19507	7.01426	5.11666	8.33128e-05	1.5752	14.1932	1.03716	0.199249	0.38013	2.00492	GWHPBJBK033067	GWHPBJBK033067	5891	Pyruvate kinase	4	4	4	2.29	2.98
1122	25.7113	25.5796	25.5881	25.3884	26.8799	26.5423	27.1699	26.4941	26.0716	25.9826	26.1907	26.059	+	+		Fe_15_Fe_5;Fe_30_Fe_5	40	40	39	41.9	41.9	41.1	147.96	0	323.31	13941000000	64	237	3.38033	0.0034858	1.20468	7.02131	3.17024	0.00193012	0.509108	6.41761	2.26698	0.0316252	-0.695576	-4.24534	GWHPBJBK011200	GWHPBJBK011200	2029	Enhancer of mRNA-decapping protein	4	4	4	2.3	NOT SIGNIFICANT
228	24.5547	24.1319	24.6022	24.8333	25.6209	26.4644	25.5717	25.2626	24.8142	25.6322	25.3996	25.038					4	4	4	33.3	33.3	33.3	28.109	0	29.857	1702500000	14	45	2.17344	0.0231276	1.19932	4.05245	1.59297	0.0393789	0.690451	2.95254	0.80154	0.281196	-0.508874	-1.61274	GWHPBJBK002724	GWHPBJBK002724	422	methylcrotonoyl-CoA carboxylase subunit alpha	4	4	4	2.3	1.61
99	25.8411	25.9543	25.4292	25.7981	26.9432	26.9918	26.8143	27.0777	26.5594	26.7803	27.1309	26.1589	+			Fe_15_Fe_5	22	22	2	35.9	35.9	3.3	82.64	0	73.021	6679300000	40	122	4.11305	0.0012275	1.20111	9.50993	2.08118	0.0151127	0.901743	3.86696	0.687038	0.333283	-0.299363	-1.41945	GWHPBJBK001233	GWHPBJBK001233	204	Belongs to the class-I aminoacyl-tRNA synthetase family	4	4	4	2.3	1.87
2258	23.325	23.3574		23.0258	24.1244	24.613	24.0664	24.8957	24.0964	24.6204	24.2912	23.8995	+	+		Fe_15_Fe_5;Fe_30_Fe_5	16	16	16	22.3	22.3	22.3	107.64	0	35.404	1222100000	44	68	2.8784	0.00773625	1.20388	5.64656	2.96468	0.00277395	1.00587	5.86683	0.336222	0.580077	-0.198005	-0.787268	GWHPBJBK023168	GWHPBJBK023168	4026	Ubiquitin elongating factor core	3	4	4	2.3	2.01
1493	26.6645	26.2847	26.667	26.3083	27.7148	27.6106	27.8088	27.6239	27.3666	27.2839	27.3573	27.2919	+	+	+	Fe_15_Fe_5;Fe_30_Fe_15;Fe_30_Fe_5	38	38	38	48	48	48	130.61	0	294.14	23237000000	57	352	4.3344	0.000916978	1.20842	10.3996	3.61594	0.00085507	0.843829	7.75243	3.43211	0.00534413	-0.364587	-7.17691	GWHPBJBK015108	GWHPBJBK015108	2708	Nodal modulator	4	4	4	2.31	1.79
3516	24.5988	23.6711	24.2142	23.9419	25.927	24.7044	25.727	24.9222	24.332	23.9855	24.113	23.66					18	18	18	25.3	25.3	25.3	106.9	0	49.57	1820300000	55	67	1.8311	0.0401956	1.21367	3.38571	0.129862	0.767319	-0.0838685	-0.345448	2.11278	0.0404597	-1.29753	-3.92997	GWHPBJBK035062;GWHPBJBK035058	GWHPBJBK035062	6279	Protein TIC110, chloroplastic-like	4	4	4	2.32	NOT SIGNIFICANT
1762	26.3578	26.5797	26.5174	26.5355	28.2935	27.1647	28.379	27.0217	26.7878	26.8511	26.8647	26.8181		+		Fe_30_Fe_5	22	22	2	53	53	6.9	66.185	0	232.17	13012000000	34	193	1.81012	0.0418465	1.21713	3.34663	3.19176	0.00185566	0.332833	6.47747	1.30314	0.134356	-0.884296	-2.45049	GWHPBJBK018162	GWHPBJBK018162	3174	AICARFT IMPCHase bienzyme family protein	4	4	4	2.32	NOT SIGNIFICANT
2354	29.6349	29.6345	29.681	29.6425	31.0532	30.7378	30.9107	30.7761	30.4344	30.5542	30.5534	30.2374	+	+		Fe_15_Fe_5;Fe_30_Fe_5	58	58	58	72.7	72.7	72.7	93.865	0	323.31	405250000000	44	2284	5.55544	0.00016827	1.22123	16.8585	4.37126	0.000250655	0.796635	10.5549	2.19915	0.0355273	-0.424595	-4.10497	GWHPBJBK023719;GWHPBJBK018883	GWHPBJBK023719;GWHPBJBK018883	4191	Elongation factor;Elongation factor	4	4	4	2.33	1.74
3027	25.6722	26.0612	25.3852	26.0177	26.8464	27.2525	26.85	27.091	27.5219	27.9264	27.8392	27.5042	+	+		Fe_15_Fe_5;Fe_30_Fe_5	30	30	24	43.1	43.1	35.9	114.59	0	216.35	11978000000	55	179	3.21639	0.00455964	1.2259	6.54654	4.22552	0.000318992	1.91385	9.95304	2.47259	0.0228936	0.687943	4.68786	GWHPBJBK029780	GWHPBJBK029780	5397	Caps the barbed end of actin filaments and is able to sever them in a calcium-dependent manner	4	4	4	2.34	3.77
1435	24.427	24.833	24.3377	24.5928	25.4786	25.8087	25.9	25.9802	25.7859	25.8477	26.2735	25.5097	+	+		Fe_15_Fe_5;Fe_30_Fe_5	8	8	8	15.7	15.7	15.7	92.569	0	38.736	2191400000	35	56	3.70255	0.00226061	1.24425	8.03672	3.30969	0.0014875	1.30656	6.81347	0.120811	0.823057	0.062314	0.323683	GWHPBJBK014668	GWHPBJBK014668	2612	Subunit of clathrin-associated adaptor protein complex that plays a role in protein sorting in the late-Golgi trans-Golgi network (TGN) and or endosomes. The AP complexes mediate both the recruitment of clathrin to membranes and the recognition of sorting	4	4	4	2.37	2.47
76	24.9142	23.8857	24.535	24.9691	25.1728	26.1986	25.5482	26.3752	25.7744	26.0496	26.4319	25.6095		+		Fe_30_Fe_5	24	24	24	37.9	37.9	37.9	90.594	0	65.653	4197400000	45	127	1.7976	0.0428288	1.24771	3.32341	2.39647	0.00812018	1.39037	4.52095	0.165275	0.765848	0.142657	0.428159	GWHPBJBK000899;GWHPBJBK037690;GWHPBJBK025800	GWHPBJBK000899;GWHPBJBK037690	165	Belongs to the class-I aminoacyl-tRNA synthetase family;Belongs to the class-I aminoacyl-tRNA synthetase family	4	4	4	2.37	2.62
226	26.303	26.3907	26.8209	26.377	27.9487	27.4771	27.9196	27.5833	27.2598	27.2415	27.388	27.1962	+	+		Fe_15_Fe_5;Fe_30_Fe_5	16	16	16	39.2	39.2	39.2	67.12	0	168.76	10672000000	31	147	3.54781	0.00284031	1.25927	7.53483	3.16729	0.00193875	0.798475	6.40943	1.97896	0.0488645	-0.4608	-3.66663	GWHPBJBK002709	GWHPBJBK002709	419	Diaminopimelate decarboxylase	4	4	4	2.39	1.74
3398	25.5072	25.5063	25.6268	25.6709	26.2128	27.405	26.4439	27.2841	27.7765	28.1807	28.2654	27.5399		+		Fe_30_Fe_5	92	92	73	64.4	64.4	52.1	215.62	0	323.31	49481000000	107	819	2.23572	0.0208739	1.25864	4.18032	4.97518	9.91491e-05	2.36279	13.4231	1.73748	0.0695555	1.10415	3.21277	GWHPBJBK033953	GWHPBJBK033953	6059	glutamate synthase	4	4	4	2.39	5.14
604	24.3072	24.5689	24.8396	24.4248	25.2353	26.054	25.6662	26.2271	25.2097	25.1455	25.5588	25.2008		+		Fe_30_Fe_5	22	16	6	29.9	22.5	8.4	116.55	0	123.83	3170200000	44	92	2.64086	0.0109895	1.26056	5.07073	2.61199	0.00536134	0.743597	5.00363	1.12727	0.174999	-0.516962	-2.15491	GWHPBJBK007036	GWHPBJBK007036	1140	Belongs to the cation transport ATPase (P-type) (TC 3.A.3) family	4	4	4	2.4	1.67
2162	26.887	27.3458	26.9855	27.1903	28.6426	27.9267	28.7562	28.1512	29.7637	29.7011	29.6497	29.9285	+	+	+	Fe_15_Fe_5;Fe_30_Fe_15;Fe_30_Fe_5	12	12	12	83.9	83.9	83.9	25.707	0	283.95	36283000000	12	352	2.89586	0.00750981	1.26702	5.69063	6.27069	1.94405e-05	2.65858	22.2697	3.28339	0.00657858	1.39155	6.73738	GWHPBJBK022349	GWHPBJBK022349	3875	Stem-specific protein	4	4	4	2.41	6.31
3423	25.7245	26.121	26.0424	25.5873	26.8656	27.3747	26.7004	27.626	28.1374	28.3504	28.406	28.1598		+		Fe_30_Fe_5	18	18	18	66.8	66.8	66.8	41.404	0	249.21	15745000000	18	194	2.64446	0.0109686	1.27286	5.07915	5.5229	4.92626e-05	2.39457	16.6454	2.59203	0.0187354	1.12171	4.95759	GWHPBJBK034153	GWHPBJBK034153	6098	Cinnamyl alcohol dehydrogenase	4	4	4	2.42	5.26
2110	24.9648	24.3316	24.7168	24.2497	25.9495	26.0062	25.7226	25.7065	25.7226	25.7492	25.7153	25.7783	+	+		Fe_15_Fe_5;Fe_30_Fe_5	10	10	10	42.6	42.6	42.6	34.205	0	24.467	2987100000	15	64	3.35475	0.00361414	1.28047	6.94547	3.37047	0.00134406	1.17562	6.99199	0.640319	0.359279	-0.104852	-1.33948	GWHPBJBK021892	GWHPBJBK021892	3796	L-galactono-1,4-lactone dehydrogenase	4	4	4	2.43	2.26
2216	29.3206	29.4922	29.3373	29.5274	30.9487	30.4555	31.0731	30.3199	30.8758	30.97	30.9839	30.9082	+	+		Fe_15_Fe_5;Fe_30_Fe_5	48	48	17	60.2	60.2	27.5	108.59	0	323.31	260980000000	51	1476	3.2682	0.00418707	1.27995	6.69372	6.65332	1.20167e-05	1.5151	25.8267	0.59858	0.38356	0.235147	1.2673	GWHPBJBK022885	GWHPBJBK022885	3969	Catalyzes the isomerization of citrate to isocitrate via cis-aconitate	4	4	4	2.43	2.86
1842	25.2658	25.7102	25.3933	25.5965	26.6902	26.9572	26.5825	26.9252	26.2004	26.2068	26.404	25.9739	+	+		Fe_15_Fe_5;Fe_30_Fe_5	45	45	45	53.2	53.2	53.2	130.34	0	323.31	14134000000	63	338	4.13877	0.00119727	1.29733	9.60969	2.738	0.0042206	0.704848	5.30098	2.47109	0.0229257	-0.592482	-4.68453	GWHPBJBK018884	GWHPBJBK018884	3314	Carbamoyl-phosphate synthase large chain	4	4	4	2.46	1.63
1406	26.9677	27.08	26.9838	27.0499	28.1188	28.3614	28.45	28.3562	27.8508	28.0647	28.3036	27.5106	+	+		Fe_15_Fe_5;Fe_30_Fe_5	30	30	17	43.5	43.5	28.2	105.71	0	280.51	22739000000	45	284	5.60206	0.000164097	1.30122	17.1684	2.75944	0.00407681	0.912053	5.35275	1.11285	0.1786	-0.389165	-2.13086	GWHPBJBK014479	GWHPBJBK014479	2572	The coatomer is a cytosolic protein complex that binds to dilysine motifs and reversibly associates with Golgi non- clathrin-coated vesicles, which further mediate biosynthetic protein transport from the ER, via the Golgi up to the trans Golgi network. Coa	4	4	4	2.46	1.88
1468	27.3446	27.5016	27.4974	27.4132	29.0055	28.4463	29.0823	28.4327	27.9464	28.0493	28.2251	27.8719	+	+		Fe_15_Fe_5;Fe_30_Fe_5	34	34	34	77.7	77.7	77.7	61.354	0	278.85	43393000000	36	375	3.46243	0.00320431	1.3025	7.2693	3.32314	0.00145247	0.583988	6.85266	2.02605	0.0457749	-0.718511	-3.75826	GWHPBJBK014867	GWHPBJBK014867	2663	Domain of unknown function (DUF3458_C) ARM repeats	4	4	4	2.47	NOT SIGNIFICANT
1158	24.5986	25.1007	24.7307	24.7337	25.7647	26.273	26.2863	26.0563	25.7672	25.9878	26.0611	25.2682	+	+		Fe_15_Fe_5;Fe_30_Fe_5	31	19	19	49.9	36.4	36.4	92.699	0	124.66	3353500000	42	101	3.69219	0.00229187	1.30415	8.00226	2.47412	0.00701554	0.980164	4.69127	0.732181	0.311143	-0.323986	-1.49605	GWHPBJBK011587;GWHPBJBK011595;GWHPBJBK011594	GWHPBJBK011587;GWHPBJBK011595	2101	Heat shock 70 kDa protein;Heat shock 70 kDa protein	4	4	4	2.47	1.97
459	26.2258	26.1613	25.9786	26.3618	27.6856	27.2829	27.8341	27.1564	26.9702	27.3104	27.2512	26.9151	+	+		Fe_15_Fe_5;Fe_30_Fe_5	42	29	24	59.9	46.4	38.6	92.112	0	193.18	16161000000	40	303	3.46741	0.00320117	1.30791	7.28457	3.47881	0.00110039	0.929871	7.31964	1.03461	0.200162	-0.378036	-2.00067	GWHPBJBK005179	GWHPBJBK005179	865	Heat shock 70 kDa protein	4	4	4	2.48	1.91
919	24.8656	24.4024	25.1168	24.78	25.7544	26.2253	26.0291	26.3924	26.6353	26.8394	26.9719	26.2333	+	+		Fe_15_Fe_5;Fe_30_Fe_5	11	11	6	39.8	39.8	23.1	48.922	0	52.405	4790200000	21	84	3.19543	0.00470112	1.30908	6.48773	3.86266	0.000563194	1.87879	8.58573	1.4443	0.10897	0.569714	2.69214	GWHPBJBK009751	GWHPBJBK009751	1686	Acyl-coenzyme A oxidase 4	4	4	4	2.48	3.68
2291	25.7979	25.525	25.8186	25.5822	27.1744	26.8563	27.3039	26.6498	25.7175	25.7704	25.8304	25.7029	+		+	Fe_15_Fe_5;Fe_30_Fe_15	31	31	31	31.7	31.7	31.7	147.84	0	247.16	10106000000	53	207	3.66078	0.00242313	1.31515	7.89853	0.4108	0.428719	0.0743527	0.92985	3.74544	0.00341856	-1.24079	-8.18073	GWHPBJBK023322	GWHPBJBK023322	4079	mRNA-binding protein involved in proper cytoplasmic distribution of mitochondria	4	4	4	2.49	NOT SIGNIFICANT
2021	24.8232	24.301	24.4305		25.1849	25.9477	25.3943	25.6454	24.7328	24.8155	24.9117	24.7873					31	30	30	32.9	32.1	32.1	148.38	0	121.52	3051200000	64	99	2.01153	0.0300081	1.31681	3.72989	0.950623	0.14281	0.585583	1.86118	2.30957	0.0295047	-0.731229	-4.33487	GWHPBJBK020861	GWHPBJBK020861	3647	Enhancer of mRNA-decapping protein	3	4	4	2.49	NOT SIGNIFICANT
1471	28.1217	28.0787	28.0003	27.9424	29.4769	29.2619	29.4417	29.227	29.4824	29.47	29.4307	29.3032	+	+		Fe_15_Fe_5;Fe_30_Fe_5	22	22	21	43.7	43.7	41.6	74.013	0	323.31	43444000000	41	338	5.67549	0.000144848	1.31611	17.6677	6.48556	1.51012e-05	1.38581	24.2032	0.410455	0.516001	0.0696983	0.929204	GWHPBJBK014914;GWHPBJBK006189	GWHPBJBK014914	2668	Monodehydroascorbate reductase	4	4	4	2.49	2.61
599	28.2716	27.6058	28.3653	27.704	28.7041	29.8929	28.7871	29.8394	29.0544	28.897	28.9442	29.1269		+		Fe_30_Fe_5	29	29	29	63.5	63.5	63.5	58.076	0	323.31	41730000000	31	380	1.88905	0.0365046	1.3192	3.49461	2.64633	0.00504131	1.01897	5.08352	0.402629	0.521908	-0.300224	-0.914527	GWHPBJBK007000	GWHPBJBK007000	1130	H ACA ribonucleoprotein complex subunit 4	4	4	4	2.5	2.03
941	26.9403	26.8348	27.0075	26.8602	28.4887	27.8956	28.5532	28.0053	27.2389	27.2088	27.3055	27.0095	+			Fe_15_Fe_5	21	21	10	52.4	52.4	32.1	60.008	0	238.04	23666000000	26	248	3.61055	0.00258545	1.32497	7.73503	2.01664	0.0170259	0.27994	3.73985	2.9603	0.0107622	-1.04503	-5.85549	GWHPBJBK009910	GWHPBJBK009910	1724	Interconversion of serine and glycine	4	4	4	2.51	NOT SIGNIFICANT
2196	25.719	25.296	25.633	24.9801	26.3843	27.0723	26.7083	26.7824	26.1203	26.3957	26.6922	26.0263	+			Fe_15_Fe_5	5	5	4	13.6	13.6	11.8	72.151	0	78.261	2746400000	17	54	3.02889	0.00613181	1.32985	6.03486	2.14232	0.0133675	0.901581	3.98937	1.08123	0.18706	-0.428265	-2.0782	GWHPBJBK022645	GWHPBJBK022645	3931	Belongs to the nonaspanin (TM9SF) (TC 9.A.2) family	4	4	4	2.51	1.87
2217	28.2023	28.4616	28.1533	28.4781	29.8397	29.4121	30.0803	29.3142	29.5792	29.8267	29.8205	29.66	+	+		Fe_15_Fe_5;Fe_30_Fe_5	44	14	13	59.5	27.5	25.2	108.96	0	323.31	76348000000	51	497	3.27479	0.00414774	1.33777	6.71262	4.96163	0.00010051	1.39779	13.3515	0.117339	0.826686	0.0600157	0.315263	GWHPBJBK022886	GWHPBJBK022886	3970	Catalyzes the isomerization of citrate to isocitrate via cis-aconitate	4	4	4	2.53	2.63
465	25.7652	25.3261	25.6717	25.0988	27.2787	26.4163	27.0941	26.4257	26.8961	26.9759	27.3249	26.5595		+		Fe_30_Fe_5	22	16	16	39.1	32.7	32.7	77.632	0	90.58	6304800000	42	80	2.57419	0.0121768	1.33825	4.91667	3.26673	0.00161488	1.47363	6.68952	0.194867	0.731246	0.135381	0.494614	GWHPBJBK005240	GWHPBJBK005240	880	Aspartate aminotransferase	4	4	4	2.53	2.78
3046	25.914	25.637	25.7733	25.6601	27.1023	26.9918	27.2494	27.0524	27.7327	27.9088	27.8403	27.5436	+	+	+	Fe_15_Fe_5;Fe_30_Fe_15;Fe_30_Fe_5	16	16	16	45.2	45.2	45.2	56.631	0	219.83	13495000000	24	176	5.44111	0.000187316	1.35287	16.1212	5.96123	3.07994e-05	2.01023	19.7479	3.30198	0.00647594	0.657363	6.79111	GWHPBJBK029924	GWHPBJBK029924	5428	SEC14 cytosolic factor family protein phosphoglyceride transfer family protein	4	4	4	2.55	4.03
3630	26.0013	25.8667	26.0064	25.8121	27.0978	27.3429	27.2501	27.3917	26.9807	27.3145	27.3596	26.9315	+	+		Fe_15_Fe_5;Fe_30_Fe_5	10	10	10	26.3	26.3	26.3	50.298	0	125.82	9685000000	22	132	5.52422	0.000174865	1.349	16.6541	4.26582	0.00029725	1.22495	10.1163	0.430677	0.501065	-0.124053	-0.966853	GWHPBJBK035745	GWHPBJBK035745	6471	Dolichyl-diphosphooligosaccharide--protein glycosyltransferase subunit	4	4	4	2.55	2.34
306	26.5392	26.1642	26.542	26.3558	28.3691	27.1804	28.1585	27.3109	27.7367	28.006	28.0007	27.632		+		Fe_30_Fe_5	24	24	23	74.7	74.7	72.2	47.876	0	323.31	18942000000	21	333	2.31577	0.0183396	1.35442	4.34799	4.48827	0.000207268	1.44356	11.0619	0.104975	0.842828	0.0891418	0.284924	GWHPBJBK003799	GWHPBJBK003799	580	Belongs to the aldehyde dehydrogenase family	4	4	4	2.56	2.72
1295	27.3906	26.9969	27.3862	26.9117	28.5915	28.4271	28.3667	28.7496	27.9938	28.0547	28.1045	27.837	+	+		Fe_15_Fe_5;Fe_30_Fe_5	12	12	12	77.8	77.8	77.8	23.528	0	174.61	25714000000	11	252	3.95005	0.0015458	1.3624	8.89891	2.99069	0.00263849	0.826169	5.93446	2.67771	0.0164005	-0.536234	-5.15726	GWHPBJBK012959	GWHPBJBK012959	2350	DEAD-box ATP-dependent RNA helicase	4	4	4	2.57	1.77
290	24.9556	24.6605	25.05	25.0398	26.0088	26.6019	25.9941	26.5538	26.3691	26.6845	26.7358	26.5069	+	+		Fe_15_Fe_5;Fe_30_Fe_5	20	20	15	27	27	22.1	121	0	65.245	6556800000	42	150	3.43152	0.00328427	1.3632	7.17511	4.94894	0.000102715	1.64761	13.2847	0.748311	0.305061	0.284407	1.52328	GWHPBJBK003595	GWHPBJBK003595	548	Protein transport protein Sec24-like	4	4	4	2.57	3.13
1771	26.0273	26.146	26.2694	26.2417	28.2712	26.8649	28.0268	26.9771	26.5135	26.5237	26.5478	26.3774		+		Fe_30_Fe_5	14	14	13	46.4	46.4	44.6	51.411	0	163.7	11437000000	23	177	2.02621	0.0293605	1.36392	3.75857	2.51329	0.00649211	0.319516	4.77868	1.56036	0.0916866	-1.0444	-2.89484	GWHPBJBK018269	GWHPBJBK018269	3203	Bifunctional aspartate aminotransferase and glutamate aspartate-prephenate	4	4	4	2.57	NOT SIGNIFICANT
695	24.8938		24.7816	24.403	25.5921	25.5817	25.5493	25.8727	24.5485	24.9174	24.9099	24.9786			+	Fe_30_Fe_15	9	9	9	27.3	27.3	27.3	52.123	0	80.494	1900300000	23	47	1.71521	0.0490692	1.36745	3.17217	0.605288	0.288941	0.557148	1.27895	3.22306	0.00717555	-0.810302	-6.56536	GWHPBJBK007888	GWHPBJBK007888	1287	heterogeneous nuclear ribonucleoprotein	3	4	4	2.58	NOT SIGNIFICANT
772	24.1895	24.0821		24.2582	25.1455	25.4529	25.1278	25.4458	25.249	25.3187	25.5844	25.2421		+		Fe_30_Fe_5	12	12	9	29.5	29.5	25.1	70.699	0	67.303	1382900000	33	52	2.63364	0.0111332	1.36926	5.0539	2.74596	0.00417491	1.42477	5.32017	0.178765	0.749785	0.0555139	0.458732	GWHPBJBK008618	GWHPBJBK008618	1426	SUMO-activating enzyme subunit	3	4	4	2.58	2.68
3067	28.6655	28.7053	28.6255	28.6527	30.4265	29.5812	30.5735	29.5915	30.3758	30.4264	30.5252	30.2751		+		Fe_30_Fe_5	43	30	30	59.5	45.3	45.3	108.07	0	323.31	60411000000	52	586	2.69236	0.0102508	1.38095	5.19194	7.19117	6.20537e-06	1.73838	31.7897	0.629733	0.365373	0.35743	1.32125	GWHPBJBK030067	GWHPBJBK030067	5460	Catalyzes the isomerization of citrate to isocitrate via cis-aconitate	4	4	4	2.6	3.34
1149	27.1141	27.052	27.1552	27.208	27.9854	28.9264	28.0912	29.0906	29.6676	29.777	29.9023	29.5298		+		Fe_30_Fe_5	24	22	22	45	41.9	41.9	58.152	0	323.31	65836000000	23	334	2.56008	0.0124603	1.39114	4.88448	7.05264	7.20888e-06	2.58687	30.1351	2.18206	0.0366418	1.19573	4.07003	GWHPBJBK011456;GWHPBJBK021273	GWHPBJBK011456	2076	Alanine aminotransferase	4	4	4	2.62	6.01
444	24.4786	24.5292	24.7646	24.6005	25.9156	25.9756	26.2479	25.7852	25.2235	25.5595	25.6256	24.8963	+			Fe_15_Fe_5	24	11	2	35.1	19.5	3	103.58	0	123.24	3608500000	43	86	4.69229	0.000569022	1.38782	11.9997	2.19021	0.012207	0.732993	4.08666	1.82233	0.0621654	-0.654828	-3.36934	GWHPBJBK005086	GWHPBJBK005086	838	The coatomer is a cytosolic protein complex that binds to dilysine motifs and reversibly associates with Golgi non- clathrin-coated vesicles, which further mediate biosynthetic protein transport from the ER, via the Golgi up to the trans Golgi network. Coa	4	4	4	2.62	1.66
1533	26.2361	26.3552	26.2271	26.2555	27.923	27.4569	27.968	27.338	27.4109	27.4462	27.5749	27.1552	+	+		Fe_15_Fe_5;Fe_30_Fe_5	23	23	23	22.2	22.2	22.2	171.8	0	323.31	21252000000	82	229	3.86853	0.00176378	1.40299	8.60649	4.72702	0.000143637	1.12832	12.1666	0.735852	0.31006	-0.274676	-1.50225	GWHPBJBK015529	GWHPBJBK015529	2768	Prolyl endopeptidase-like	4	4	4	2.64	2.19
2443	23.951	23.7546	23.8394		24.6206	25.3962	25.0427	25.3064	25.2199	24.9841	25.3297	25.0959	+	+		Fe_15_Fe_5;Fe_30_Fe_5	8	8	6	37	37	33.1	33.024	0	29.408	1529500000	18	46	2.96731	0.00663889	1.40142	5.87365	3.74103	0.000681841	1.46732	8.16583	0.130882	0.809507	0.0658927	0.347885	GWHPBJBK024253	GWHPBJBK024253	4339	Vacuolar protein sorting-associated protein	3	4	4	2.64	2.77
706	24.9965	24.8982	25.0006	25.1136	26.4011	26.554	26.2601	26.4258	26.2699	26.4567	26.6816	26.2858	+	+		Fe_15_Fe_5;Fe_30_Fe_5	36	22	10	40.9	27.5	16.1	133.31	0	161.06	7234100000	63	133	5.84457	0.000126546	1.40804	18.8714	4.98437	9.75888e-05	1.42129	13.4719	0.0406531	0.936966	0.0132532	0.11705	GWHPBJBK008006;GWHPBJBK021390	GWHPBJBK008006	1310	Belongs to the peptidase C19 family	4	4	4	2.65	2.68
2678	28.0213	28.07	28.1619	27.9892	29.5489	29.4089	29.4438	29.4549	29.6462	29.7309	29.8177	29.3253	+	+		Fe_15_Fe_5;Fe_30_Fe_5	31	31	21	75.5	75.5	57.6	55.11	0	323.31	106490000000	28	648	6.97106	3.57496e-05	1.40349	29.2008	5.04276	9.14229e-05	1.56942	13.7859	0.727263	0.313573	0.165922	1.48773	GWHPBJBK026427	GWHPBJBK026427	4755	Belongs to the pyruvate kinase family	4	4	4	2.65	2.97
3450	24.1957	23.381		23.6936	24.24	25.4874	24.8692	25.3486	24.8999	24.662	25.2781	24.555					14	14	14	27.4	27.4	27.4	86.19	0	61.371	1249900000	34	54	2.02058	0.0295478	1.41852	3.74756	2.28404	0.010069	1.28096	4.28107	0.163595	0.767258	-0.137556	-0.424317	GWHPBJBK034446	GWHPBJBK034446	6154		3	4	4	2.67	2.43
3781	23.189	23.8763	24.2017	23.8148	25.2049	25.4371	24.9091	25.2099	24.5021	24.613	24.5248	24.4236	+			Fe_15_Fe_5	22	22	22	22.9	22.9	22.9	139.97	0	64.432	2003200000	61	94	3.00565	0.00629591	1.41979	5.97364	1.87311	0.0225399	0.745415	3.4645	2.96308	0.0107253	-0.674378	-5.86269	GWHPBJBK037829	GWHPBJBK037829	6728	Structural maintenance of chromosomes protein	4	4	4	2.68	1.68
3679	27.4099	27.4563	27.4261	27.2984	29.2791	28.3484	29.4112	28.2352	28.1363	28.3237	28.3566	28.3554		+		Fe_30_Fe_5	37	37	37	20	20	20	302.32	0	251	25666000000	135	279	2.43808	0.0150253	1.42078	4.61173	5.11883	8.3162e-05	0.895336	14.2054	0.848573	0.262942	-0.525445	-1.69137	GWHPBJBK036034	GWHPBJBK036034	6552	Activating signal cointegrator 1 complex subunit	4	4	4	2.68	1.86
3004	25.8544	25.6491	26.0455	25.6739	27.9055	26.6369	27.96	26.4094	26.7694	26.6101	26.8112	27.0027		+		Fe_30_Fe_5	13	12	12	39.2	37.6	37.6	49.673	0	117.19	7999100000	23	161	1.83165	0.0401777	1.42224	3.38673	3.72308	0.000703114	0.992622	8.10537	0.464374	0.474801	-0.429618	-1.02877	GWHPBJBK029577;GWHPBJBK020883	GWHPBJBK029577	5357	Belongs to the peroxidase family. Classical plant (class III) peroxidase subfamily	4	4	4	2.68	1.99
2236	24.591	25.9002	24.3907	25.7166	26.5123	26.6584	26.576	26.5377	26.1727	26.3477	26.6195	26.055					28	28	28	48.5	48.5	48.5	89.618	0	141.66	6748600000	34	169	1.98873	0.0311691	1.42144	3.68553	1.53379	0.0443619	1.14907	2.84807	1.1236	0.175982	-0.272364	-2.1488	GWHPBJBK022994	GWHPBJBK022994	3993	Ubiquitin carboxyl-terminal hydrolase	4	4	4	2.68	2.22
1931	23.907	24.039	24.4536	24.5906	25.4697	25.8767	25.5073	25.8408	25.5164	25.5703	25.8025	25.2605	+	+		Fe_15_Fe_5;Fe_30_Fe_5	13	13	13	39.2	39.2	39.2	50.069	0	59.651	3296700000	25	83	3.47243	0.00318215	1.4261	7.3	3.21096	0.00178524	1.2899	6.53127	0.384798	0.535588	-0.136197	-0.880849	GWHPBJBK019958;GWHPBJBK019940	GWHPBJBK019958;GWHPBJBK019940	3497	Belongs to the adaptor complexes medium subunit family;Belongs to the adaptor complexes medium subunit family	4	4	4	2.69	2.45
959	27.4802	26.9456	27.3722	27.2463	28.9194	28.62	28.9054	28.3257	28.4044	28.5125	28.7396	28.2227	+	+		Fe_15_Fe_5;Fe_30_Fe_5	48	5	3	60.4	6	4.9	117.3	0	154.2	12953000000	49	98	3.65313	0.00244492	1.43159	7.87343	3.58221	0.000909225	1.20875	7.64404	0.593162	0.386735	-0.222836	-1.25787	GWHPBJBK009989;GWHPBJBK023937	GWHPBJBK009989	1749	2-oxoglutarate dehydrogenase	4	4	4	2.7	2.31
1770	29.089	28.9967	29.1169	29.0193	30.5251	30.476	30.4639	30.5476	30.3153	30.453	30.5994	30.0454	+	+		Fe_15_Fe_5;Fe_30_Fe_5	17	11	11	72	53.2	53.2	35.678	0	302.21	81881000000	19	375	7.90242	1.05225e-05	1.44768	41.8122	4.40638	0.000235512	1.2978	10.7048	0.590893	0.388227	-0.149879	-1.25392	GWHPBJBK018266	GWHPBJBK018266	3201	Guanine nucleotide-binding protein subunit beta-like	4	4	4	2.73	2.46
3454	24.4596	24.7894	24.5713	24.8872	25.6918	26.6391	25.8907	26.4039	26.2787	26.4859	26.5785	26.2638	+	+		Fe_15_Fe_5;Fe_30_Fe_5	24	24	24	37.6	37.6	37.6	109.26	0	108.52	6954800000	43	159	3.06971	0.0057154	1.47948	6.14354	5.0439	9.14229e-05	1.72482	13.7921	0.476955	0.465327	0.245348	1.05165	GWHPBJBK034465	GWHPBJBK034465	6158	Protein transport protein Sec24-like	4	4	4	2.79	3.31
981	25.3509	24.7652	25.3618	25.4477	26.7114	26.6706	26.7066	26.7932	26.1385	26.1298	26.5254	25.9448	+	+		Fe_15_Fe_5;Fe_30_Fe_5	32	32	7	46.7	46.7	10.5	96.698	0	177.66	8646900000	47	152	4.07499	0.00129183	1.48904	9.36403	2.52071	0.00641375	0.953246	4.79536	2.29015	0.030412	-0.53579	-4.29391	GWHPBJBK010130	GWHPBJBK010130	1784	Histidine--tRNA	4	4	4	2.81	1.94
78	27.23	27.2882	27.1697	27.3827	28.2647	29.2183	28.4104	29.1388	28.4446	28.3997	28.2544	28.5452	+	+		Fe_15_Fe_5;Fe_30_Fe_5	29	29	3	47.7	47.7	3.4	103.89	0	323.31	32256000000	40	321	3.00747	0.00629591	1.49037	5.97842	5.28016	6.57921e-05	1.14332	15.1355	0.6608	0.34723	-0.347053	-1.37464	GWHPBJBK000915	GWHPBJBK000915	168	Belongs to the glycosyl hydrolase 31 family	4	4	4	2.81	2.21
894	23.9431	25.0095	24.8761	24.8449	25.9629	26.4366	25.8956	26.3743	25.9555	26.1415	26.4156	25.8749	+	+		Fe_15_Fe_5;Fe_30_Fe_5	11	10	10	47.8	44.9	44.9	35.944	0	65.018	3569600000	20	77	2.75166	0.00930591	1.49897	5.33393	2.71536	0.00439702	1.42851	5.24668	0.14622	0.790563	-0.0704637	-0.384119	GWHPBJBK009580	GWHPBJBK009580	1645	Belongs to the class-I aminoacyl-tRNA synthetase family	4	4	4	2.83	2.69
275	28.0397	27.9143	28.0157	27.9127	29.4918	29.4423	29.4103	29.6332	29.0046	28.9496	29.1932	28.6395	+	+		Fe_15_Fe_5;Fe_30_Fe_5	18	18	11	66.5	66.5	47.7	35.782	0	323.31	54245000000	19	409	6.63406	5.62266e-05	1.52377	25.635	3.73859	0.000683642	0.976091	8.15759	2.33135	0.0284234	-0.547679	-4.38107	GWHPBJBK003385;GWHPBJBK030921	GWHPBJBK003385	521	Guanine nucleotide-binding protein subunit beta-like	4	4	4	2.88	1.97
3406	27.3289	26.1069	27.2319	26.7104	28.7666	27.7178	28.7012	28.3311	29.6624	29.5422	29.2641	29.5285		+		Fe_30_Fe_5	8	8	6	47	47	32.5	18.806	0	36.7	14643000000	10	81	2.22149	0.0213861	1.53466	4.15092	3.99269	0.000458636	2.65476	9.05531	2.33966	0.028083	1.12011	4.39876	GWHPBJBK034023;GWHPBJBK034021;GWHPBJBK016545	GWHPBJBK034023	6070	Globin	4	4	4	2.9	6.3
3644	24.2156	24.0171	23.8671	24.0926	25.7436	25.6031	25.722	25.3057	26.0841	26.5956	26.1736	26.1344	+	+		Fe_15_Fe_5;Fe_30_Fe_5	15	15	11	29.8	29.8	22.3	65.622	0	62.552	2838000000	32	89	4.77958	0.000521958	1.5455	12.4231	5.40369	5.87617e-05	2.19884	15.8867	2.25315	0.0323625	0.653345	4.21651	GWHPBJBK035817	GWHPBJBK035817	6501	External alternative NAD(P)H-ubiquinone oxidoreductase	4	4	4	2.92	4.59
3439	24.0087	23.5356	23.9445	23.7337	25.5163	25.2058	25.468	25.2602	24.6433	24.9257	25.2729	24.7423	+	+		Fe_15_Fe_5;Fe_30_Fe_5	25	25	24	36.1	36.1	35.4	114.13	0	76.341	2925200000	54	125	4.653	0.00059798	1.55694	11.8136	3.09745	0.00218844	1.09043	6.21824	1.59117	0.0876566	-0.466509	-2.94934	GWHPBJBK034318;GWHPBJBK019001	GWHPBJBK034318	6130	Subunit of the adaptor protein complex 2 (AP-2). Adaptor protein complexes function in protein transport via transport vesicles in different membrane traffic pathways. Adaptor protein complexes are vesicle coat components and appear to be involved in cargo	4	4	4	2.94	2.13
70	24.733	24.41	24.7434	24.2327	26.2572	25.9544	26.3802	25.778	24.9796	25.1139	25.2553	24.8439	+		+	Fe_15_Fe_5;Fe_30_Fe_15	11	11	11	20.8	20.8	20.8	58.514	0	35.09	2234900000	28	64	3.80325	0.00193966	1.56267	8.37837	1.82522	0.0247579	0.518389	3.37473	3.1564	0.0080396	-1.04428	-6.37932	GWHPBJBK015300;GWHPBJBK000798;GWHPBJBK025110;GWHPBJBK012561;GWHPBJBK014403	GWHPBJBK015300;GWHPBJBK000798	149	Acts as an adapter for the XPO1 CRM1-mediated export of the 60S ribosomal subunit;Acts as an adapter for the XPO1 CRM1-mediated export of the 60S ribosomal subunit	4	4	4	2.95	NOT SIGNIFICANT
2819	27.2069	26.9392	27.18	26.9602	29.2468	28.1111	29.3047	27.8994	28.3865	28.5314	28.6989	28.1969		+		Fe_30_Fe_5	45	45	45	68.6	68.6	68.6	78.984	0	323.31	53652000000	40	685	2.23099	0.0210348	1.5689	4.17054	4.42756	0.000228417	1.38183	10.7961	0.191174	0.736471	-0.187075	-0.486441	GWHPBJBK027960	GWHPBJBK027960	5013	Glyoxysomal fatty acid beta-oxidation multifunctional protein	4	4	4	2.97	2.61
2349	25.7835	25.7984	25.7624	25.8103	27.1474	27.3444	27.4454	27.5286	27.0001	27.295	27.4174	26.7954	+	+		Fe_15_Fe_5;Fe_30_Fe_5	32	32	16	44.3	44.3	27.8	108.06	0	323.31	17448000000	47	242	5.86995	0.000125994	1.5778	19.0588	4.10148	0.0003886	1.33832	9.46535	0.715288	0.319418	-0.239479	-1.46745	GWHPBJBK023676	GWHPBJBK023676	4182	The coatomer is a cytosolic protein complex that binds to dilysine motifs and reversibly associates with Golgi non- clathrin-coated vesicles, which further mediate biosynthetic protein transport from the ER, via the Golgi up to the trans Golgi network. Coa	4	4	4	2.99	2.53
2419	25.4552	25.8239	25.2068	25.2731	27.125	26.8316	27.287	26.8774	26.221	26.3005	26.3398	26.0328	+	+	+	Fe_15_Fe_5;Fe_30_Fe_15;Fe_30_Fe_5	11	11	11	48.4	48.4	48.4	38.69	0	74.053	5318000000	17	83	4.00146	0.00142583	1.59052	9.08776	2.6449	0.00505178	0.783775	5.08017	3.14651	0.00808982	-0.80674	-6.35206	GWHPBJBK024125	GWHPBJBK024125	4299	Rae1-like protein	4	4	4	3.01	1.72
3610	24.0506	24.6038	24.9089	24.134	26.5229	25.4633	26.7279	25.3447	25.6017	25.3433	25.7567	25.328		+		Fe_30_Fe_5	21	21	21	43.9	43.9	43.9	71.301	0	81.95	3490700000	33	100	2.09019	0.0264221	1.59038	3.88488	2.50515	0.00659583	1.08307	4.76043	0.656932	0.349441	-0.507306	-1.36801	GWHPBJBK035653	GWHPBJBK035653	6438	mitochondrial Rho GTPase	4	4	4	3.01	2.12
1239	26.5373	26.5951	26.482	26.5752	28.4956	27.7869	28.5491	27.7211	27.6812	27.7744	27.8732	27.6231	+	+		Fe_15_Fe_5;Fe_30_Fe_5	17	17	17	51.9	51.9	51.9	45.473	0	313.63	19597000000	21	193	3.40869	0.00338122	1.5908	7.1062	5.96626	3.07986e-05	1.19059	19.7866	0.88178	0.250466	-0.400212	-1.74671	GWHPBJBK012325	GWHPBJBK012325	2237	alcohol dehydrogenase	4	4	4	3.01	2.28
3623	23.9135	24.6204	23.9244	24.7536	26.2481	25.9343	26.1649	25.2329	25.5151	26.1358	26.1421	25.4731		+		Fe_30_Fe_5	9	9	5	24.4	24.4	15	56.49	0	32.841	2667700000	28	64	2.59315	0.0117845	1.59207	4.96018	2.697	0.00453874	1.51355	5.20294	0.0969415	0.852416	-0.0785165	-0.264913	GWHPBJBK035726	GWHPBJBK035726	6464	Serine threonine protein phosphatase 2A 55 kDa regulatory subunit B beta isoform-like isoform X1	4	4	4	3.01	2.86
1172	29.6103	29.3994	29.601	29.3769	30.6949	31.4401	30.7692	31.4887	30.5067	30.64	30.7908	30.4974	+	+		Fe_15_Fe_5;Fe_30_Fe_5	25	25	19	85.9	85.9	66.2	38.635	0	323.31	156270000000	22	578	3.45104	0.00320765	1.60133	7.23447	4.67396	0.000155165	1.11187	11.9125	1.15069	0.16877	-0.489464	-2.19402	GWHPBJBK011735	GWHPBJBK011735	2126	Cinnamyl alcohol dehydrogenase	4	4	4	3.03	2.16
3593	25.325	25.0505	25.4395	25.2155	26.9052	27.1405	26.9066	26.4961	26.2193	26.7153	26.4222	26.6147	+	+		Fe_15_Fe_5;Fe_30_Fe_5	13	13	13	30.9	30.9	30.9	55.411	0	141.42	4627200000	25	104	4.28324	0.000946634	1.60445	10.1876	3.97553	0.000471323	1.23525	8.99206	1.11426	0.178297	-0.369207	-2.13322	GWHPBJBK035589	GWHPBJBK035589	6413	farnesylcysteine	4	4	4	3.04	2.35
632	23.9936	23.5594	23.6872	24.4967	25.1256	26.1433	24.9404	25.9794	26.1512	26.7618	26.5202	25.5164		+		Fe_30_Fe_5	21	21	21	26	26	26	110.3	0	55.686	4817600000	51	128	2.34215	0.0175442	1.61294	4.40408	3.28232	0.0015669	2.30317	6.73428	0.855809	0.26005	0.690237	1.70344	GWHPBJBK007357	GWHPBJBK007357	1190	Belongs to the peptidase M16 family	4	4	4	3.06	4.94
1733		24.1768	24.3042	24.2684	25.1355	26.3488	25.052	25.9543	25.3434	25.4254	25.5604	25.0411		+		Fe_30_Fe_5	13	13	13	26.1	26.1	26.1	80.054	0	54.872	2440000000	33	68	2.16052	0.0235375	1.62019	4.0262	2.57831	0.0057384	1.34013	4.9261	0.361511	0.557721	-0.280059	-0.83634	GWHPBJBK017810;GWHPBJBK017808	GWHPBJBK017810	3116	ABC transporter F family member	3	4	4	3.07	2.53
2832	26.4301	26.2423	26.4065	26.484	28.3235	27.6755	28.4741	27.593	27.6067	27.7411	27.9066	27.4092	+	+		Fe_15_Fe_5;Fe_30_Fe_5	16	16	11	42.7	42.7	30.5	50.398	0	146.42	10930000000	18	140	3.40168	0.00338871	1.62579	7.08513	4.44171	0.000222956	1.27517	10.8575	0.68696	0.333283	-0.350617	-1.41932	GWHPBJBK028090	GWHPBJBK028090	5041	Belongs to the class-I pyridine nucleotide-disulfide oxidoreductase family	4	4	4	3.09	2.42
1769	23.8485	24.0595	24.3813		25.1284	25.4057	25.8361	25.3728	25.218	25.1221	25.2827	25.0068					9	8	8	19.1	17.5	17.5	76.135	0	31.832	1642000000	27	38	2.48727	0.0137191	1.63255	4.72049	2.26869	0.0103818	1.35422	4.24892	0.884879	0.249692	-0.278325	-1.75187	GWHPBJBK018255;GWHPBJBK035506	GWHPBJBK018255	3197	Long chain acyl-CoA synthetase	3	4	4	3.1	2.56
1372	26.0201	24.7614	25.8058	25.4945	27.0244	27.4914	26.4716	27.6443	26.2402	25.8457	25.9786	26.0851					11	11	11	23.7	23.7	23.7	56.429	0	99.841	7226100000	18	84	2.29046	0.0190584	1.63749	4.29457	0.912803	0.153612	0.516942	1.79833	2.17042	0.0373156	-1.12055	-4.04631	GWHPBJBK013970	GWHPBJBK013970	2496	Protein RCC2 homolog	4	4	4	3.11	NOT SIGNIFICANT
2127	26.207	26.302	26.2791	26.0323	27.7475	27.9638	27.7048	27.9528	27.3608	27.7768	27.7571	27.2303	+	+		Fe_15_Fe_5;Fe_30_Fe_5	31	31	17	42.3	42.3	26.7	109.22	0	323.31	20211000000	38	274	5.71938	0.000136496	1.63715	17.9728	3.90882	0.000522855	1.32616	8.74994	1.04338	0.197714	-0.310996	-2.01524	GWHPBJBK022046	GWHPBJBK022046	3827	26S proteasome non-ATPase regulatory subunit	4	4	4	3.11	2.51
728	26.3287	26.3232	26.3929	26.3563	28.3834	27.9051	28.1409	27.5827	28.4972	28.5915	28.4906	28.6893	+	+		Fe_15_Fe_5;Fe_30_Fe_5	18	18	17	54.2	54.2	52.3	38.797	0	254.17	23688000000	19	222	4.14563	0.00119018	1.65271	9.63645	8.08489	2.15127e-06	2.21687	44.8539	1.72299	0.0713413	0.564154	3.18633	GWHPBJBK008256;GWHPBJBK031568;GWHPBJBK031562;GWHPBJBK031559;GWHPBJBK031556	GWHPBJBK008256	1350	Removal of H(2)O(2), oxidation of toxic reductants, biosynthesis and degradation of lignin, suberization, auxin catabolism, response to environmental stresses such as wounding, pathogen attack and oxidative stress	4	4	4	3.14	4.65
1542		23.2198	23.7427	23.8611	24.6706	25.6209	24.5983	25.5257	24.2541	24.2839	24.4298	24.3427					13	13	13	32.9	32.9	32.9	73.677	0	33.691	1217200000	41	49	2.4949	0.0136431	1.67257	4.7375	2.11155	0.014219	0.896315	3.92751	1.52008	0.0964282	-0.776253	-2.82403	GWHPBJBK015598	GWHPBJBK015598	2781	KH domain-containing protein	3	4	4	3.19	1.86
1426	25.0008		25.0692	24.7524	25.8669	26.0973	26.5904	25.9446	25.3352	25.9718	25.8407	25.4351					15	15	11	17.5	17.5	11.5	130.83	0	59.983	3917100000	50	83	1.72982	0.0478816	1.67815	3.19879	1.21188	0.0842653	1.19907	2.29652	1.1181	0.177224	-0.47908	-2.13962	GWHPBJBK014600;GWHPBJBK031644;GWHPBJBK032507	GWHPBJBK014600	2599	Belongs to the ABC transporter superfamily. ABCG family. PDR (TC 3.A.1.205) subfamily	3	4	4	3.2	NOT SIGNIFICANT
1594	25.4138	25.0363	25.5784	24.6536	26.8185	26.9297	26.7712	26.9031	27.7239	27.7935	28.0285	27.5702	+	+	+	Fe_15_Fe_5;Fe_30_Fe_15;Fe_30_Fe_5	25	25	25	63.6	63.6	63.6	63.856	0	142.3	18078000000	30	225	3.70376	0.00226061	1.68507	8.04075	4.58053	0.000183742	2.60849	11.4773	3.98738	0.00233397	0.92342	9.03568	GWHPBJBK016287	GWHPBJBK016287	2872	Belongs to the GPI family	4	4	4	3.22	6.1
1469	26.1126	26.1626	26.1701	26.1686	28.1117	27.5382	28.2574	27.4813	27.0038	27.0876	27.2096	26.8352	+	+		Fe_15_Fe_5;Fe_30_Fe_5	17	17	17	44	44	44	50.39	0	181.07	14089000000	23	201	3.8553	0.00179746	1.6937	8.5598	4.48274	0.000208473	0.880572	11.0374	2.06109	0.0439708	-0.813124	-3.82716	GWHPBJBK014868	GWHPBJBK014868	2664	Aminopeptidase	4	4	4	3.23	1.84
2997	28.8663	28.9827	28.6814	28.8799	30.2465	31.011	30.9837	29.9531	32.7944	32.8725	32.8791	32.9437	+	+	+	Fe_15_Fe_5;Fe_30_Fe_15;Fe_30_Fe_5	13	13	11	44.1	44.1	37.4	37.85	0	323.31	197770000000	15	704	3.09304	0.00547117	1.696	6.20631	8.73699	1.11835e-06	4.01985	57.6376	3.88917	0.00280454	2.32385	8.67971	GWHPBJBK029542	GWHPBJBK029542	5348	Polygalacturonase	4	4	4	3.24	16.22
2807	25.4529	25.6413	25.1264	25.0851	27.5139	26.6512	27.3166	26.6625	25.8958	26.1692	26.328	25.653	+			Fe_15_Fe_5	14	14	12	37.5	37.5	34.3	61.759	0	48.851	3526100000	27	102	3.23097	0.00445886	1.70961	6.5877	1.85144	0.0234983	0.685075	3.42377	2.05911	0.0440366	-1.02453	-3.82326	GWHPBJBK027895	GWHPBJBK027895	4995	Belongs to the pyruvate kinase family	4	4	4	3.27	1.61
3391	24.9222	24.5698	25.1629	24.8145	27.054	26.3655	26.8967	25.9956	25.6905	25.8516	25.9538	25.6084	+	+		Fe_15_Fe_5;Fe_30_Fe_5	36	36	36	42.7	42.7	42.7	137.87	0	221.55	9800600000	60	209	3.11524	0.00529025	1.71061	6.26652	3.10596	0.00215441	0.90876	6.24129	1.6945	0.0739037	-0.80185	-3.13456	GWHPBJBK033925	GWHPBJBK033925	6051	5-oxoprolinase	4	4	4	3.27	1.88
660	24.9769	23.183	22.9372	22.946	24.9004	25.116	25.8828	24.9844	24.9526	25.109	25.1478	24.5835					17	17	17	51.2	51.2	51.2	48.808	0	68.004	2104800000	22	99	1.70902	0.0496239	1.71014	3.16091	1.5215	0.0453594	1.43744	2.82651	0.477095	0.465327	-0.272705	-1.0519	GWHPBJBK007622	GWHPBJBK007622	1235	Catalyzes the phosphorylation of pantothenate the first step in CoA biosynthesis. May play a role in the physiological regulation of the intracellular CoA concentration	4	4	4	3.27	2.71
2754	27.2649	27.3782	27.3488	27.3088	29.1957	28.9739	28.9978	28.9707	28.9695	29.2366	29.3096	28.8771	+	+		Fe_15_Fe_5;Fe_30_Fe_5	23	13	13	67.4	46.9	46.9	57.35	0	323.31	24798000000	30	251	6.93319	3.57496e-05	1.70939	28.7769	5.51924	4.94569e-05	1.77303	16.6217	0.217383	0.703798	0.0636358	0.543766	GWHPBJBK027299	GWHPBJBK027299	4892	Pyruvate kinase	4	4	4	3.27	3.42
1565	27.0498	27.1664	27.1579	27.2343	28.7853	28.9615	28.9736	28.7678	28.7051	29.0178	29.0347	28.4929	+	+		Fe_15_Fe_5;Fe_30_Fe_5	87	87	26	62.9	62.9	20.3	194.18	0	323.31	127260000000	94	1186	6.63053	5.62266e-05	1.71992	25.6	4.73203	0.000142587	1.66053	12.1908	0.160962	0.770493	-0.0593834	-0.418281	GWHPBJBK015850	GWHPBJBK015850	2812	Clathrin is the major protein of the polyhedral coat of coated pits and vesicles	4	4	4	3.29	3.16
1768	25.4221	25.3969	25.4141	25.4539	27.6232	26.7064	27.5738	26.6728	26.4714	26.3818	26.6729	26.2163	+	+		Fe_15_Fe_5;Fe_30_Fe_5	20	20	13	51.5	51.5	37.7	62.746	0	155.17	9572100000	30	123	3.21763	0.00455964	1.72229	6.55004	4.37613	0.000249553	1.01387	10.5756	1.3533	0.12393	-0.708423	-2.53582	GWHPBJBK018246	GWHPBJBK018246	3195	Belongs to the pyruvate kinase family	4	4	4	3.3	2.02
2728	25.1316	24.9718	25.0851	24.9486	26.4993	27.0016	26.804	26.8423	26.3368	26.765	26.8254	26.1477	+	+		Fe_15_Fe_5;Fe_30_Fe_5	38	31	27	48.9	41.4	37.7	108.18	0	323.31	11996000000	50	222	5.32354	0.0002248	1.75253	15.3954	3.89713	0.000533415	1.48445	8.70811	0.659686	0.347732	-0.268076	-1.37273	GWHPBJBK027024	GWHPBJBK027024	4845	The coatomer is a cytosolic protein complex that binds to dilysine motifs and reversibly associates with Golgi non- clathrin-coated vesicles, which further mediate biosynthetic protein transport from the ER, via the Golgi up to the trans Golgi network	4	4	4	3.37	2.8
166	25.8281	24.7155	25.9512	25.2376	27.8248	26.7577	27.3051	26.872	28.4776	28.4904	28.5461	28.6568		+		Fe_30_Fe_5	8	8	7	57.7	57.7	52.4	18.165	0	102.29	11034000000	7	88	2.47481	0.014013	1.75682	4.69279	4.42504	0.000229155	3.10964	10.7852	2.82232	0.0129097	1.35282	5.50667	GWHPBJBK002110	GWHPBJBK002110	323	Universal stress protein	4	4	4	3.38	8.63
871	24.8954	24.2579	25.0744	24.8874	26.7314	26.4032	26.5766	26.4617	26.613	26.657	26.6853	26.3123	+	+		Fe_15_Fe_5;Fe_30_Fe_5	24	18	17	60.5	47.9	45.6	57.484	0	102.13	7795400000	32	143	4.01635	0.00139964	1.76445	9.14311	3.97906	0.000468072	1.78814	9.00505	0.075636	0.884805	0.0236912	0.210608	GWHPBJBK009424	GWHPBJBK009424	1607	Pyruvate kinase	4	4	4	3.4	3.45
1804	24.3754	25.5512		25.0471	26.0844	26.6179	25.798	26.7878	30.6203	30.6137	30.4059	30.6878		+	+	Fe_30_Fe_15;Fe_30_Fe_5	8	8	6	63.2	63.2	52.6	17.316	0	74.335	29214000000	9	110	1.72764	0.0480493	1.77576	3.19481	4.6594	0.000159497	6.03563	11.8437	5.70774	0.000216255	4.25987	17.8914	GWHPBJBK018536	GWHPBJBK018536	3254	MLP-like protein	3	4	4	3.42	65.6
918	24.4973	24.5588	24.7043	24.5425	26.0434	26.5593	26.0551	26.7651	26.9331	27.3604	27.5209	27.1214	+	+		Fe_15_Fe_5;Fe_30_Fe_5	22	22	18	55.7	55.7	47.3	56.496	0	177.93	8817800000	26	142	4.11124	0.0012275	1.78	9.50295	5.91411	3.28151e-05	2.65823	19.3892	2.11417	0.0403944	0.878238	3.93276	GWHPBJBK009743	GWHPBJBK009743	1685	Belongs to the group II decarboxylase family	4	4	4	3.43	6.31
2176	24.7196	23.4727	24.7821	24.3165	26.7985	25.2952	26.8442	25.529	25.7745	25.5934	25.8624	25.3729					19	18	18	54.7	52.8	52.8	51.146	0	67.512	3920200000	31	105	1.90589	0.0355052	1.79399	3.52653	2.21881	0.0114942	1.32809	4.14539	0.503441	0.444543	-0.465901	-1.09941	GWHPBJBK022479;GWHPBJBK022488;GWHPBJBK022483	GWHPBJBK022479	3896	Aspartate aminotransferase	4	4	4	3.47	2.51
725	25.5959	24.9342	25.4032	25.2201	27.6581	26.4088	28.254	26.0406	26.9813	26.898	27.0816	27.1706		+		Fe_30_Fe_5	9	9	9	25.3	25.3	25.3	64.543	0	48.169	7163600000	23	93	1.80973	0.04185	1.80201	3.34591	4.56801	0.000187532	1.74456	11.42	0.0380386	0.940962	-0.0574555	-0.109812	GWHPBJBK008230	GWHPBJBK008230	1343	L-ascorbate oxidase-like	4	4	4	3.49	3.35
2727	27.8313	27.3787	27.7489	27.4105	30.1951	28.7112	29.739	28.9357	28.0337	28.3161	28.3153	27.6905					34	17	15	53.1	29.2	25.9	81.177	0	323.31	37264000000	37	306	2.58502	0.0119154	1.80287	4.94148	1.41306	0.0564286	0.496523	2.63825	1.87553	0.0572541	-1.30635	-3.46907	GWHPBJBK027016;GWHPBJBK007985	GWHPBJBK027016	4843	5-methyltetrahydropteroyltriglutamate-- homocysteine	4	4	4	3.49	NOT SIGNIFICANT
3490	24.544	24.2727	24.9138	24.0918	26.3446	26.2417	26.5428	26.0486	26.365	26.5865	26.722	26.1382	+	+		Fe_15_Fe_5;Fe_30_Fe_5	43	43	39	43.3	43.3	40.3	150.16	0	215.32	11788000000	75	302	3.95333	0.00154051	1.83882	8.91084	3.99958	0.000453659	1.99732	9.08078	0.429121	0.50174	0.158501	0.96397	GWHPBJBK034867	GWHPBJBK034867	6228	xanthine dehydrogenase	4	4	4	3.58	3.99
1331	24.7651	24.6546	24.9198	24.8534	26.314	27.1363	26.3477	26.914	25.8007	25.8524	25.8269	25.8092	+	+		Fe_15_Fe_5;Fe_30_Fe_5	37	37	37	42.5	42.5	42.5	119.06	0	195.4	8373200000	64	189	3.92424	0.00161399	1.8798	8.80541	5.64987	4.34804e-05	1.02409	17.492	2.22363	0.0339115	-0.855712	-4.15532	GWHPBJBK013370	GWHPBJBK013370	2407	FACT complex subunit	4	4	4	3.68	2.03
1001	28.2355	28.1998	28.4724	28.2252	30.8352	29.8701	30.8337	29.146	30.178	30.3608	30.418	30.3536		+		Fe_30_Fe_5	23	23	17	33.7	33.7	25.3	66.118	0	261.34	92699000000	22	396	2.40799	0.0157192	1.88804	4.54597	6.56166	1.37637e-05	2.04437	24.9269	0.143552	0.793313	0.156328	0.377868	GWHPBJBK010249;GWHPBJBK006042	GWHPBJBK010249	1820	Lysosomal beta glucosidase-like	4	4	4	3.7	4.12
2916	24.0592	24.9199	24.1475	24.9471	26.128	26.6144	26.5873	26.3518	25.7642	25.8625	25.8598	25.4264	+	+		Fe_15_Fe_5;Fe_30_Fe_5	32	32	14	34.8	34.8	15.9	161.24	0	211.32	8160300000	76	203	3.42323	0.00332124	1.90198	7.15004	2.44404	0.00741284	1.20982	4.62481	2.38859	0.0260157	-0.692166	-4.50387	GWHPBJBK028851	GWHPBJBK028851	5203	phosphoribosylformylglycinamidine synthase	4	4	4	3.74	2.31
2541	25.2704	24.812	25.1866	25.1676	26.7858	27.4593	26.8324	27.0194	26.2409	26.2555	26.3736	26.1956	+	+		Fe_15_Fe_5;Fe_30_Fe_5	28	28	25	39.9	39.9	36.2	108.51	0	186.06	7848400000	48	171	4.33519	0.000916978	1.91507	10.403	4.39945	0.000238516	1.15726	10.675	2.51885	0.0212203	-0.757806	-4.79118	GWHPBJBK024942	GWHPBJBK024942	4509	ER membrane protein complex	4	4	4	3.77	2.23
2554	25.2289	24.3957	24.7187	24.638	26.0791	26.9318	26.3606	27.3375	26.3565	26.1409	26.5057	26.128	+	+		Fe_15_Fe_5;Fe_30_Fe_5	17	13	10	46.4	34.5	25.6	56.303	0	80.125	4559800000	26	76	2.94252	0.00689011	1.93193	5.80966	3.62735	0.00083611	1.53744	7.78941	0.634003	0.363165	-0.394486	-1.32861	GWHPBJBK025088	GWHPBJBK025088	4531	Belongs to the group II decarboxylase family	4	4	4	3.82	2.9
1783	25.4317	23.6459	25.1038	24.5992	26.4815	26.9614	26.5515	26.6498	26.0631	26.1244	26.1166	26.3133					35	35	35	32.7	32.7	32.7	165.1	0	241.38	8393600000	63	186	2.55439	0.0125849	1.96588	4.87154	2.00168	0.0174958	1.45915	3.71069	2.2701	0.0316222	-0.506724	-4.25187	GWHPBJBK018387	GWHPBJBK018387	3221	Cell division cycle and apoptosis regulator protein	4	4	4	3.91	2.75
1828	24.649	24.0346	24.6137	23.679	25.7508	26.4971	26.078	26.5886	26.7189	27.0071	26.9883	26.5888	+	+		Fe_15_Fe_5;Fe_30_Fe_5	26	26	25	51.6	51.6	50.1	80.426	0	133.37	10386000000	35	194	3.20203	0.00465068	1.98458	6.50619	4.2514	0.000303771	2.58172	10.0576	1.4588	0.106168	0.597144	2.71725	GWHPBJBK018769	GWHPBJBK018769	3293	Long chain acyl-CoA synthetase	4	4	4	3.96	5.99
1775	24.2748		23.922	23.8641	27.4506	25.4522	26.1774	24.6431	25.1536	26.0935	25.2187	26.1619		+		Fe_30_Fe_5	16	16	16	35.8	35.8	35.8	73.72	0	52.344	3562100000	36	67	1.78032	0.0440397	2.01019	3.29146	2.90408	0.00308675	1.73631	5.71147	0.160888	0.770493	-0.273874	-0.41811	GWHPBJBK018312;GWHPBJBK001101;GWHPBJBK025881	GWHPBJBK018312	3209	Uridine-cytidine kinase	3	4	4	4.03	3.33
2053	25.3536	25.1567	25.3707		27.2174	26.4482	27.0333	26.3328	28.296	28.6829	28.5086	28.1004		+	+	Fe_30_Fe_15;Fe_30_Fe_5	6	6	6	35.5	35.5	35.5	29.895	0	118.62	6258500000	9	55	1.73531	0.0474223	2.06991	3.20882	3.00662	0.00256333	3.70895	5.97618	3.21056	0.00730575	1.63905	6.53014	GWHPBJBK021168;GWHPBJBK006749;GWHPBJBK006784	GWHPBJBK021168	3694	Belongs to the MIP aquaporin (TC 1.A.8) family	3	4	4	4.2	13.08
703	26.2932	26.2321	26.1548	26.1121	28.4367	28.1361	28.52	28.0907	27.663	27.9691	27.9977	27.5794	+	+		Fe_15_Fe_5;Fe_30_Fe_5	81	20	20	60.6	16.6	16.6	191.86	0	226.52	15548000000	91	199	5.76999	0.000136496	2.09784	18.331	5.10633	8.34815e-05	1.60425	14.1356	1.77077	0.0668004	-0.493592	-3.27385	GWHPBJBK007980;GWHPBJBK029865	GWHPBJBK007980	1305	Clathrin is the major protein of the polyhedral coat of coated pits and vesicles	4	4	4	4.28	3.04
3246	24.776	22.5498	24.5918	24.5562	26.0007	26.2804	26.1301	26.465	25.5448	25.1143	25.5953	25.6503					18	18	18	37.3	37.3	37.3	80.599	0	59.183	2927900000	38	102	2.11273	0.0255794	2.10059	3.92988	1.34285	0.0647984	1.35771	2.518	2.47724	0.0227102	-0.742879	-4.69819	GWHPBJBK032419	GWHPBJBK032419	5795	A type II topoisomerase that negatively supercoils closed circular double-stranded DNA in an ATP-dependent manner	4	4	4	4.29	NOT SIGNIFICANT
487	24.1426		23.9822	24.0555	26.2235	25.7448	25.7635	25.6115	25.5612	25.9237	25.9533	25.6232	+	+		Fe_15_Fe_5;Fe_30_Fe_5	14	14	11	20.2	20.2	17.5	105.79	0	32.96	2344800000	45	60	2.86916	0.00787736	2.1283	5.62334	2.85526	0.00337547	2.05786	5.58852	0.16203	0.769767	-0.0704498	-0.420732	GWHPBJBK005584	GWHPBJBK005584	928	acyl-activating enzyme 17	3	4	4	4.37	4.16
3609	24.7702	24.458	24.5339	24.5833	27.1269	26.2487	27.1891	26.3056	26.3593	26.831	26.748	26.1104	+	+		Fe_15_Fe_5;Fe_30_Fe_5	15	15	12	35.1	35.1	28.8	73.495	0	131.9	7074400000	27	101	3.71898	0.00222187	2.13127	8.09163	4.38497	0.0002458	1.92585	10.6132	0.278493	0.637117	-0.205422	-0.671944	GWHPBJBK035651	GWHPBJBK035651	6437	Long chain acyl-CoA synthetase	4	4	4	4.38	3.8
1355	23.8346	22.4387	23.954	23.4685	25.121	25.9564	25.1805	25.9708	25.4502	26.5293	26.6294	25.4825		+		Fe_30_Fe_5	21	21	21	42.5	42.5	42.5	81.186	0	164.46	4257400000	42	111	2.66093	0.0106834	2.1332	5.11773	2.82495	0.00357694	2.5989	5.51316	0.542101	0.418321	0.465703	1.16828	GWHPBJBK013747;GWHPBJBK012887	GWHPBJBK013747	2461	ATPase family associated with various cellular activities (AAA)	4	4	4	4.39	6.06
1919	24.3574	24.3767	24.5334	24.7318	26.4732	27.2049	26.1102	26.9321	26.8851	27.0294	27.2405	26.6713	+	+		Fe_15_Fe_5;Fe_30_Fe_5	40	40	24	47.3	47.3	30.2	133.57	0	150.23	13528000000	63	232	3.82684	0.00187606	2.18025	8.46018	5.51586	4.96225e-05	2.45673	16.5997	0.460409	0.477559	0.276477	1.02153	GWHPBJBK019841;GWHPBJBK020551	GWHPBJBK019841	3479	Belongs to the peptidase C19 family	4	4	4	4.53	5.49
3327	24.543	24.3868	24.6465		26.6436	26.3428	26.5825	26.664	24.7562	25.9977	25.8727	25.6286	+			Fe_15_Fe_5	18	18	18	31.7	31.7	31.7	81.776	0	108.38	4131000000	36	87	4.68289	0.000573973	2.19189	11.955	1.98039	0.0182177	1.19748	3.66938	1.85756	0.0586862	-0.994408	-3.43525	GWHPBJBK033442	GWHPBJBK033442	5951	Mitochondrial GTPase that catalyzes the GTP-dependent ribosomal translocation step during translation elongation. During this step, the ribosome changes from the pre-translocational (PRE) to the post-translocational (POST) state as the newly formed A- site	3	4	4	4.57	2.29
2994	26.2923	23.7762	26.3556	25.164	27.4894	27.5735	27.8405	27.4969	28.0065	28.2829	28.2578	27.9066		+		Fe_30_Fe_5	19	17	17	45.4	43.9	43.9	57.568	0	163.56	13813000000	31	171	1.94658	0.0331281	2.20304	3.60423	2.35571	0.0087739	2.71641	4.43307	2.21242	0.0345166	0.513371	4.13223	GWHPBJBK029513	GWHPBJBK029513	5344	Pyruvate kinase	4	4	4	4.6	6.57
2972	25.6791	25.7536	25.6832	25.6205	28.2176	27.6426	28.1204	27.6151	26.8809	27.0069	27.165	26.8253	+	+		Fe_15_Fe_5;Fe_30_Fe_5	20	20	20	33.4	33.4	33.4	78.157	0	137.1	17314000000	32	243	5.05915	0.00034117	2.21481	13.8753	5.42647	5.73915e-05	1.28541	16.0291	2.74928	0.0147308	-0.929408	-5.32819	GWHPBJBK029278	GWHPBJBK029278	5293	U-box domain-containing protein	4	4	4	4.64	2.44
1228	23.483	24.7709	24.671	24.6626	26.6699	26.5373	26.7144	26.6199	25.5094	25.444	25.9671	24.7785	+			Fe_15_Fe_5	19	19	19	42.3	42.3	42.3	71.355	0	109.22	4928500000	29	113	3.46216	0.00320431	2.2385	7.26847	1.40529	0.0572873	1.0279	2.62488	2.56086	0.0198223	-1.21061	-4.88626	GWHPBJBK012158	GWHPBJBK012158	2212	acetolactate synthase	4	4	4	4.72	NOT SIGNIFICANT
452	23.5041	25.0063	23.4214	24.7517	26.5644	26.0025	26.4963	26.579	27.0408	27.389	27.3241	26.9719		+		Fe_30_Fe_5	18	18	16	49	49	42.2	44.082	0	122.18	8686900000	18	148	2.67559	0.0104353	2.23968	5.15224	3.40055	0.00127275	3.0106	7.08174	2.38423	0.0262174	0.770916	4.49444	GWHPBJBK005160	GWHPBJBK005160	856	Aminotransferase class I and II	4	4	4	4.72	8.06
1899	23.669	23.142	23.9543	22.4742	24.7682	26.2274	25.0086	26.2723	25.2058	25.4947	25.2553	25.1898		+		Fe_30_Fe_5	31	31	20	27.7	27.7	19.4	202.58	0	313.66	4578900000	78	154	2.34329	0.0175301	2.25923	4.40652	2.99078	0.00263849	1.97652	5.9347	0.293527	0.620964	-0.282713	-0.702462	GWHPBJBK019458	GWHPBJBK019458	3430	E3 ubiquitin-protein ligase	4	4	4	4.79	3.94
928	27.9561	27.8609	28.0585	27.7731	30.633	29.7053	30.5574	29.8935	30.5096	30.526	30.6448	30.3413	+	+		Fe_15_Fe_5;Fe_30_Fe_5	26	26	20	11.7	11.7	10	281.41	0	323.31	155940000000	132	680	4.10202	0.00124213	2.28512	9.46743	7.00601	7.65499e-06	2.59323	29.5975	0.603112	0.381116	0.308113	1.27518	GWHPBJBK009823	GWHPBJBK009823	1697	acid phosphatase activity	4	4	4	4.87	6.03
3080	23.5031	23.2081	23.5158	23.274	25.9433	25.5485	26.2345	25.4222	27.0512	26.8038	27.2435	26.3288	+	+		Fe_15_Fe_5;Fe_30_Fe_5	20	17	14	52.6	45.6	34.1	49.77	0	98.106	4068000000	27	71	4.68135	0.000573973	2.41189	11.9476	5.47899	5.26158e-05	3.48158	16.362	2.11866	0.0401061	1.06969	3.94176	GWHPBJBK030228	GWHPBJBK030228	5491	Catalyzes the phosphorylation of D-fructose 6-phosphate to fructose 1,6-bisphosphate by ATP, the first committing step of glycolysis	4	4	4	5.32	11.17
1014	26.4787	25.9585	26.3921	26.278	29.6169	27.9879	29.7869	27.4037	28.7661	28.9122	28.781	28.8614		+		Fe_30_Fe_5	18	18	18	61.6	61.6	61.6	46.943	0	297	48108000000	23	269	2.15549	0.0237878	2.42203	4.01599	6.17774	2.21099e-05	2.55336	21.4809	0.0798015	0.879574	0.131333	0.221372	GWHPBJBK010316;GWHPBJBK035894	GWHPBJBK010316	1839	Belongs to the peptidase A1 family	4	4	4	5.36	5.87
1102	24.7945	23.462	24.577	24.1507	26.17	26.8282	26.4266	27.3566	24.686	25.1251	25.6539	24.8541	+			Fe_15_Fe_5	17	16	9	31.6	30.3	16.2	67.999	0	84.394	4250900000	26	92	3.11275	0.00529463	2.44929	6.25975	1.21611	0.0835117	0.833701	2.30362	2.53761	0.0205985	-1.61559	-4.83348	GWHPBJBK011074	GWHPBJBK011074	1997	Indole-3-acetic acid-amido synthetase	4	4	4	5.46	NOT SIGNIFICANT
2512	24.1193	24.1998	24.1812	23.98	27.658	25.7013	27.6513	25.3566	25.488	25.8532	25.9766	25.5345		+		Fe_30_Fe_5	19	19	17	40.9	40.9	36.9	78.05	0	144.29	6378200000	41	142	2.14208	0.0243852	2.47174	3.9889	4.75426	0.000137787	1.59301	12.2989	0.673735	0.341208	-0.878736	-1.39676	GWHPBJBK024745	GWHPBJBK024745	4454	Belongs to the enoyl-CoA hydratase isomerase family	4	4	4	5.55	3.02
1370	24.7614	24.6527	25.2385	24.6868	27.076	27.541	27.2575	27.3977	27.6427	27.8686	27.9859	27.464	+	+		Fe_15_Fe_5;Fe_30_Fe_5	107	107	96	43.8	43.8	40.4	432.46	0	323.31	22071000000	187	536	5.20838	0.000273784	2.48322	14.7147	5.45325	5.53492e-05	2.90546	16.198	1.48305	0.102002	0.422236	2.75938	GWHPBJBK013961;REV__GWHPBJBK007452	GWHPBJBK013961	2492	E3 ubiquitin-protein ligase	4	4	4	5.59	7.49
2651	31.6534	31.6354	31.6691	31.6514	34.0842	34.1807	34.2402	34.1239	34.8411	34.8019	34.758	34.6797	+	+	+	Fe_15_Fe_5;Fe_30_Fe_15;Fe_30_Fe_5	36	36	21	87.6	87.6	64.9	36.976	0	323.31	1484200000000	22	4328	9.3236	1.4858e-06	2.50494	72.2102	9.84837	1.7016e-07	3.11786	88.3352	4.82154	0.00076803	0.612926	12.6315	GWHPBJBK026145	GWHPBJBK026145	4695	Belongs to the glyceraldehyde-3-phosphate dehydrogenase family	4	4	4	5.68	8.68
2537	22.9185	24.2442		22.9828	26.4565	24.5115	26.9249	24.8325	23.2701	24.6161	24.8246	24.1975					15	15	15	24.4	24.4	24.4	86.119	0	36.74	2061600000	39	47	1.93393	0.0338836	2.53201	3.57999	1.08823	0.107896	1.07776	2.08986	1.10468	0.180281	-1.45426	-2.11725	GWHPBJBK024915	GWHPBJBK024915	4503	Nudix hydrolase	3	4	4	5.78	NOT SIGNIFICANT
1634	24.0827	23.201	24.0074		27.2674	25.4386	26.9102	25.1998	24.844	25.328	25.2194	25.0554		+		Fe_30_Fe_5	13	13	11	38.7	38.7	32.6	59.419	0	56.955	3262800000	25	71	2.38964	0.0162512	2.56416	4.50614	2.9067	0.00307356	1.47185	5.71812	1.07342	0.189502	-1.09231	-2.06521	GWHPBJBK016676	GWHPBJBK016676	2943	Catalyzes the phosphorylation of D-fructose 6-phosphate to fructose 1,6-bisphosphate by ATP, the first committing step of glycolysis	3	4	4	5.91	2.77
209	27.0542	26.173	26.9725	26.2468	29.1656	29.0925	29.4988	29.0833	29.4107	29.3595	29.3799	29.331	+	+		Fe_15_Fe_5;Fe_30_Fe_5	19	19	19	45.1	45.1	45.1	46.071	0	250.67	54129000000	18	284	4.30547	0.000918756	2.59844	10.2792	4.65182	0.000161025	2.75863	11.808	0.800643	0.281474	0.160193	1.61123	GWHPBJBK002517	GWHPBJBK002517	391	BAG family molecular chaperone regulator	4	4	4	6.06	6.77
1528	23.7159	23.1441	24.1954	22.2914	24.5461	27.0765	25.3938	26.9292	24.1174	23.99	24.3634	24.2502					17	17	17	36.2	36.2	36.2	74.013	0	74.974	2828400000	36	69	1.94251	0.0333438	2.64971	3.59642	1.04718	0.117406	0.84357	2.02156	1.57634	0.0898651	-1.80614	-2.92307	GWHPBJBK015468	GWHPBJBK015468	2761	Poly (ADP-ribose) polymerase	4	4	4	6.28	NOT SIGNIFICANT
1690	24.737		23.8172	24.7675	26.6269	26.41	26.9455	26.4056	25.3179	25.9144	25.7704	25.5445					12	12	12	25.7	25.7	25.7	68.658	0	148.57	2956000000	22	80	2.39682	0.0160699	2.69546	4.52171	1.56731	0.0414613	1.73526	2.90711	2.72308	0.015152	-0.960197	-5.26516	GWHPBJBK017356	GWHPBJBK017356	3052	RNA-binding protein	3	4	4	6.48	3.33
2424	27.28	26.8536	27.3067	27.0648	29.9825	29.6232	30.0729	29.7074	30.5863	30.6681	30.6357	30.3863	+	+		Fe_15_Fe_5;Fe_30_Fe_5	48	48	23	64.2	64.2	31.7	93.215	0	323.31	212960000000	41	1061	5.7271	0.000136496	2.72024	18.027	6.85632	9.64076e-06	3.44283	27.935	2.93479	0.0112136	0.722586	5.78982	GWHPBJBK024144;GWHPBJBK034064	GWHPBJBK024144	4304	Sucrose-cleaving enzyme that provides UDP-glucose and fructose for various metabolic pathways	4	4	4	6.59	10.87
1017	26.0626	25.3557	25.7401	25.4294	29.4706	27.2058	29.9625	26.9704	28.4404	28.6363	28.6514	28.4725		+		Fe_30_Fe_5	17	17	14	53.5	53.5	48	40.721	0	292.74	26914000000	17	187	1.90017	0.0357374	2.75539	3.51568	5.57939	4.59314e-05	2.90324	17.0171	0.0686156	0.896941	0.147842	0.192293	GWHPBJBK010343	GWHPBJBK010343	1846	Alcohol dehydrogenase-like	4	4	4	6.75	7.48
3431	23.2402	23.9545	23.9317	23.695	25.6257	27.0433	26.2002	27.0408	26.2669	26.6204	26.5683	25.5271	+	+		Fe_15_Fe_5;Fe_30_Fe_5	45	45	22	50.3	50.3	27.1	136.97	0	176.82	7492600000	68	170	3.44583	0.0032289	2.77216	7.21861	3.81673	0.00060114	2.54035	8.42503	0.216201	0.704974	-0.231804	-0.541214	GWHPBJBK034220	GWHPBJBK034220	6113	The coatomer is a cytosolic protein complex that binds to dilysine motifs and reversibly associates with Golgi non- clathrin-coated vesicles, which further mediate biosynthetic protein transport from the ER, via the Golgi up to the trans Golgi network	4	4	4	6.83	5.82
2256	23.1333		23.539	23.0803	27.0175	25.2522	27.0962	25.2975	25.4687	25.2677	25.6983	25.5566	+	+		Fe_15_Fe_5;Fe_30_Fe_5	14	14	14	34	34	34	58.377	0	58.235	3376100000	30	93	2.76686	0.00909948	2.84428	5.37077	5.11079	8.34815e-05	2.17622	14.1605	0.60497	0.37984	-0.668059	-1.2784	GWHPBJBK023162	GWHPBJBK023162	4024	Cystathionine gamma-synthase	3	4	4	7.18	4.52
1369	24.6053	23.9632	24.8057	22.7874	27.0798	26.7344	27.488	26.5363	26.1216	26.2044	26.1932	25.7129	+	+		Fe_15_Fe_5;Fe_30_Fe_5	23	23	22	30.3	30.3	28.5	107.06	0	98.169	5732600000	50	147	2.95211	0.00678837	2.91921	5.83435	2.29245	0.00990729	2.01762	4.29875	2.03189	0.0453639	-0.901588	-3.7697	GWHPBJBK013955;GWHPBJBK013954;GWHPBJBK013958;GWHPBJBK013950	GWHPBJBK013955;GWHPBJBK013954;GWHPBJBK013958	2491	Belongs to the argonaute family;Belongs to the argonaute family;Belongs to the argonaute family	4	4	4	7.56	4.05
2279	23.6395	23.4148	24.066	24.2087	26.2232	27.5143	25.9325	27.4655	26.9547	27.3069	27.2966	26.76	+	+		Fe_15_Fe_5;Fe_30_Fe_5	80	80	80	50.3	50.3	50.3	250.43	0	323.31	27958000000	121	567	3.21364	0.00456825	2.95161	6.53879	5.12463	8.25366e-05	3.24729	14.2379	0.283559	0.632735	0.295682	0.682267	GWHPBJBK023267	GWHPBJBK023267	4062	acetyl-coa carboxylase	4	4	4	7.74	9.5
2988	21.9859		22.0891	21.6681	24.4054	26.4187	24.6956	25.9022	25.4473	24.7506	24.9472	25.2611		+		Fe_30_Fe_5	24	24	24	28.5	28.5	28.5	102.76	0	83.435	2518800000	43	124	2.45658	0.0145596	3.01522	4.65243	3.00527	0.00256586	2.7613	5.97262	0.198624	0.726203	-0.253921	-0.502897	GWHPBJBK029437;GWHPBJBK015299	GWHPBJBK029437	5325	DNA Topoisomerase IV	3	4	4	8.08	6.78
1361	27.8435	27.6551	27.8386	27.4744	30.9948	30.6147	30.8171	30.5135	32.3459	32.4723	32.5475	32.1986	+	+	+	Fe_15_Fe_5;Fe_30_Fe_15;Fe_30_Fe_5	31	31	25	69.3	69.3	61.9	41.213	0	323.31	359860000000	18	987	6.22509	9.51214e-05	3.03214	21.8792	7.80312	3.20127e-06	4.68817	40.2441	4.81143	0.000774201	1.65603	12.581	GWHPBJBK013846;GWHPBJBK005953	GWHPBJBK013846	2474	alcohol dehydrogenase	4	4	4	8.18	25.78
3009	23.6649	24.7977	23.7917	24.5646	27.0058	27.4305	27.2756	27.3614	26.3747	26.4887	26.2381	26.2883	+	+	+	Fe_15_Fe_5;Fe_30_Fe_15;Fe_30_Fe_5	34	34	34	35.5	35.5	35.5	135.68	0	183.63	14588000000	54	218	4.32774	0.000916978	3.06357	10.3718	3.53704	0.000982762	2.1427	7.5009	3.845	0.00298423	-0.920871	-8.52365	GWHPBJBK029634	GWHPBJBK029634	5363	Splicing factor 3B subunit	4	4	4	8.36	4.42
1811	25.4023	24.3704	24.7112	24.8399	27.9795	27.6198	27.6781	28.3133	28.2618	28.4305	28.3622	28.0745	+	+		Fe_15_Fe_5;Fe_30_Fe_5	30	19	19	58.6	35.9	35.9	63.996	0	169.75	25175000000	28	250	4.57894	0.0006517	3.06674	11.47	5.2782	6.5864e-05	3.45129	15.1239	1.13633	0.172238	0.384552	2.17004	GWHPBJBK018593;GWHPBJBK031764	GWHPBJBK018593	3264	Sucrose-cleaving enzyme that provides UDP-glucose and fructose for various metabolic pathways	4	4	4	8.38	10.94
1962	23.4649	24.765	23.3176	23.7755	28.2526	25.6312	28.242	25.7767	28.2785	28.2276	28.2683	28.1841		+		Fe_30_Fe_5	18	18	11	51.7	51.7	31.8	44.452	0	108.16	11863000000	24	111	2.10417	0.0258809	3.14489	3.91275	4.99083	9.6896e-05	4.4089	13.5063	0.86543	0.257248	1.26401	1.71948	GWHPBJBK020297	GWHPBJBK020297	3554	Aldo-keto reductase family 4 member	4	4	4	8.85	21.24
1154	24.3671	24.0879	25.1205	24.3728	26.9738	28.5425	26.9848	28.0796	26.9532	27.6169	27.5446	26.8088	+	+		Fe_15_Fe_5;Fe_30_Fe_5	33	33	27	41.8	41.8	36.8	123.14	0	197.05	13148000000	49	161	3.36053	0.00359808	3.15811	6.96254	4.00499	0.000451394	2.7438	9.10085	0.410684	0.516001	-0.41431	-0.929632	GWHPBJBK011545;GWHPBJBK011533;GWHPBJBK002394;GWHPBJBK037804;GWHPBJBK030686	GWHPBJBK011545;GWHPBJBK011533	2094	C-terminal to LisH motif.;C-terminal to LisH motif.	4	4	4	8.93	6.7
3069	23.5798	23.3354	23.2587	23.5631	26.846	26.3468	27.003	26.5072	26.1409	26.2185	26.1642	24.1045	+			Fe_15_Fe_5	13	13	13	54.9	54.9	54.9	38.385	0	59.05	3705400000	21	79	5.85525	0.000126546	3.24151	18.95	2.26526	0.0104531	2.22276	4.24176	0.967487	0.219797	-1.01874	-1.88919	GWHPBJBK030075;GWHPBJBK030073	GWHPBJBK030075;GWHPBJBK030073	5465	U5 small nuclear ribonucleoprotein 40;U5 small nuclear ribonucleoprotein 40	4	4	4	9.46	4.67
1662	27.3686	27.7034	27.5315	27.7168	32.0093	29.5942	32.6203	29.2553	29.2086	29.5113	29.0934	29.2553		+		Fe_30_Fe_5	13	13	13	43.8	43.8	43.8	37.795	0	323.31	79143000000	16	269	2.08202	0.0267125	3.28973	3.86862	5.08112	8.60635e-05	1.68705	13.996	0.963975	0.221037	-1.60268	-1.88335	GWHPBJBK017027	GWHPBJBK017027	2998	Belongs to the peroxidase family. Classical plant (class III) peroxidase subfamily	4	4	4	9.78	3.22
5	22.3263		22.1034	21.8014	24.4559	26.6047	24.6252	26.4641	25.424	25.5145	25.5467	25.5698	+	+		Fe_15_Fe_5;Fe_30_Fe_5	35	35	33	31.7	31.7	30.1	182.89	0	187.12	4704200000	84	158	2.79909	0.00862618	3.30726	5.44944	5.62093	4.4034e-05	3.28355	17.2954	0.0138504	0.977471	-0.0237179	-0.0410193	GWHPBJBK000077	GWHPBJBK000077	38	Sister chromatid cohesion protein PDS5 homolog	3	4	4	9.9	9.74
302	24.747	24.2444	25.0807	24.9126	27.453	28.8631	27.8454	28.1226	29.5118	29.5159	28.2705	29.6787	+	+		Fe_15_Fe_5;Fe_30_Fe_5	14	14	8	49	49	31.5	37.026	0	230.37	19902000000	19	132	4.12355	0.00121653	3.32485	9.55053	4.70157	0.000148883	4.49807	12.0441	1.42213	0.112512	1.17322	2.65387	GWHPBJBK003770	GWHPBJBK003770	570	Polygalacturonase	4	4	4	10.02	22.6
3030	23.0182	23.4387	21.857		25.8862	26.8457	25.746	26.3366	25.2589	25.3919	25.57	25.1213	+	+		Fe_15_Fe_5;Fe_30_Fe_5	41	41	41	21.3	21.3	21.3	284.52	0	276.26	6890600000	133	182	3.77325	0.00201671	3.45069	8.2753	3.509	0.0010387	2.58261	7.41317	1.76421	0.0675761	-0.868081	-3.26178	GWHPBJBK029796;GWHPBJBK030466	GWHPBJBK029796	5402	Transcription elongation factor that enhances transcription elongation by RNA polymerase II (RNAPII)	3	4	4	10.93	5.99
2410	22.936	22.0138	22.7647	23.1126	26.6738	26.0118	26.345	25.7395	25.5516	25.9117	25.7987	25.4613	+	+		Fe_15_Fe_5;Fe_30_Fe_5	31	31	30	41.9	41.9	40.2	107.25	0	145.35	6890600000	59	140	4.48616	0.000737803	3.48576	11.0525	4.5391	0.000195625	2.97406	11.2889	1.1796	0.161306	-0.511701	-2.24238	GWHPBJBK024085	GWHPBJBK024085	4286	Caps the barbed end of actin filaments and is able to sever them in a calcium-dependent manner	4	4	4	11.2	7.86
2520	23.5012	23.0485	23.5858	22.8843	26.4752	26.5869	26.9801	27.0225	27.9123	28.0781	28.1187	27.437	+	+		Fe_15_Fe_5;Fe_30_Fe_5	20	20	14	53.2	53.2	38.8	51.306	0	157.16	10367000000	30	156	5.42084	0.000190407	3.51126	15.9938	5.99404	2.99402e-05	4.63158	20.0015	2.76796	0.0142257	1.12032	5.37344	GWHPBJBK024793;GWHPBJBK005514	GWHPBJBK024793	4467	Catalyzes the phosphorylation of D-fructose 6-phosphate to fructose 1,6-bisphosphate by ATP, the first committing step of glycolysis	4	4	4	11.4	24.79
2513	24.9315	23.9767	24.1232	24.5022	27.9279	28.0753	28.2267	27.9244	27.5091	27.6992	27.9036	27.2451	+	+		Fe_15_Fe_5;Fe_30_Fe_5	31	31	31	58.9	58.9	58.9	78.456	0	195.38	17687000000	41	253	5.45616	0.000186681	3.6552	16.2164	4.80467	0.000129092	3.20586	12.5474	1.53625	0.0948657	-0.449332	-2.85239	GWHPBJBK024746	GWHPBJBK024746	4455	Peroxisomal fatty acid beta-oxidation multifunctional protein	4	4	4	12.6	9.23
2290	25.7778	25.2016	26.0031	25.3345	29.4938	28.9178	29.8948	28.7357	27.9749	28.2623	27.9879	28.1404	+	+		Fe_15_Fe_5;Fe_30_Fe_5	18	18	18	51.4	51.4	51.4	79.429	0	193.49	28790000000	29	192	4.54393	0.000690528	3.68131	11.3108	4.8142	0.000126799	2.51215	12.5949	2.27214	0.0315299	-1.16916	-4.25614	GWHPBJBK023315	GWHPBJBK023315	4077	BEST Arabidopsis thaliana protein match is	4	4	4	12.83	5.7
1742	22.0366	22.6465	22.797	22.4364	25.587	27.4466	25.6948	26.4668	26.4765	26.8365	26.5034	25.4296	+	+		Fe_15_Fe_5;Fe_30_Fe_5	23	23	23	33	33	33	107.68	0	87.329	5961500000	44	142	3.77935	0.00199566	3.8197	8.29619	4.48497	0.000208123	3.83237	11.0473	0.00806402	0.98661	0.0126705	0.0240361	GWHPBJBK017921	GWHPBJBK017921	3139	glutamyl endopeptidase, chloroplastic	4	4	4	14.12	14.24
3125	20.7021		21.3685	21.6802	25.5089	26.182	25.2609	26.286	25.4037	25.6328	25.529	24.9757		+		Fe_30_Fe_5	23	23	23	32.8	32.8	32.8	121.95	0	75.804	3296200000	54	108	2.67386	0.010442	3.87876	5.14816	2.50764	0.00656189	3.45461	4.76601	0.713284	0.319949	-0.424149	-1.46406	GWHPBJBK030723	GWHPBJBK030723	5575	DNA damage-binding protein	3	4	4	14.71	10.96
1645	23.092	22.3244	22.0011	22.5685	26.6776	26.5986	26.6863	26.5482	25.705	26.0291	26.2332	25.5525	+	+		Fe_15_Fe_5;Fe_30_Fe_5	36	36	36	55.2	55.2	55.2	109.83	0	183.03	9731200000	50	254	5.69147	0.000142522	4.13121	17.7782	4.73829	0.000141369	3.3835	12.2211	2.4981	0.0219022	-0.747712	-4.74466	GWHPBJBK016891;GWHPBJBK020500	GWHPBJBK016891	2969	116 kDa U5 small nuclear ribonucleoprotein	4	4	4	17.52	10.44
3130	21.7128	21.6134	21.9779	21.5425	25.0286	26.9749	25.592	26.7759	26.0628	26.223	26.473	25.8879	+	+		Fe_15_Fe_5;Fe_30_Fe_5	65	65	39	41.8	41.8	23.6	248.46	0	300.68	13034000000	108	376	4.02449	0.00138763	4.38119	9.1735	6.8995	9.231e-06	4.45001	28.4049	0.0498184	0.923139	0.0688229	0.142138	GWHPBJBK030748;GWHPBJBK029978	GWHPBJBK030748	5581	U5 small nuclear ribonucleoprotein 200 kDa	4	4	4	20.84	21.86
1616	23.6757	23.78	24.1189	23.5092	29.9043	26.5908	29.9974	26.7762	25.5694	25.6528	25.6482	25.6305		+		Fe_30_Fe_5	12	12	12	44	44	44	39.861	0	224.56	13693000000	16	134	2.50986	0.0133242	4.5462	4.77099	5.12674	8.25366e-05	1.85426	14.2497	1.53522	0.094871	-2.69193	-2.85058	GWHPBJBK016470;GWHPBJBK016469	GWHPBJBK016470	2912	SAM dependent carboxyl methyltransferase	4	4	4	23.36	3.62
3007		21.2787	22.0764	20.9734	28.4928	25.3712	28.7824	24.9726	25.3525	26.6897	26.1708	25.1536		+		Fe_30_Fe_5	26	26	26	50.9	50.9	50.9	68.872	0	189.44	12006000000	32	173	2.35763	0.0171383	5.00608	4.43718	3.13208	0.00205767	3.94296	6.31247	0.446453	0.488089	-1.06312	-0.995963	GWHPBJBK029627	GWHPBJBK029627	5361	Leukotriene A-4 hydrolase	3	4	4	32.14	15.38
24	21.0512	20.5472		20.8259	25.3356	27.5838	24.8109	27.66	28.8061	28.9302	28.9373	28.7148	+	+		Fe_15_Fe_5;Fe_30_Fe_5	46	25	22	63.6	40.2	34.8	92.062	0	323.31	39588000000	40	341	2.89203	0.00753515	5.06018	5.68096	5.31236	6.30255e-05	7.55969	15.3279	1.8133	0.0627349	2.49951	3.35254	GWHPBJBK000225	GWHPBJBK000225	72	Sucrose-cleaving enzyme that provides UDP-glucose and fructose for various metabolic pathways	3	4	4	33.36	188.67
1823	24.8247	25.5404	24.6926	25.5808	26.8839	25.2922	27.0206	25.2256	23.6967	23.7234	23.8531	24.1504		+		Fe_30_Fe_5	7	7	7	44	44	44	24.575	0	25.122	2013600000	14	67	0.87999	0.199463	0.945971	1.74373	2.65598	0.00493653	-1.30375	-5.10612	2.38357	0.0262174	-2.24972	-4.49302	GWHPBJBK018710;GWHPBJBK018715;GWHPBJBK036605	GWHPBJBK018710;GWHPBJBK018715	3284	Belongs to the small heat shock protein (HSP20) family;Belongs to the small heat shock protein (HSP20) family	4	4	4	NOT SIGNIFICANT	-2.47
769	26.2555	26.4416	26.1707	26.2097	26.3266	28.3179	26.9426	28.4049	25.386	25.343	25.7772	25.1373		+		Fe_30_Fe_5	20	17	12	46.6	42.3	31	66.959	0	99.493	7398000000	31	113	1.25698	0.105228	1.22863	2.37243	2.96251	0.00278197	-0.858483	-5.86123	2.11132	0.0405309	-2.08711	-3.92706	GWHPBJBK008536	GWHPBJBK008536	1417	Indole-3-acetic acid-amido synthetase	4	4	4	NOT SIGNIFICANT	-1.81
3550	28.078	27.971	27.87	27.9946	28.1986	27.4803	28.4254	27.3552	25.9546	25.606	25.6894	26.0167		+	+	Fe_30_Fe_15;Fe_30_Fe_5	19	15	7	48.3	43	21.2	46.115	0	230.39	11391000000	20	140	0.163962	0.743728	-0.113499	-0.425157	5.98072	3.03624e-05	-2.1617	-19.8981	3.4622	0.00514366	-2.0482	-7.26862	GWHPBJBK035265;GWHPBJBK003049	GWHPBJBK035265	6336	DnaJ protein homolog	4	4	4	NOT SIGNIFICANT	-4.47
2892	26.3933	25.7461	26.6561	25.18	24.0881	25.9995	24.1956	25.6617	23.2581	23.0349	22.699	23.2345		+		Fe_30_Fe_5	15	15	15	27.1	27.1	27.1	64.255	0	70.523	2172400000	33	82	0.85123	0.210094	-1.00762	-1.6958	3.76477	0.000652556	-2.93724	-8.24636	2.04076	0.0450448	-1.92962	-3.7871	GWHPBJBK028638	GWHPBJBK028638	5161	Pentatricopeptide repeat-containing protein	4	4	4	NOT SIGNIFICANT	-7.66
1677					26.1258	25.9865	26.2278	25.5284	23.7391	24.416	24.2626	23.9128	+		+	Fe_15_Fe_5;Fe_30_Fe_15	21	21	21	30.6	30.6	30.6	118	0	90.577	2601400000	58	83	3.00976	0.00629591	3.09758	5.98442	1.23898	0.0799787	1.21309	2.34208	3.8664	0.00292353	-1.88449	-8.59895	GWHPBJBK017263;GWHPBJBK013863	GWHPBJBK017263	3034	RNA cytidine acetyltransferase with specificity toward both 18S rRNA and tRNAs. Catalyzes the formation of N(4)- acetylcytidine (ac4C) in 18S rRNA. Required for early nucleolar cleavages of precursor rRNA at sites A0, A1 and A2 during 18S rRNA synthesis. C	0	4	4	NOT SIGNIFICANT	NOT SIGNIFICANT
116					26.1933	25.3562	25.9261	25.3312	23.8579	24.2391	24.3148		+			Fe_15_Fe_5	14	14	14	30.7	30.7	30.7	67.565	0	51.308	1568600000	31	47	3.43001	0.00328703	2.33189	7.17054	0.502045	0.355627	0.451813	1.09691	2.50945	0.021562	-1.88007	-4.77006	GWHPBJBK001390;GWHPBJBK014494	GWHPBJBK001390;GWHPBJBK014494	230	pre-mRNA-processing factor;pre-mRNA-processing factor	0	4	3	NOT SIGNIFICANT	NOT SIGNIFICANT
1420	25.6293	25.7976	25.4989	25.8898	26.5169	24.937	26.3747	24.8871	24.0327	23.8558	23.8515	23.9835		+		Fe_30_Fe_5	19	15	15	44.6	34	34	64.383	0	85.983	3719600000	39	111	0.0187705	0.967484	-0.0250082	-0.0552933	5.72791	3.98365e-05	-1.77303	-18.0327	2.10669	0.0407725	-1.74802	-3.91778	GWHPBJBK014558	GWHPBJBK014558	2592	Belongs to the chaperonin (HSP60) family	4	4	4	NOT SIGNIFICANT	-3.42
17			23.4432		27.349	26.5089	27.5712	26.9311	25.5786	25.3389	25.608	25.5896	+	+	+	Fe_15_Fe_5;Fe_30_Fe_15;Fe_30_Fe_5	17	17	17	39.1	39.1	39.1	64.274	0	54.129	4133500000	31	94	5.11731	0.000312168	3.73146	14.1969	5.44989	5.55407e-05	2.17021	16.1767	3.17051	0.00789822	-1.56125	-6.41835	GWHPBJBK000134	GWHPBJBK000134	58	Cytokinin dehydrogenase	1	4	4	NOT SIGNIFICANT	NOT SIGNIFICANT
1194					25.2137	24.5457	25.5815	25.5832		24.1442	23.464	23.7429					11	11	11	36.4	36.4	36.4	41.921	0	31.196	912380000	25	35	2.52655	0.0131077	2.25905	4.80851	0.840731	0.177564	0.727005	1.67828	2.70084	0.0158071	-1.53204	-5.21207	GWHPBJBK011865;GWHPBJBK011859;GWHPBJBK011864	GWHPBJBK011865;GWHPBJBK011859;GWHPBJBK011864	2157	biotin synthase;Biotin synthase;Biotin and Thiamin Synthesis associated domain	0	4	3	NOT SIGNIFICANT	NOT SIGNIFICANT
2423	27.0963	27.7954	26.9522	27.6938	26.7599	26.0589	26.9398	26.4389	25.2498	25.1557	24.7547	25.2514		+	+	Fe_30_Fe_15;Fe_30_Fe_5	10	10	10	57.5	57.5	57.5	26.707	0	104.45	5502800000	18	81	1.57239	0.0625814	-0.83504	-2.91608	4.09275	0.000393261	-2.28149	-9.43186	3.15592	0.0080396	-1.44645	-6.37799	GWHPBJBK024138	GWHPBJBK024138	4303	Belongs to the GroES chaperonin family	4	4	4	NOT SIGNIFICANT	-4.86
3668	29.6104	29.6262	29.527	29.7502	29.3104	28.6527	29.4803	28.5907	27.7769	27.4919	27.178	27.8446		+		Fe_30_Fe_5	19	19	18	35.9	35.9	34.6	91.098	0	298.79	31915000000	26	260	1.43942	0.0774089	-0.619923	-2.68371	4.87998	0.000116167	-2.05561	-12.9273	2.72236	0.015152	-1.43568	-5.26344	GWHPBJBK035962	GWHPBJBK035962	6535	BEST Arabidopsis thaliana protein match is Kinase-related	4	4	4	NOT SIGNIFICANT	-4.16
2741	26.6626	26.5846	26.5906	26.4745	26.7694	27.862	26.9663	27.5949	25.705	25.679	25.9108	26.1367		+		Fe_30_Fe_5	25	25	25	48.8	48.8	48.8	82.327	0	323.31	11400000000	37	207	1.4863	0.0719026	0.72005	2.76503	3.14844	0.00200294	-0.720217	-6.35738	2.68267	0.016287	-1.44027	-5.16899	GWHPBJBK027149	GWHPBJBK027149	4870	PA domain	4	4	4	NOT SIGNIFICANT	-1.65
1024	26.1679	26.1067	26.1856	25.9994	26.406	26.3841	26.4619	26.3599	24.8453	25.2498	24.9284	24.8849	+	+	+	Fe_15_Fe_5;Fe_30_Fe_15;Fe_30_Fe_5	17	17	17	44.3	44.3	44.3	59.521	0	50.994	4289100000	27	127	3.04705	0.00591534	0.28808	6.08302	4.51953	0.000200724	-1.13781	-11.201	5.25882	0.000388071	-1.42589	-15.0092	GWHPBJBK010384	GWHPBJBK010384	1859	4-coumarate-coa ligase	4	4	4	NOT SIGNIFICANT	-2.2
1286	26.7361	26.9486	26.7826	26.8252	27.0016	26.8067	26.9691	26.8035	25.4393	25.4499	25.6446	25.3797		+	+	Fe_30_Fe_15;Fe_30_Fe_5	30	30	8	45.8	45.8	17.2	109.71	0	201.01	13862000000	47	269	0.469304	0.423699	0.072135	1.03775	5.76819	3.8062e-05	-1.34473	-18.3181	5.75186	0.000215898	-1.41687	-18.2019	GWHPBJBK012828	GWHPBJBK012828	2329	The glycine cleavage system catalyzes the degradation of glycine	4	4	4	NOT SIGNIFICANT	-2.54
334	24.1601				27.5198	26.8375	27.695	27.0452	25.7536	25.761	25.9457	26.0084	+	+	+	Fe_15_Fe_5;Fe_30_Fe_15;Fe_30_Fe_5	8	8	6	28.9	28.9	23.4	33.709	0	72.815	3752000000	17	42	4.72322	0.000552938	3.51442	12.1482	4.1452	0.000360325	2.10722	9.63476	3.26699	0.00663073	-1.4072	-6.69026	GWHPBJBK004059	GWHPBJBK004059	628	Catalyzes xyloglucan endohydrolysis (XEH) and or endotransglycosylation (XET). Cleaves and religates xyloglucan polymers, an essential constituent of the primary cell wall, and thereby participates in cell wall construction of growing tissues	1	4	4	NOT SIGNIFICANT	NOT SIGNIFICANT
2336	26.0872	26.3529	26.2422	26.3199	25.967	26.2127	25.8087	25.849	24.9216	24.0447	24.5494	24.7366		+	+	Fe_30_Fe_15;Fe_30_Fe_5	14	14	14	45.2	45.2	45.2	44.083	0	100.53	3499000000	22	79	1.44033	0.0773939	-0.291194	-2.68528	3.84694	0.000574819	-1.6875	-8.53046	3.25824	0.00673942	-1.3963	-6.66522	GWHPBJBK023575	GWHPBJBK023575	4154	50S ribosomal protein	4	4	4	NOT SIGNIFICANT	-3.22
3335					25.4082	25.0901	25.7297	25.4543	23.9003	24.1955	24.7021	23.3523	+			Fe_15_Fe_5	16	16	16	13.6	13.6	13.6	203.28	0	53.702	1275700000	81	46	4.59991	0.000625675	2.48417	11.5663	1.80786	0.0256746	1.10116	3.34244	2.36179	0.0270476	-1.383	-4.44611	GWHPBJBK033506;GWHPBJBK004576	GWHPBJBK033506	5962	Proteasome activator subunit	0	4	4	NOT SIGNIFICANT	NOT SIGNIFICANT
1912	29.3047	29.112	29.3366	29.21	29.5984	29.6392	29.9327	29.4869	28.2398	28.2431	28.4366	28.4643		+	+	Fe_30_Fe_15;Fe_30_Fe_5	22	22	22	62	62	62	50.784	0	323.31	72848000000	24	422	2.11277	0.0255794	0.423436	3.92995	4.5479	0.00019298	-0.894903	-11.3287	4.627	0.000952825	-1.31834	-11.6919	GWHPBJBK019786	GWHPBJBK019786	3465	Belongs to the peptidase A1 family	4	4	4	NOT SIGNIFICANT	-1.86
1621	29.8111	30.3237	29.9289	30.3186	30.1388	29.7364	30.2845	29.7348	28.638	28.4933	28.6473	28.8747		+	+	Fe_30_Fe_15;Fe_30_Fe_5	5	5	5	50	50	50	12.696	0	192.77	29109000000	10	165	0.258744	0.624084	-0.121934	-0.631282	4.05661	0.000413704	-1.43227	-9.29427	3.73039	0.0035188	-1.31033	-8.12997	GWHPBJBK016501	GWHPBJBK016501	2918	Glycine-rich RNA-binding protein	4	4	4	NOT SIGNIFICANT	-2.7
3002	22.8513	22.9616			25.634	26.4272	26.4499	25.6094	24.703	24.6271	25.0957	24.5571	+			Fe_15_Fe_5	13	13	13	32.4	32.4	32.4	61.447	0	92.631	2912700000	24	74	2.74379	0.00943179	2.44499	5.31494	1.51267	0.0461519	1.16062	2.81106	2.54464	0.020399	-1.28437	-4.8494	GWHPBJBK029572	GWHPBJBK029572	5354	Trypsin	2	4	4	NOT SIGNIFICANT	NOT SIGNIFICANT
545	26.6943	25.9287	26.5975	26.0635	25.8236	25.9151	25.9045	25.4964	24.5921	24.4698	24.4339	24.5218		+	+	Fe_30_Fe_15;Fe_30_Fe_5	13	13	13	43.1	43.1	43.1	41.047	0	34.44	2416300000	22	77	1.3321	0.0932064	-0.536105	-2.49969	4.07891	0.000399124	-1.81659	-9.37897	4.75389	0.000816444	-1.28048	-12.2971	GWHPBJBK006406	GWHPBJBK006406	1033	THUMP domain-containing protein	4	4	4	NOT SIGNIFICANT	-3.52
2806	26.9482	26.7619	27.0446	27.203	27.6114	26.4958	27.2903	26.2666	25.5309	25.6098	25.7562	25.6372		+		Fe_30_Fe_5	18	13	13	54.4	38.3	38.3	51.942	0	51.205	4280100000	28	85	0.0796404	0.86543	-0.0733948	-0.220958	4.91624	0.000108581	-1.35594	-13.1141	2.13615	0.0392893	-1.28255	-3.97693	GWHPBJBK027887	GWHPBJBK027887	4994	atp sulfurylase	4	4	4	NOT SIGNIFICANT	-2.56
3711	27.7383	27.883	27.8979	28.0044	28.1677	28.3479	28.4394	27.4882	26.9784	26.913	26.5599	26.9632		+		Fe_30_Fe_5	16	16	15	35.6	35.6	33.9	48.832	0	117.08	10252000000	29	126	0.468378	0.424446	0.229909	1.03606	4.00241	0.000452693	-1.02729	-9.09129	2.74216	0.0148716	-1.25719	-5.31101	GWHPBJBK036640	GWHPBJBK036640	6605	methyl-CpG-binding domain-containing protein	4	4	4	NOT SIGNIFICANT	-2.04
1232			20.8044	22.0262	26.6783	26.3315	26.6959	26.1317	25.2819	25.3159	25.7424	24.6784	+	+		Fe_15_Fe_5;Fe_30_Fe_5	30	30	29	48.4	48.4	47.3	99.461	0	138.61	6408700000	45	164	3.26439	0.0042142	4.10442	6.68282	2.40997	0.00791543	2.89975	4.55027	2.45991	0.0232555	-1.20467	-4.6598	GWHPBJBK012183	GWHPBJBK012183	2219	Bifunctional aspartokinase homoserine dehydrogenase	2	4	4	NOT SIGNIFICANT	NOT SIGNIFICANT
1927	27.1751	26.8697	27.3846	26.9222	26.5276	27.3583	26.4587	27.2289	25.5806	25.6284	26.0406	25.7157		+		Fe_30_Fe_5	21	13	11	48.7	31.3	26.2	57.501	0	30.43	4349300000	27	82	0.313863	0.565899	-0.194523	-0.743184	3.84503	0.000576241	-1.34658	-8.52374	2.39516	0.025774	-1.15205	-4.51809	GWHPBJBK019892	GWHPBJBK019892	3490	Phospho-2-dehydro-3-deoxyheptonate aldolase	4	4	4	NOT SIGNIFICANT	-2.54
587	29.114	29.5252	29.0552	29.3975	29.3689	29.4112	29.6206	29.1896	28.1683	28.271	28.2826	28.3824		+	+	Fe_30_Fe_15;Fe_30_Fe_5	35	10	5	64.4	18.2	8.8	71.002	0	83.256	20137000000	37	201	0.379326	0.501319	0.124589	0.870446	3.76844	0.000650824	-0.996949	-8.25887	4.55474	0.00104858	-1.12154	-11.3597	GWHPBJBK006873	GWHPBJBK006873	1108	heat shock	4	4	4	NOT SIGNIFICANT	-2
3585					25.4618	25.3187	26.3019	25.3245	24.6535		24.2926	24.5594					16	16	16	21.6	21.6	21.6	113.56	0	67.809	1305800000	52	46	2.65483	0.0107717	2.17622	5.10343	1.56089	0.0419916	1.05443	2.89576	2.39111	0.0259649	-1.12179	-4.50933	GWHPBJBK035515	GWHPBJBK035515	6397	Transcription elongation factor Spt5	0	4	3	NOT SIGNIFICANT	NOT SIGNIFICANT
2001	27.628	26.7375	27.3771	27.0026	26.2842	27.2538	26.3722	26.9631	25.4783	25.3976	25.6514	25.9198		+		Fe_30_Fe_5	13	13	13	29.9	29.9	29.9	54.422	0	53.828	6303900000	24	87	0.752761	0.250662	-0.468003	-1.53078	3.33568	0.00142546	-1.57453	-6.88936	2.26723	0.0316252	-1.10653	-4.24587	GWHPBJBK020639	GWHPBJBK020639	3619	Peptidyl-prolyl cis-trans isomerase	4	4	4	NOT SIGNIFICANT	-2.98
1819	29.72	29.7716	29.5517	29.7317	30.6395	29.9083	30.8256	29.7336	29.298	28.9876	29.1428	29.3238		+		Fe_30_Fe_5	27	12	12	53.6	30	30	66.282	0	196.02	57256000000	33	424	1.11729	0.13429	0.583013	2.13827	2.82315	0.00358713	-0.505717	-5.5087	2.09643	0.0413565	-1.08873	-3.8973	GWHPBJBK018661	GWHPBJBK018661	3276	Belongs to the heat shock protein 70 family	4	4	4	NOT SIGNIFICANT	NOT SIGNIFICANT
2991	25.9114	25.319	25.1223		26.6649	26.512	26.8421	26.3027	25.9094	25.4145	25.4557	25.1918					9	9	9	28.7	28.7	28.7	56.235	0	102.31	2347000000	28	56	1.50804	0.0695777	1.70166	2.80295	0.447947	0.397892	0.614092	0.998708	2.91993	0.0115422	-1.08757	-5.75182	GWHPBJBK029458	GWHPBJBK029458	5332	Belongs to the histone deacetylase family. HD Type 1 subfamily	3	4	4	NOT SIGNIFICANT	NOT SIGNIFICANT
2990	27.1078	26.4758	27.1072	26.5287	27.6613	27.418	27.7406	26.9167	26.0835	26.6569	26.0425	26.6054					10	7	7	61.6	47.8	47.8	15.78	0	112.26	8235800000	6	103	1.31245	0.0961618	0.629268	2.46629	0.977258	0.135356	-0.4578	-1.90541	2.33184	0.0284234	-1.08707	-4.38211	GWHPBJBK029449	GWHPBJBK029449	5330	40s ribosomal protein	4	4	4	NOT SIGNIFICANT	NOT SIGNIFICANT
3380	25.4335			25.3703	26.3673	26.1516	26.5037	26.0852	25.3458	24.8403	25.3116	25.2662			+	Fe_30_Fe_15	5	5	5	22.8	22.8	22.8	39.51	0	17.119	1406600000	8	32	1.6656	0.0533845	1.94798	3.08238	0.650079	0.263052	0.862031	1.35625	3.41318	0.00548641	-1.08595	-7.11971	GWHPBJBK033874	GWHPBJBK033874	6038	AT hook motif DNA-binding family protein	2	4	4	NOT SIGNIFICANT	NOT SIGNIFICANT
2535	26.5476	26.2652	26.4928	26.3018	26.6818	26.1356	26.7705	26.1171	25.2624	25.3255	25.4904	25.3541		+		Fe_30_Fe_5	11	11	11	32.8	32.8	32.8	56.039	0	69.845	6764500000	24	133	0.0453665	0.920245	0.0243816	0.130006	4.76168	0.00013662	-1.04373	-12.3352	2.9823	0.0103846	-1.06811	-5.91259	GWHPBJBK024909;GWHPBJBK031783	GWHPBJBK024909	4501	shikimate	4	4	4	NOT SIGNIFICANT	-2.06
214	26.0548	25.9876	25.8446	25.9529	26.4943	26.4243	26.6165	26.1946	25.4615	25.2323	25.1039	25.6891		+	+	Fe_30_Fe_15;Fe_30_Fe_5	25	25	23	28.6	28.6	26.8	130.4	0	133.87	8127500000	45	170	2.51205	0.0132742	0.472455	4.77591	2.2999	0.00978044	-0.588295	-4.31443	3.29576	0.00651005	-1.06075	-6.77309	GWHPBJBK002577	GWHPBJBK002577	401	DEAD-box ATP-dependent RNA helicase	4	4	4	NOT SIGNIFICANT	-1.5
1121	25.2719	25.1511	25.349	25.1365	25.4629	25.1257	25.369	25.001	24.3326	24.1057	23.948	24.3452		+	+	Fe_30_Fe_15;Fe_30_Fe_5	10	10	10	20.1	20.1	20.1	73.93	0	24.155	1414100000	37	74	0.0366757	0.934869	0.0125232	0.106025	4.14722	0.00035972	-1.04428	-9.64267	3.49647	0.00497382	-1.05681	-7.37424	GWHPBJBK011187	GWHPBJBK011187	2026	Pentatricopeptide repeat-containing protein At3g02490	4	4	4	NOT SIGNIFICANT	-2.06
2732	26.3112	26.2823	26.1957	26.2642	25.8002	25.6011	25.955	25.6053	24.8668	24.6569	24.6249	24.6368	+	+	+	Fe_15_Fe_5;Fe_30_Fe_15;Fe_30_Fe_5	10	10	10	50	50	50	26.16	0	43.413	2916700000	17	62	2.97461	0.00655219	-0.522935	-5.89259	6.58735	1.33387e-05	-1.56702	-25.1759	4.27825	0.00150928	-1.04408	-10.1671	GWHPBJBK027087	GWHPBJBK027087	4856	phosphoglycerate	4	4	4	NOT SIGNIFICANT	-2.96
870	25.7526	25.8291	25.5898	25.8004	25.2061	26.0812	25.919	25.9445	24.9631	24.7978	24.2611	24.9493		+		Fe_30_Fe_5	9	9	9	34.7	34.7	34.7	42.974	0	52.023	2495300000	12	73	0.078894	0.866086	0.044733	0.219034	2.92687	0.0029601	-1.00011	-5.76955	2.1799	0.0367014	-1.04484	-4.06561	GWHPBJBK009421	GWHPBJBK009421	1606	ahl1,atahl1	4	4	4	NOT SIGNIFICANT	-2
2775	25.0655	25.1795	25.1029	25.0994	25.5881	25.3495	25.7201	25.179	24.637	24.3239	24.2321	24.4617		+	+	Fe_30_Fe_15;Fe_30_Fe_5	19	19	19	37.1	37.1	37.1	81.163	0	101.18	2858100000	43	91	1.51701	0.0686122	0.347356	2.81865	3.58132	0.000910215	-0.698156	-7.64122	3.36957	0.00578649	-1.04551	-6.98932	GWHPBJBK027595;GWHPBJBK030037;GWHPBJBK031525	GWHPBJBK027595	4932		4	4	4	NOT SIGNIFICANT	-1.62
1215					25.7883	26.3904	25.8532	26.253	24.8764	25.1973	25.0703	25.007	+	+	+	Fe_15_Fe_5;Fe_30_Fe_15;Fe_30_Fe_5	11	11	11	25.1	25.1	25.1	63.105	0	48.358	1953700000	25	45	3.54658	0.00284031	3.06291	7.53096	2.72729	0.00429932	2.02943	5.27524	3.15265	0.00805897	-1.03348	-6.36897	GWHPBJBK012025	GWHPBJBK012025	2190	Leucine-rich repeat receptor-like protein kinase	0	4	4	NOT SIGNIFICANT	NOT SIGNIFICANT
765	26.7789	26.9797	26.8559	26.7798	26.6302	27.0453	26.5829	26.5745	25.5433	25.8891	25.9112	25.4022		+	+	Fe_30_Fe_15;Fe_30_Fe_5	10	10	10	21.2	21.2	21.2	76.41	0	21.898	2189400000	35	58	0.529291	0.379175	-0.140346	-1.14556	3.86385	0.000562906	-1.16214	-8.58995	3.02193	0.0099274	-1.0218	-6.01648	GWHPBJBK008517	GWHPBJBK008517	1413	tRNA-dihydrouridine(47) synthase NAD(P)( )	4	4	4	NOT SIGNIFICANT	-2.24
2425	25.656	25.3748	25.6713	25.3067	24.9594	25.5061	25.2151	25.0383	23.961	24.1643	24.3439	24.1896		+	+	Fe_30_Fe_15;Fe_30_Fe_5	4	4	4	2.5	2.5	2.5	203.07	0	21.452	1364500000	99	41	1.09422	0.139213	-0.322469	-2.09983	4.44987	0.000220666	-1.33748	-10.8931	3.38133	0.00570792	-1.01502	-7.0243	GWHPBJBK024159	GWHPBJBK024159	4308	ribonuclease H protein	4	4	4	NOT SIGNIFICANT	-2.53
2736	27.2497	27.4236	27.3721	27.4125	27.6858	27.3844	27.9994	27.2166	26.5809	26.4595	26.4736	26.7104		+		Fe_30_Fe_5	12	12	12	41.1	41.1	41.1	62.23	0	175.76	9959100000	13	132	0.542896	0.369738	0.207081	1.16968	4.57899	0.000183742	-0.808362	-11.4702	2.85109	0.012338	-1.01544	-5.57812	GWHPBJBK027132	GWHPBJBK027132	4863	U2 snRNP auxiliary factor large subunit	4	4	4	NOT SIGNIFICANT	-1.75
1866	26.6622	26.6893	26.6443	26.5717	27.7806	27.0187	27.7648	26.8034	26.3514	26.4055	26.1706	26.4465		+		Fe_30_Fe_5	19	19	4	55.2	55.2	14	50.534	0	124.23	12844000000	26	237	1.48197	0.0723377	0.700005	2.7575	2.40194	0.00803632	-0.298375	-4.53282	2.06881	0.0434555	-0.998379	-3.84244	GWHPBJBK019144	GWHPBJBK019144	3370	acetyltransferase component of pyruvate dehydrogenase complex	4	4	4	NOT SIGNIFICANT	NOT SIGNIFICANT
1654	24.7742	25.6218	24.7805	25.1988	25.4434	24.8196	25.5541	24.9014	23.925	24.2126	24.1694	24.4418					12	12	12	46.7	46.7	46.7	45.768	0	62.385	1707200000	22	82	0.116057	0.811861	0.0858159	0.312141	2.13449	0.0135627	-0.906633	-3.97358	2.44639	0.0236814	-0.992449	-4.62999	GWHPBJBK016966	GWHPBJBK016966	2989	Cell division protein FtsZ homolog 1	4	4	4	NOT SIGNIFICANT	-1.87
3376	25.4263	25.0786	25.4749	25.3457	25.3446	25.4727	25.0762	25.8716	24.4525	24.4944	24.637	24.2013		+		Fe_30_Fe_5	15	15	15	34.6	34.6	34.6	66.606	0	96.329	4328400000	31	138	0.236976	0.650249	0.109895	0.585644	3.36953	0.00134581	-0.885082	-6.98921	2.72555	0.015152	-0.994977	-5.27109	GWHPBJBK033857	GWHPBJBK033857	6034	ABC transporter	4	4	4	NOT SIGNIFICANT	-1.85
1315	25.5061	25.8698	25.7371	25.9345	25.6517	25.7116	25.4816	25.9919	24.8621	24.8747	24.8831	24.3611		+		Fe_30_Fe_5	18	18	18	47.3	47.3	47.3	59.529	0	93.269	2778100000	34	69	0.140424	0.776628	-0.0526767	-0.370513	3.15747	0.00197738	-1.01663	-6.38225	2.93693	0.0111911	-0.963953	-5.79531	GWHPBJBK013128	GWHPBJBK013128	2379	glutathione synthetase	4	4	4	NOT SIGNIFICANT	-2.02
1581	25.1457	24.8397	24.8698	24.651	24.8876	25.3866	25.0897	25.5431	24.555	23.9724		24.6355					17	17	17	20.3	20.3	20.3	164.09	0	74.802	1352100000	75	59	1.00847	0.159924	0.350204	1.95725	1.53538	0.0442182	-0.596289	-2.85086	2.16574	0.0374775	-0.946494	-4.0368	GWHPBJBK016112	GWHPBJBK016112	2848	Expressed protein	4	4	3	NOT SIGNIFICANT	-1.51
3445	26.9251	26.7519	26.8547	26.7471	27.2664	27.1597	27.3282	26.9801	26.2188	26.186	26.2218	26.3563		+	+	Fe_30_Fe_15;Fe_30_Fe_5	30	30	20	58.6	58.6	44.1	69.169	0	229.24	19203000000	38	323	2.2245	0.021261	0.363888	4.15713	4.24506	0.000307204	-0.57397	-10.0319	4.48022	0.00113224	-0.937859	-11.0263	GWHPBJBK034401	GWHPBJBK034401	6142	Belongs to the alpha-IPM synthase homocitrate synthase family	4	4	4	NOT SIGNIFICANT	NOT SIGNIFICANT
1593	25.203	24.4917	25.4467	24.8018	25.4991	25.4056	25.2887	25.2012	24.4389	24.3172	24.3587	24.5548			+	Fe_30_Fe_15	12	12	12	32.2	32.2	32.2	59.229	0	35.466	1708200000	24	53	0.816585	0.222865	0.362812	1.63793	1.39499	0.0584766	-0.568422	-2.60718	4.50337	0.00111036	-0.931234	-11.1289	GWHPBJBK016256	GWHPBJBK016256	2869	Belongs to the universal ribosomal protein uS5 family	4	4	4	NOT SIGNIFICANT	NOT SIGNIFICANT
3292	25.6469	25.4146	25.7593	25.5355	25.4583	25.5548	25.8126	25.3563	24.8012	24.269	24.491	24.9115		+		Fe_30_Fe_5	38	38	38	27.9	27.9	27.9	248.01	0	208.4	5076700000	108	145	0.13392	0.78459	-0.0435548	-0.355121	2.98334	0.0026647	-0.970893	-5.9153	2.72236	0.015152	-0.927339	-5.26343	GWHPBJBK033008	GWHPBJBK033008	5880		4	4	4	NOT SIGNIFICANT	-1.96
196	27.1397	27.0858	27.2215	27.0889	27.3887	27.1992	27.3141	27.1881	26.5398	26.1546	26.212	26.5852		+	+	Fe_30_Fe_15;Fe_30_Fe_5	13	11	11	36.9	32.7	32.7	53.077	0	195.63	10654000000	26	117	1.27732	0.101679	0.138556	2.40677	3.24314	0.0016804	-0.761052	-6.6222	3.52629	0.00474046	-0.899608	-7.46716	GWHPBJBK002405	GWHPBJBK002405	369	YTH domain-containing family protein	4	4	4	NOT SIGNIFICANT	-1.69
36	25.7252	24.5419	25.7586	25.3642	26.2289	26.1413	25.7011	26.1299	25.1538	25.1262	25.2522	25.0515			+	Fe_30_Fe_15	11	11	11	31	31	31	58.688	0	40.551	2044200000	29	54	1.20858	0.11396	0.702853	2.29098	0.294573	0.546435	-0.201519	-0.704571	3.44107	0.00532813	-0.904372	-7.20411	GWHPBJBK000305	GWHPBJBK000305	91	Belongs to the peptidase C19 family	4	4	4	NOT SIGNIFICANT	NOT SIGNIFICANT
681	26.9575	27.5408	27.2782	27.7206	28.4979	27.4737	28.1454	27.7415	27.156	27.1506	27.0988	26.8564					7	7	7	42.2	42.2	42.2	33.055	0	88.848	9060500000	13	105	1.10101	0.137906	0.590379	2.11113	0.860406	0.17079	-0.308824	-1.7111	2.05284	0.0441341	-0.899203	-3.81088	GWHPBJBK007788;GWHPBJBK031041	GWHPBJBK007788	1268	Binds to the 60S ribosomal subunit and prevents its association with the 40S ribosomal subunit to form the 80S initiation complex in the cytoplasm. May also be involved in ribosome biogenesis	4	4	4	NOT SIGNIFICANT	NOT SIGNIFICANT
1534	27.1989	27.0462	27.2668	26.7787	27.2178	26.9252	27.6347	26.7305	26.3605	25.9367	26.2009	26.4998		+		Fe_30_Fe_5	4	4	4	19.8	19.8	19.8	29.202	0	109.46	4962300000	8	37	0.0880205	0.853613	0.0544119	0.242399	2.64199	0.00508261	-0.823175	-5.07338	2.04872	0.0444252	-0.877587	-3.80278	GWHPBJBK015534	GWHPBJBK015534	2769	RNA recognition motif	4	4	4	NOT SIGNIFICANT	-1.77
1207	27.8182	27.8458	27.7546	27.8406	28.5413	27.7682	28.5363	27.8934	27.3428	27.2325	27.3541	27.276		+		Fe_30_Fe_5	14	14	12	23.6	23.6	21.4	88.615	0	86.615	12069000000	37	135	0.906043	0.190682	0.369998	1.78708	5.16292	7.83967e-05	-0.513423	-14.454	2.2682	0.0316252	-0.883421	-4.24791	GWHPBJBK011977	GWHPBJBK011977	2179	L,L-diaminopimelate aminotransferase	4	4	4	NOT SIGNIFICANT	NOT SIGNIFICANT
3414	27.0345	27.3081	27.0177	27.1838	26.6139	26.7498	26.6362	27.0299	26.0151	25.8553	25.8363	25.8358		+	+	Fe_30_Fe_15;Fe_30_Fe_5	14	14	14	65.9	65.9	65.9	35.15	0	99.388	8637200000	14	121	1.74168	0.0469509	-0.378567	-3.22046	5.3296	6.23427e-05	-1.2504	-15.432	3.78218	0.00329021	-0.87183	-8.30586	GWHPBJBK034094	GWHPBJBK034094	6084	Belongs to the class-II pyridine nucleotide-disulfide oxidoreductase family	4	4	4	NOT SIGNIFICANT	-2.38
272	26.6409	26.7383	26.7794	26.7356	27.0589	26.4543	27.0102	26.9685	25.9514	26.0334	25.9197	26.1476		+		Fe_30_Fe_5	9	9	8	40.2	40.2	34.8	30.12	0	71.952	3805700000	19	58	0.470024	0.423154	0.149427	1.03906	4.71389	0.000146211	-0.710514	-12.1032	2.91719	0.0115422	-0.859941	-5.74482	GWHPBJBK003353	GWHPBJBK003353	511	Belongs to the mitochondrial carrier (TC 2.A.29) family	4	4	4	NOT SIGNIFICANT	-1.64
2083	26.3502	26.1721	26.5051	26.2317	26.8657	26.3981	26.6779	26.6755	25.6575	26.1275	25.7877	25.6451					11	11	11	64.5	64.5	64.5	23.998	0	59.463	4319200000	15	65	1.50812	0.0695777	0.339521	2.8031	2.04785	0.0160785	-0.510324	-3.80106	2.91581	0.0115422	-0.849845	-5.7413	GWHPBJBK021524	GWHPBJBK021524	3744	Outer envelope pore protein	4	4	4	NOT SIGNIFICANT	NOT SIGNIFICANT
2779	29.9959	30.2275	29.9727	30.161	29.5711	29.8719	29.7103	29.1548	28.722	28.7734	28.5111	29.008		+		Fe_30_Fe_5	11	11	11	67.9	67.9	67.9	17.559	0	315.53	50834000000	7	300	1.67051	0.0529846	-0.512255	-3.09122	4.51368	0.000200738	-1.33562	-11.1748	2.3711	0.0267249	-0.823369	-4.46613	GWHPBJBK027619	GWHPBJBK027619	4938	NAC domain	4	4	4	NOT SIGNIFICANT	-2.52
2899	28.834	28.2054	28.7059	28.1729	28.3986	28.1639	28.0816	27.9198	27.4217	27.1935	27.2345	27.4046		+	+	Fe_30_Fe_15;Fe_30_Fe_5	10	10	10	21.2	21.2	21.2	39.397	0	54.942	12390000000	17	102	0.86541	0.204982	-0.338596	-1.71944	3.19814	0.00183146	-1.16596	-6.49532	3.42834	0.00534413	-0.827364	-7.16548	GWHPBJBK028704	GWHPBJBK028704	5176	Protein HEAT INTOLERANT 4	4	4	4	NOT SIGNIFICANT	-2.24
3005	25.4069	25.5677	25.212	25.4412	25.4695	25.0518	25.4761	25.1262	24.375	24.4373	24.2982	24.7307		+		Fe_30_Fe_5	11	9	9	14.3	12.7	12.7	99.9	0	38.638	1642800000	25	46	0.416861	0.467	-0.126023	-0.941174	3.66207	0.00078179	-0.946612	-7.90276	2.86152	0.0123056	-0.820589	-5.60419	GWHPBJBK029600	GWHPBJBK029600	5359	Nuclear pore complex protein	4	4	4	NOT SIGNIFICANT	-1.93
591	27.1809	26.6853	27.4651	26.6595	26.93	27.1145	26.9277	26.8132	26.0553	25.8856	26.0637	26.4707					8	6	6	37.1	29.9	29.9	30.547	0	35.72	4227000000	9	93	0.0905526	0.849972	-0.0513258	-0.248822	2.0363	0.0164553	-0.878865	-3.77834	2.99792	0.0102336	-0.827539	-5.95336	GWHPBJBK006921	GWHPBJBK006921	1114	Ribonuclease P protein subunit p25-like	4	4	4	NOT SIGNIFICANT	-1.84
3000	27.4608	26.8188	27.5032	26.9436	27.2461	27.0992	27.5808	26.91	26.576	25.9121	26.3594	26.6909					5	5	5	15.9	15.9	15.9	43.942	0	37.477	6310900000	17	70	0.0422117	0.925548	0.0273752	0.121347	1.75503	0.0285333	-0.797042	-3.24492	1.99681	0.0475808	-0.824418	-3.70124	GWHPBJBK029545	GWHPBJBK029545	5351	rnps1,sr45	4	4	4	NOT SIGNIFICANT	-1.74
1897	26.1125	26.2469	26.0293	26.0829	26.8375	26.4442	26.7922	26.1853	25.7122	25.6727	25.6632	25.9093		+		Fe_30_Fe_5	37	37	37	47.4	47.4	47.4	127.88	0	208.09	7470000000	54	217	1.49418	0.0710284	0.446879	2.77876	2.66162	0.00488565	-0.378539	-5.11935	2.61891	0.0178477	-0.825418	-5.01967	GWHPBJBK019445	GWHPBJBK019445	3428	Translocase of chloroplast	4	4	4	NOT SIGNIFICANT	NOT SIGNIFICANT
150	26.9458	27.2365	26.8606	27.2778	26.8457	26.797	26.9329	26.7225	25.9242	25.9885	26.0512	26.0857		+	+	Fe_30_Fe_15;Fe_30_Fe_5	23	23	22	63.4	63.4	61.9	58.409	0	172.18	11255000000	27	195	1.19222	0.117051	-0.255693	-2.26353	4.16565	0.000347809	-1.06785	-9.71491	5.13927	0.000470959	-0.812155	-14.3202	GWHPBJBK001976;GWHPBJBK001956	GWHPBJBK001976;GWHPBJBK001956	295	RAN GTPase-activating protein;RAN GTPase-activating protein	4	4	4	NOT SIGNIFICANT	-2.1
3749	25.4413	24.9747	25.3706	25.1701	25.797	25.6439	25.8898	25.5591	24.7407	24.8901	24.9395	25.0941			+	Fe_30_Fe_15	29	15	7	49.7	30.1	14.8	91.469	0	74.107	2824400000	51	80	2.0224	0.02951	0.483287	3.75112	1.34693	0.0643004	-0.323094	-2.52494	3.61379	0.00419506	-0.806381	-7.74549	GWHPBJBK037207;GWHPBJBK037210	GWHPBJBK037207;GWHPBJBK037210	6676	Belongs to the TRAFAC class dynamin-like GTPase superfamily. Dynamin Fzo YdjA family;Belongs to the TRAFAC class dynamin-like GTPase superfamily. Dynamin Fzo YdjA family	4	4	4	NOT SIGNIFICANT	NOT SIGNIFICANT
2746	27.2598	27.4765	27.1626	27.4304	27.6967	27.8327	28.0915	27.9831	27.2183	26.8621	27.2333	27.1074			+	Fe_30_Fe_15	3	3	3	22.3	22.3	22.3	29.385	0	45.322	5052200000	12	48	2.61996	0.0113761	0.568703	5.02209	1.04152	0.118691	-0.227039	-2.01216	3.21346	0.00728317	-0.795742	-6.5383	GWHPBJBK027181	GWHPBJBK027181	4879	Belongs to the heat shock protein 70 family	4	4	4	NOT SIGNIFICANT	NOT SIGNIFICANT
2565	28.2631	27.8957	28.2635	28.2544	28.1555	27.7242	28.1356	27.7828	27.2106	27.0047	27.2164	27.2253		+	+	Fe_30_Fe_15;Fe_30_Fe_5	11	11	9	38.9	38.9	36	34.406	0	138.94	10532000000	13	88	0.738022	0.257792	-0.219666	-1.50592	4.11509	0.000380686	-1.00492	-9.51783	3.10796	0.0086657	-0.785251	-6.24671	GWHPBJBK025149	GWHPBJBK025149	4546	isoform X1	4	4	4	NOT SIGNIFICANT	-2.01
204	25.7956	25.7247	25.7198	25.7923	25.7951	25.6901	25.5673	25.5267	24.8741	24.8254	24.7637	25.0256		+	+	Fe_30_Fe_15;Fe_30_Fe_5	6	6	6	25.6	25.6	25.6	28.371	0	46.987	3040900000	10	74	0.889507	0.196182	-0.113323	-1.75957	5.23327	7.13397e-05	-0.885906	-14.8593	4.06863	0.00207804	-0.772583	-9.33986	GWHPBJBK002471	GWHPBJBK002471	384	Mitochondrial import inner membrane translocase subunit	4	4	4	NOT SIGNIFICANT	-1.85
83	29.5653	29.2106	29.5796	29.2716	29.8304	29.3572	29.5578	29.7534	28.831	28.8207	28.8062	28.969		+	+	Fe_30_Fe_15;Fe_30_Fe_5	14	14	4	51.1	51.1	21.9	25.404	0	89.114	28409000000	11	224	0.746395	0.253614	0.217915	1.52005	2.7409	0.00420349	-0.550036	-5.30797	3.31302	0.00636344	-0.767951	-6.82315	GWHPBJBK001010	GWHPBJBK001010	177	glutathione s-transferase	4	4	4	NOT SIGNIFICANT	NOT SIGNIFICANT
2054	28.5201	28.4864	28.5512	28.4643	29.1676	28.5025	29.2737	28.6107	28.2339	28.0425	28.0877	28.1613		+		Fe_30_Fe_5	22	22	22	50.9	50.9	50.9	46.475	0	275.79	42965000000	23	306	1.01235	0.159169	0.383117	1.96369	3.72282	0.000703114	-0.374141	-8.1045	2.05327	0.0441341	-0.757257	-3.81173	GWHPBJBK021170	GWHPBJBK021170	3695	Chorismate synthase	4	4	4	NOT SIGNIFICANT	NOT SIGNIFICANT
2198	25.7447	25.8361	25.8059	25.7927	26.4103	26.3577	26.3272	26.3744	25.6263	25.501	25.6339	25.6684	+	+	+	Fe_15_Fe_5;Fe_30_Fe_15;Fe_30_Fe_5	15	15	6	37.4	37.4	18.6	48.482	0	85.252	6329900000	27	124	6.2676	9.51214e-05	0.572573	22.243	2.40563	0.00798166	-0.187423	-4.54083	5.82903	0.000213496	-0.759995	-18.7575	GWHPBJBK022680	GWHPBJBK022680	3935	The pyruvate dehydrogenase complex catalyzes the overall conversion of pyruvate to acetyl-CoA and CO(2)	4	4	4	NOT SIGNIFICANT	NOT SIGNIFICANT
749	30.2408	29.9796	30.2715	30.003	30.3114	30.1279	30.1398	29.8369	29.3986	29.3062	29.2552	29.452		+	+	Fe_30_Fe_15;Fe_30_Fe_5	12	12	12	57.1	57.1	57.1	21.77	0	293.76	74006000000	7	396	0.0557669	0.905346	-0.019752	-0.158193	3.89077	0.000536994	-0.77075	-8.6854	3.35883	0.00588935	-0.750998	-6.95751	GWHPBJBK008419	GWHPBJBK008419	1386	Belongs to the eukaryotic ribosomal protein eS7 family	4	4	4	NOT SIGNIFICANT	-1.71
525	26.6094	26.2704	26.6321	26.3071	26.2786	26.6636	26.0122	26.7779	25.7605	25.649	25.7501	25.6319		+		Fe_30_Fe_5	6	6	6	35.7	35.7	35.7	26.02	0	44.919	3138700000	14	45	0.037391	0.933613	-0.021698	-0.108014	3.51416	0.00102927	-0.756868	-7.42923	2.195	0.0357645	-0.73517	-4.09646	GWHPBJBK006115;GWHPBJBK002657	GWHPBJBK006115	993	methyl-CpG-binding domain-containing protein	4	4	4	NOT SIGNIFICANT	-1.69
2896		24.2789		24.2876	26.1491	26.3983	26.1549	26.4779	25.3906	25.8198	25.609	25.4192	+	+		Fe_15_Fe_5;Fe_30_Fe_5	9	9	9	37.7	37.7	37.7	47.892	0	45.686	1966300000	25	44	2.98689	0.00649395	2.76502	5.92455	2.30316	0.00971766	2.02961	4.32131	2.87912	0.0119593	-0.735408	-5.64837	GWHPBJBK028679	GWHPBJBK028679	5169	Polypyrimidine tract-binding protein homolog	2	4	4	NOT SIGNIFICANT	NOT SIGNIFICANT
1725					24.4292	24.3836	24.6828	24.1061	23.2747	24.0305	23.7315	23.687					7	7	5	16.5	16.5	11	63.583	0	17.712	523060000	30	30	1.78105	0.044028	1.33455	3.29281	0.718248	0.229554	0.615033	1.47247	1.98892	0.0480734	-0.719521	-3.68592	GWHPBJBK017716	GWHPBJBK017716	3105	serine threonine-protein kinase	0	4	4	NOT SIGNIFICANT	NOT SIGNIFICANT
2124	29.3991	29.2994	29.3833	29.3506	29.6229	29.9228	29.6882	29.9012	28.9608	29.17	29.3092	28.7932	+			Fe_15_Fe_5	29	29	15	83.9	83.9	43.5	51.928	0	323.31	95154000000	23	629	2.78797	0.00880716	0.425674	5.42221	1.38384	0.0597835	-0.299813	-2.58806	2.74485	0.0148166	-0.725487	-5.31749	GWHPBJBK022017	GWHPBJBK022017	3819	Serine hydroxymethyltransferase	4	4	4	NOT SIGNIFICANT	NOT SIGNIFICANT
1816	26.2495	26.2946	26.2303	26.3001	26.7236	26.3726	26.6795	26.1075	25.7426	25.6531	25.7173	25.9242		+		Fe_30_Fe_5	29	29	29	45.2	45.2	45.2	106.55	0	323.31	8960800000	50	178	0.671811	0.289677	0.202185	1.39347	3.8119	0.000606559	-0.509326	-8.40827	2.42345	0.0245278	-0.711511	-4.57968	GWHPBJBK018617;GWHPBJBK030234	GWHPBJBK018617	3270	Cell division cycle	4	4	4	NOT SIGNIFICANT	NOT SIGNIFICANT
2567	28.4471	28.4649	28.42	28.4106	28.9567	28.4046	28.8899	28.3315	27.9775	27.8531	27.7418	28.1452		+		Fe_30_Fe_5	21	21	17	41.9	41.9	38	48.232	0	135.58	29921000000	21	205	0.615224	0.322549	0.21003	1.29618	2.93429	0.00292193	-0.50626	-5.78854	2.10175	0.0410445	-0.71629	-3.90793	GWHPBJBK025187	GWHPBJBK025187	4548	Peptidyl-prolyl cis-trans isomerase	4	4	4	NOT SIGNIFICANT	NOT SIGNIFICANT
2793	25.9109	26.3556	26.0317	26.0718	25.7879	25.8747	25.9276	25.2322	24.775	25.0317	24.9201	25.2793		+		Fe_30_Fe_5	8	8	8	19.7	19.7	19.7	49.498	0	85.227	2265300000	15	78	1.0825	0.141782	-0.386906	-2.08031	3.59236	0.000893292	-1.09097	-7.67655	1.97405	0.0492135	-0.704062	-3.65712	GWHPBJBK027808	GWHPBJBK027808	4973	Acidic leucine-rich nuclear phosphoprotein 32-related	4	4	4	NOT SIGNIFICANT	-2.13
1273	26.6955	26.9517	26.7183	26.9196	26.8413	26.6678	26.972	26.3032	26.1019	25.9792	25.8129	26.1083		+		Fe_30_Fe_5	15	15	15	11.4	11.4	11.4	164.35	0	129.55	8114500000	80	143	0.334851	0.543727	-0.125178	-0.784586	3.8515	0.000570235	-0.820707	-8.54644	2.30628	0.0296753	-0.695529	-4.32791	GWHPBJBK012738	GWHPBJBK012738	2308	heterogeneous nuclear ribonucleoprotein	4	4	4	NOT SIGNIFICANT	-1.77
1025	24.7134	24.7875	25.012	24.9261	24.7263	24.7249	24.8017	25.0195	24.05	24.1665	24.353	23.9045		+		Fe_30_Fe_5	13	10	10	33.2	27.8	27.8	72.15	0	32.197	1024700000	35	48	0.166436	0.741592	-0.0416479	-0.430808	3.15648	0.00197839	-0.741226	-6.37954	2.99804	0.0102336	-0.699578	-5.95369	GWHPBJBK010391	GWHPBJBK010391	1861	belongs to the flavoprotein pyridine nucleotide cytochrome reductase family	4	4	4	NOT SIGNIFICANT	-1.67
2708	26.3372	26.3781	26.1494	26.22	26.1813	26.4899	26.4527	26.3021	25.9818	25.371	25.5221	25.8567					11	11	11	23.1	23.1	23.1	69.063	0	57.469	3402500000	32	84	0.429538	0.45553	0.0853601	0.964743	2.08744	0.0149187	-0.588237	-3.8794	2.26259	0.0318902	-0.673597	-4.23618	GWHPBJBK026707	GWHPBJBK026707	4805	YT521-B-like domain	4	4	4	NOT SIGNIFICANT	-1.5
1430		20.7172	21.8576		26.8114	27.2028	26.9014	27.0634	26.0215	26.4543	26.5584	26.2772	+	+		Fe_15_Fe_5;Fe_30_Fe_5	69	69	7	37	37	4.3	275.46	0	323.31	16172000000	122	339	3.70271	0.00226061	4.86051	8.03725	3.33106	0.00143467	4.19363	6.87581	2.4175	0.0247206	-0.666874	-4.56668	GWHPBJBK014619	GWHPBJBK014619	2603	pre-mRNA-processing-splicing factor	2	4	4	NOT SIGNIFICANT	NOT SIGNIFICANT
2894	26.7487	26.5926	26.6508	26.962	27.159	27.4706	27.2763	27.3215	26.6174	26.5763	26.6944	26.6492	+		+	Fe_15_Fe_5;Fe_30_Fe_15	5	5	5	78	78	78	16.083	0	59.232	4494200000	6	38	2.8135	0.00844665	0.56833	5.48489	0.575398	0.307281	-0.104182	-1.22686	4.17022	0.00182389	-0.672512	-9.73291	GWHPBJBK028671	GWHPBJBK028671	5165	Carbamoyl-phosphate synthase small chain	4	4	4	NOT SIGNIFICANT	NOT SIGNIFICANT
369	27.3698	27.4608	27.3359	27.2789	27.8694	27.5688	27.8294	27.8523	27.1406	27.1801	27.1421	27.0179		+	+	Fe_30_Fe_15;Fe_30_Fe_5	16	16	16	34.7	34.7	34.7	54.805	0	113.99	10230000000	25	129	2.69733	0.010211	0.41864	5.20372	2.45242	0.00731235	-0.241176	-4.64328	3.79067	0.00324841	-0.659816	-8.33503	GWHPBJBK004440	GWHPBJBK004440	690	Belongs to the EPSP synthase family	4	4	4	NOT SIGNIFICANT	NOT SIGNIFICANT
1431					25.8026	26.0014	26.0881	25.7801	25.2559	25.2197	25.2698	25.2964	+	+	+	Fe_15_Fe_5;Fe_30_Fe_15;Fe_30_Fe_5	11	10	10	28.6	27	27	67.379	0	59.636	2036400000	23	50	5.45797	0.000186681	2.38506	16.2279	5.00539	9.55303e-05	1.72745	13.5842	3.8474	0.00298423	-0.657607	-8.53207	GWHPBJBK014621	GWHPBJBK014621	2604	Topless-related protein	0	4	4	NOT SIGNIFICANT	NOT SIGNIFICANT
256	29.5157	29.364	29.5223	29.3709	29.1572	28.8494	29.0925	28.8013	28.2728	28.3651	28.2752	28.3734		+	+	Fe_30_Fe_15;Fe_30_Fe_5	8	8	2	33.9	33.9	7.9	30.575	0	112.05	23008000000	13	109	2.50553	0.0133892	-0.468085	-4.76128	6.20144	2.11905e-05	-1.1216	-21.6793	3.40178	0.00556075	-0.653511	-7.08544	GWHPBJBK003157	GWHPBJBK003157	481	Component of the ubiquinol-cytochrome c reductase complex (complex III or cytochrome b-c1 complex), which is a respiratory chain that generates an electrochemical potential coupled to ATP synthesis	4	4	4	NOT SIGNIFICANT	-2.18
1917	30.079	30.1775	30.0614	29.9905	30.248	30.1256	30.3176	30.2342	29.6113	29.5397	29.452	29.7137		+	+	Fe_30_Fe_15;Fe_30_Fe_5	33	11	11	64	22.1	22.1	71.079	0	286.06	62735000000	38	510	1.49933	0.0705636	0.154256	2.78774	3.49687	0.00106618	-0.497899	-7.37547	4.1274	0.00188431	-0.652155	-9.56549	GWHPBJBK019830	GWHPBJBK019830	3475	heat shock	4	4	4	NOT SIGNIFICANT	NOT SIGNIFICANT
3712	28.4632	28.5061	28.4269	28.3348	28.0632	27.9719	28.1273	27.8321	27.5187	27.0642	27.1526	27.7306	+	+		Fe_15_Fe_5;Fe_30_Fe_5	14	12	11	43.6	39.9	36.3	30.829	0	75.417	18069000000	13	138	2.97527	0.00655219	-0.434137	-5.89431	3.25181	0.00166262	-1.06622	-6.64688	2.01878	0.0464801	-0.632085	-3.74403	GWHPBJBK036650	GWHPBJBK036650	6607	RNA recognition motif	4	4	4	NOT SIGNIFICANT	-2.09
215	26.2392	26.2182	26.2759	26.1768	26.1709	25.9222	26.1003	25.6644	25.4574	25.066	25.2961	25.5154		+		Fe_30_Fe_5	14	14	14	47.9	47.9	47.9	48.325	0	81.283	5315800000	17	120	1.20945	0.113794	-0.263057	-2.29244	3.89604	0.000533415	-0.893795	-8.70421	2.23172	0.0335296	-0.630738	-4.17205	GWHPBJBK002590	GWHPBJBK002590	403	Cotranslationally removes the N-terminal methionine from nascent proteins. The N-terminal methionine is often cleaved when the second residue in the primary sequence is small and uncharged (Met-Ala-, Cys, Gly, Pro, Ser, Thr, or Val)	4	4	4	NOT SIGNIFICANT	-1.86
1141	27.178	27.7808	27.2722	27.7372	27.4301	27.207	27.4099	27.1456	26.5686	26.6508	26.7749	26.6701		+	+	Fe_30_Fe_15;Fe_30_Fe_5	4	2	2	58.2	20.3	20.3	8.8621	0	63.145	3507200000	5	35	0.521841	0.384854	-0.193902	-1.13231	2.66278	0.00487769	-0.825957	-5.12209	3.56755	0.00447972	-0.632054	-7.59733	GWHPBJBK011389	GWHPBJBK011389	2060	Small nuclear ribonucleoprotein	4	4	4	NOT SIGNIFICANT	-1.77
2912	26.0001	25.4978	25.9347	25.5197	25.7393	25.9751	25.6749	26.1567	25.2924	25.1578	25.2759	25.2958					13	13	13	36	36	36	51.623	0	48.671	4435800000	28	101	0.372219	0.507235	0.148421	0.856884	1.90204	0.0212533	-0.482615	-3.51923	2.80385	0.0133326	-0.631036	-5.46113	GWHPBJBK028824	GWHPBJBK028824	5197	Belongs to the RuvB family	4	4	4	NOT SIGNIFICANT	NOT SIGNIFICANT
3553	25.4887	25.6196	25.3368	25.5329	25.8042	25.5441	25.7633	25.8429	25.0035	25.0723	25.1425	25.2025		+	+	Fe_30_Fe_15;Fe_30_Fe_5	13	13	13	45	45	45	49.596	0	58.996	2763800000	22	85	1.46872	0.0735705	0.244112	2.73446	2.74465	0.00417789	-0.389314	-5.31702	3.68091	0.00377105	-0.633426	-7.96489	GWHPBJBK035284;GWHPBJBK012558	GWHPBJBK035284	6341	Belongs to the RuvB family	4	4	4	NOT SIGNIFICANT	NOT SIGNIFICANT
3487	28.2619	27.78	28.2947	27.8481	27.4777	27.9742	27.512	27.5657	26.997	26.8629	26.8522	27.3287		+		Fe_30_Fe_5	17	17	15	42.8	42.8	39.5	52.613	0	209.04	19660000000	18	195	1.23246	0.109598	-0.413784	-2.3311	2.98773	0.00264568	-1.03597	-5.92675	2.08962	0.0418139	-0.62219	-3.88374	GWHPBJBK034831;GWHPBJBK034820	GWHPBJBK034831;GWHPBJBK034820	6223	UBP1-associated protein;UBP1-associated protein	4	4	4	NOT SIGNIFICANT	-2.05
501	30.0579	30.4492	29.8843	30.3688	30.6181	30.2469	30.6794	30.6044	30.0437	29.8369	29.9424	29.8393					17	17	17	89.6	89.6	89.6	17.346	0	175.85	112550000000	13	428	1.09884	0.138223	0.34716	2.10751	1.00049	0.128888	-0.274483	-1.944	2.8842	0.0119593	-0.621643	-5.66117	GWHPBJBK005782;GWHPBJBK005776	GWHPBJBK005782;GWHPBJBK005776	953	At5g48480;At5g48480	4	4	4	NOT SIGNIFICANT	NOT SIGNIFICANT
1129	25.2872	25.2607	25.5118	25.3615	25.4398	25.2636	25.7977	25.3528	24.76	24.9121	24.6824	24.9989		+		Fe_30_Fe_5	5	5	5	22.7	22.7	22.7	40.109	0	19.71	1473800000	18	42	0.359548	0.51985	0.108162	0.832559	2.88774	0.00317628	-0.51694	-5.67011	2.41178	0.0249507	-0.625102	-4.55422	GWHPBJBK011291;GWHPBJBK021306	GWHPBJBK011291	2040	synthase	4	4	4	NOT SIGNIFICANT	NOT SIGNIFICANT
1371	26.5687	26.5777	26.5694	26.5656	27.2806	26.8328	27.0576	27.0468	26.325	26.6396	26.464	26.3051	+			Fe_15_Fe_5	20	20	14	55.5	55.5	36.1	60.639	0	138.79	10702000000	27	207	2.73425	0.00958168	0.484067	5.29197	0.896295	0.158909	-0.136955	-1.77087	2.69026	0.0161196	-0.621022	-5.18695	GWHPBJBK013967	GWHPBJBK013967	2494	Interconversion of serine and glycine	4	4	4	NOT SIGNIFICANT	NOT SIGNIFICANT
2738	27.501	28.0694	27.5845	27.8291	27.4141	28.0085	27.8201	28.0633	27.2797	27.0579	27.2285	27.2341					17	17	17	64.6	64.6	64.6	43.938	0	176.74	13599000000	18	175	0.158479	0.752206	0.0805058	0.412571	2.13638	0.0135172	-0.545981	-3.9774	2.16979	0.0373156	-0.626487	-4.04502	GWHPBJBK027134	GWHPBJBK027134	4865	WD-40 repeat-containing protein	4	4	4	NOT SIGNIFICANT	NOT SIGNIFICANT
3517	25.5707	25.3256	25.2388	25.1893	25.6273	24.9177	25.4629	25.1453	24.5819	24.6214	24.6847	24.8098		+		Fe_30_Fe_5	10	5	5	29.9	21.5	21.5	39.002	0	51.787	1509100000	20	45	0.0861452	0.85518	-0.0427947	-0.237626	3.26452	0.00162047	-0.656629	-6.6832	1.9885	0.0480734	-0.613834	-3.6851	GWHPBJBK035073;GWHPBJBK004416	GWHPBJBK035073	6285	Eukaryotic translation initiation factor 2	4	4	4	NOT SIGNIFICANT	-1.58
417					26.3775	26.6127	26.4526	26.1009	25.6179	25.542	25.9318	26.0249	+	+		Fe_15_Fe_5;Fe_30_Fe_5	6	6	6	19.7	19.7	19.7	41.596	0	63.432	2025800000	15	31	4.5216	0.000702572	3.23643	11.2103	3.97238	0.000473021	2.62965	8.98051	2.05645	0.0441341	-0.606782	-3.818	GWHPBJBK004832	GWHPBJBK004832	785	Mevalonate	0	4	4	NOT SIGNIFICANT	NOT SIGNIFICANT
3333	27.0981	27.64	27.0585	27.7283	27.2988	26.8593	27.2992	27.0352	26.5182	26.5279	26.5828	26.4897		+		Fe_30_Fe_5	11	11	11	37.1	37.1	37.1	43.759	0	74.364	6970400000	19	107	0.589121	0.338911	-0.258108	-1.25083	2.52662	0.00635823	-0.85158	-4.80868	2.78829	0.0137118	-0.593472	-5.423	GWHPBJBK033480	GWHPBJBK033480	5960	Pyruvate dehydrogenase E1 component subunit	4	4	4	NOT SIGNIFICANT	-1.8
3311	26.4945	26.7165	26.4461	26.6147	26.0702	25.9795	26.0893	26.3006	25.4836	25.5053	25.5989	25.503		+	+	Fe_30_Fe_15;Fe_30_Fe_5	29	29	29	44.2	44.2	44.2	96.372	0	305.42	10150000000	45	313	2.61934	0.0113763	-0.458039	-5.02065	5.38979	5.97014e-05	-1.04522	-15.8004	3.71469	0.00358692	-0.587178	-8.07725	GWHPBJBK033280	GWHPBJBK033280	5922	importin subunit	4	4	4	NOT SIGNIFICANT	-2.06
1096	29.841	29.7753	29.885	29.7321	29.4884	29.3112	29.6231	29.1057	28.8617	28.5975	28.69	29.0215		+		Fe_30_Fe_5	7	7	7	28.3	28.3	28.3	21.022	0	70.588	32720000000	8	124	1.96456	0.0323103	-0.426242	-3.63882	4.27967	0.000290093	-1.01564	-10.1729	2.16277	0.0376057	-0.589394	-4.03076	GWHPBJBK011015	GWHPBJBK011015	1986	Serine arginine-rich splicing factor	4	4	4	NOT SIGNIFICANT	-2.02
1934	24.9199	25.1557	24.6802	24.9546	24.6103	24.6145	24.9668	24.4314	25.0892	25.4728	25.2419	25.1648					11	11	11	45.1	45.1	45.1	54.335	0	101.39	1780500000	22	89	0.931879	0.181981	-0.271869	-1.83004	1.30761	0.0695251	0.314599	2.45807	2.24763	0.0326624	0.586468	4.20502	GWHPBJBK020003	GWHPBJBK020003	3509	Vacuolar protein sorting-associated protein	4	4	4	NOT SIGNIFICANT	NOT SIGNIFICANT
925	30.0038	30.2771	29.9993	30.1741	29.708	29.8224	29.798	29.8517	30.4576	30.2248	30.5352	30.3287			+	Fe_30_Fe_15	4	2	2	9.5	5.3	5.3	38.946	0	217.51	30658000000	21	110	2.27459	0.0195878	-0.318558	-4.26126	1.5199	0.0455025	0.272988	2.82371	3.64501	0.00398708	0.591547	7.84691	GWHPBJBK009764	GWHPBJBK009764	1692	fructose-bisphosphate aldolase	4	4	4	NOT SIGNIFICANT	NOT SIGNIFICANT
1978	26.3373	26.3719	26.3771	26.2173	25.9181	25.532	25.7335	25.8131	26.3042	26.5221	26.259	26.488	+		+	Fe_15_Fe_5;Fe_30_Fe_15	16	15	12	72.2	68.8	55.4	37.395	0	210.16	8468500000	16	212	3.17276	0.00487813	-0.5767	-6.42459	0.391997	0.445673	0.0674348	0.894488	3.07275	0.00911888	0.644135	6.15168	GWHPBJBK020474	GWHPBJBK020474	3583	Malate dehydrogenase	4	4	4	NOT SIGNIFICANT	NOT SIGNIFICANT
3438	27.103	26.5538	27.0749	26.7432	26.6285	26.9255	26.5588	26.9126	27.3419	27.413	27.554	27.31					19	19	19	50.8	50.8	50.8	56.66	0	264.02	15343000000	22	235	0.285971	0.594978	-0.112341	-0.687168	2.01233	0.0171618	0.536022	3.73144	2.9875	0.0103545	0.648363	5.92615	GWHPBJBK034312	GWHPBJBK034312	6129	citrate synthase	4	4	4	NOT SIGNIFICANT	NOT SIGNIFICANT
1409	26.8627	26.6695	26.7537	26.5126	26.8961	27.2271	26.7705	27.1672	27.541	27.8021	27.8916	27.5424		+		Fe_30_Fe_5	26	26	26	66.9	66.9	66.9	54.753	0	192.19	18973000000	26	217	1.27357	0.102268	0.315626	2.40043	3.85175	0.000570235	0.994675	8.54732	2.52715	0.020921	0.679049	4.80986	GWHPBJBK014495	GWHPBJBK014495	2576	Belongs to the aldehyde dehydrogenase family	4	4	4	NOT SIGNIFICANT	1.99
3503	27.0598	27.3642	26.9577	27.2166	27.7162	26.9853	27.5524	27.7482	28.2342	28.2367	28.1677	28.0578		+		Fe_30_Fe_5	25	25	25	76.3	76.3	76.3	47.788	0	191.01	25679000000	25	255	0.896175	0.193824	0.35094	1.77067	4.3336	0.000265839	1.02451	10.3963	1.99767	0.0475808	0.67357	3.70289	GWHPBJBK034973	GWHPBJBK034973	6258	protein DJ-1 homolog	4	4	4	NOT SIGNIFICANT	2.03
3415		23.8191	24.1896	24.4997	24.4246	25.1931	24.6506	24.6081	25.411	25.4112	25.4135	25.4452		+		Fe_30_Fe_5	14	9	9	34.9	26.9	26.9	70.984	0	30.005	1512000000	26	59	1.46701	0.0736719	0.641054	2.73149	3.7073	0.00071993	1.34215	8.05255	2.26079	0.0319102	0.701092	4.23242	GWHPBJBK034101	GWHPBJBK034101	6086	Binds the poly(A) tail of mRNA	3	4	4	NOT SIGNIFICANT	2.54
616	27.8289	27.4798	27.9216	27.581	27.6373	27.656	27.3121	27.8351	28.1748	28.5606	28.5682	28.0097					50	50	27	60.5	60.5	32.9	110.53	0	323.31	36050000000	57	475	0.252049	0.632289	-0.0927114	-0.617339	1.93755	0.019814	0.625497	3.58693	2.16836	0.0373757	0.718208	4.04213	GWHPBJBK007201	GWHPBJBK007201	1162	phosphoenolpyruvate carboxylase	4	4	4	NOT SIGNIFICANT	1.54
658	26.3542	27.0332	26.3481	26.7316	26.1433	26.3027	26.023	26.4437	26.898	26.9611	27.1438	26.8506			+	Fe_30_Fe_15	9	9	9	46.1	46.1	46.1	37.158	0	66.093	6273100000	13	88	1.06729	0.145205	-0.38858	-2.05501	1.00709	0.127305	0.346644	1.95495	3.21983	0.00720306	0.735224	6.55624	GWHPBJBK007591	GWHPBJBK007591	1231	Carboxylesterase	4	4	4	NOT SIGNIFICANT	NOT SIGNIFICANT
2955		23.7539	23.9476		24.5356	25.0254	24.7863	25.1466	25.4958	25.9109	25.7199	25.2783		+		Fe_30_Fe_5	18	18	14	29.2	29.2	24	96.924	0	69.602	1867400000	50	61	2.47727	0.0139512	0.949694	4.69825	3.76558	0.000652556	1.67745	8.24913	2.03704	0.0450945	0.727759	3.77981	GWHPBJBK029132;GWHPBJBK002035;GWHPBJBK002026	GWHPBJBK029132	5262	serine threonine-protein phosphatase	2	4	4	NOT SIGNIFICANT	NOT SIGNIFICANT
1077	31.4931	31.6189	31.4909	31.4744	31.3075	31.2543	31.192	31.601	32.2045	32.0132	32.0216	32.0676		+	+	Fe_30_Fe_15;Fe_30_Fe_5	23	19	19	78.2	71.5	71.5	38.508	0	323.31	381000000000	21	1209	0.956427	0.174171	-0.180608	-1.87082	4.25001	0.000304171	0.55741	10.052	3.47998	0.00501925	0.738018	7.32326	GWHPBJBK010857	GWHPBJBK010857	1957	fructose-bisphosphate aldolase	4	4	4	NOT SIGNIFICANT	NOT SIGNIFICANT
2197	28.3687	28.1293	28.3051	28.2267	28.6477	28.5605	28.7952	28.5546	29.4272	29.425	29.3325	29.3835		+	+	Fe_30_Fe_15;Fe_30_Fe_5	37	37	37	65.5	65.5	65.5	64.421	0	323.31	90442000000	33	682	2.61446	0.0114468	0.382014	5.00936	6.01556	2.87243e-05	1.13462	20.1695	4.78949	0.000783578	0.752602	12.4721	GWHPBJBK022648	GWHPBJBK022648	3932	Patellin-3-like	4	4	4	NOT SIGNIFICANT	2.2
1727	25.0848	24.1193	25.3779	25.2127	25.1546	25.7554	25.2584	25.7977	26.4804	26.407	26.047	26.1479		+		Fe_30_Fe_5	13	13	13	46.1	46.1	46.1	57.229	0	58.583	3134500000	27	75	0.82664	0.219069	0.542864	1.65474	2.33567	0.00914501	1.32191	4.39027	2.1395	0.0390984	0.779042	3.98368	GWHPBJBK017755;GWHPBJBK002681	GWHPBJBK017755	3107	serine threonine-protein kinase	4	4	4	NOT SIGNIFICANT	2.5
1708	26.5945	26.7461	26.7392	26.758	26.8577	27.5867	26.7958	27.088	27.8905	27.9426	27.8001	27.8461		+		Fe_30_Fe_5	7	3	3	16.4	6.6	6.6	46.507	0	20.858	5358800000	19	79	1.05141	0.149068	0.372594	2.0286	6.42347	1.53462e-05	1.16039	23.6283	2.30485	0.0297195	0.787791	4.32488	GWHPBJBK017518	GWHPBJBK017518	3076	ATP-citrate synthase alpha chain protein	4	4	4	NOT SIGNIFICANT	2.24
931	26.8736	26.0448	26.6917	27.0675	26.9234	27.5871	26.9133	27.5314	28.0379	28.1277	27.9923	27.9586		+		Fe_30_Fe_5	17	17	17	49.3	49.3	49.3	47.204	0	118.95	12227000000	28	131	1.01576	0.158154	0.569409	1.96936	3.03302	0.00245048	1.35972	6.04578	2.23686	0.0333137	0.790313	4.18268	GWHPBJBK009848	GWHPBJBK009848	1703	Belongs to the enoyl-CoA hydratase isomerase family	4	4	4	NOT SIGNIFICANT	2.57
1400	28.1637	27.7171	28.2081	27.7682	27.9878	28.4324	27.6751	28.512	28.9394	29.1144	29.1294	28.8028		+		Fe_30_Fe_5	30	30	22	70.8	70.8	56.1	67.573	0	323.31	32430000000	31	333	0.342123	0.536763	0.18753	0.798792	3.32793	0.00144238	1.03218	6.86666	2.14782	0.0384822	0.844655	4.00047	GWHPBJBK014451	GWHPBJBK014451	2564	Regulatory subunit of pyrophosphate--fructose 6- phosphate 1-phosphotransferase	4	4	4	NOT SIGNIFICANT	2.05
2189	26.8979	26.7754	26.7305	26.8157	26.945	27.2977	26.8037	27.3095	27.8829	28.1538	27.9698	27.7947		+		Fe_30_Fe_5	19	19	13	57.4	57.4	40	52.635	0	131.18	16822000000	26	268	1.12436	0.13233	0.28408	2.15006	4.99944	9.59881e-05	1.1454	13.5523	2.9378	0.0111911	0.861322	5.79755	GWHPBJBK022563	GWHPBJBK022563	3914	ATP sulfurylase 1	4	4	4	NOT SIGNIFICANT	2.21
2762	22.9188		21.7297		29.4854	29.095	29.3019	28.9116	30.048	30.1539	29.906	30.1582	+	+	+	Fe_15_Fe_5;Fe_30_Fe_15;Fe_30_Fe_5	16	16	15	56.5	56.5	54.4	37.145	0	298.6	57548000000	18	232	4.30045	0.000919804	5.99762	10.2585	4.68285	0.000153409	6.8657	11.9548	3.12584	0.00836948	0.868077	6.29541	GWHPBJBK027472;GWHPBJBK019774	GWHPBJBK027472	4910	Belongs to the peroxidase family. Classical plant (class III) peroxidase subfamily	2	4	4	NOT SIGNIFICANT	NOT SIGNIFICANT
277	25.5773	25.533	25.7647	25.7882	25.9052	26.0798	25.5407	26.3742	26.9633	26.7437	26.8798	26.8521		+		Fe_30_Fe_5	14	14	14	72.5	72.5	72.5	31.659	0	129.63	6247200000	15	120	0.83256	0.216917	0.309209	1.66463	5.27639	6.59138e-05	1.19396	15.1131	2.57448	0.0193369	0.884756	4.91734	GWHPBJBK003444	GWHPBJBK003444	527	2-dehydro-3-deoxyphosphooctonate aldolase	4	4	4	NOT SIGNIFICANT	2.29
2439	24.2319	23.9607	24.0498	24.1789	24.9164	24.7147	24.4264	24.3999	25.3385	25.8443	25.75	25.1932		+		Fe_30_Fe_5	8	8	8	22.1	22.1	22.1	53.186	0	103.41	1363400000	26	48	1.99217	0.0310163	0.50901	3.69221	3.82072	0.00059742	1.42617	8.4389	2.42643	0.0244082	0.917159	4.58619	GWHPBJBK024239	GWHPBJBK024239	4333	phosphoglycerate mutase	4	4	4	NOT SIGNIFICANT	2.69
2723	25.0504	24.9526	25.1027	24.7088	24.2634	24.4421	24.2566	24.6982	25.0422	25.7077	25.6082	25.082					29	11	6	37.4	16.7	9.2	104.89	0	38.667	1770100000	50	68	2.13404	0.0246721	-0.53857	-3.97268	1.09033	0.107454	0.406381	2.09335	2.46797	0.0230436	0.944951	4.67762	GWHPBJBK026961;GWHPBJBK010366	GWHPBJBK026961	4837	plasma membrane ATPase	4	4	4	NOT SIGNIFICANT	NOT SIGNIFICANT
2753	27.5869	27.8358	27.6055	27.7489	28.0402	28.2957	28.0635	28.1757	29.1827	29.0953	29.1836	28.9494	+	+	+	Fe_15_Fe_5;Fe_30_Fe_15;Fe_30_Fe_5	53	24	24	73.3	40.9	40.9	93.757	0	248.06	25826000000	42	329	2.77143	0.00902119	0.449517	5.38187	5.63142	4.4034e-05	1.40846	17.3664	4.67353	0.000894797	0.958944	11.9105	GWHPBJBK027289	GWHPBJBK027289	4891	cell division cycle protein 48	4	4	4	NOT SIGNIFICANT	2.65
3467	25.5775	26.0937	25.727	25.8895	25.5764	26.2901	25.7699	25.9355	26.7274	26.91	26.9915	26.8038		+		Fe_30_Fe_5	18	5	3	42.1	18.8	9.6	52.6	0	69.154	3359200000	29	42	0.143918	0.771638	0.0710244	0.378726	3.77614	0.000642054	1.03621	8.2852	2.99808	0.0102336	0.965188	5.95378	GWHPBJBK034625	GWHPBJBK034625	6186	UDP-glucose 6-dehydrogenase	4	4	4	NOT SIGNIFICANT	2.05
389	26.5071	26.2422	26.6228	26.111	25.4629	25.9609	26.1053	26.2475	26.9918	26.8087	26.7637	27.1563					10	10	7	30.2	30.2	22.3	39.781	0	83.409	6947400000	15	108	1.06869	0.144913	-0.426638	-2.05733	2.03426	0.0165002	0.559365	3.77435	2.65629	0.0168766	0.986003	5.10685	GWHPBJBK004551;GWHPBJBK023527;GWHPBJBK004552	GWHPBJBK004551	723	Belongs to the FPP GGPP synthase family	4	4	4	NOT SIGNIFICANT	NOT SIGNIFICANT
1650	25.8629	25.8574	25.6889	25.9467	26.1592	25.8193	25.8184	26.3905	27.1758	27.0646	27.015	27.0937		+	+	Fe_30_Fe_15;Fe_30_Fe_5	17	17	16	18.3	18.3	17.7	134.96	0	93.929	10056000000	68	176	0.667764	0.291798	0.207872	1.38656	5.94236	3.16798e-05	1.2483	19.6035	3.45058	0.00523597	1.04042	7.23309	GWHPBJBK016939	GWHPBJBK016939	2980	Serine carboxypeptidase	4	4	4	NOT SIGNIFICANT	2.38
1750	27.2935	27.501	27.6516	27.8149	27.2511	27.8487	27.5974	28.2381	28.8797	28.8816	28.6623	28.8315		+		Fe_30_Fe_5	16	16	11	84.2	84.2	69.4	25.538	0	117.86	33573000000	12	244	0.299777	0.579835	0.16857	0.715043	4.28521	0.000287717	1.2485	10.1957	2.62678	0.0176061	1.07993	5.03794	GWHPBJBK018063	GWHPBJBK018063	3154	Belongs to the GST superfamily	4	4	4	NOT SIGNIFICANT	2.38
3162	28.2234	28.2129	28.1319	28.3454	27.9734	28.1714	28.0639	28.5901	29.3599	29.1494	29.4274	29.2473		+	+	Fe_30_Fe_15;Fe_30_Fe_5	23	23	22	78.6	78.6	75.8	34.722	0	281.62	39995000000	19	337	0.0717298	0.878264	-0.0287042	-0.200444	5.10583	8.34815e-05	1.06758	14.1329	3.48382	0.00501925	1.09629	7.33509	GWHPBJBK031187;GWHPBJBK000584	GWHPBJBK031187	5634	Belongs to the carbohydrate kinase PfkB family	4	4	4	NOT SIGNIFICANT	2.1
2476	27.648	28.1096	27.6738	27.6839	27.8663	27.5045	27.6599	27.8791	28.8679	28.7881	28.8381	28.8364		+	+	Fe_30_Fe_15;Fe_30_Fe_5	16	8	8	60.2	35.9	35.9	43.379	0	87.971	8545800000	26	81	0.136439	0.782118	-0.0514011	-0.361098	4.09224	0.000393261	1.05379	9.42992	4.71685	0.000829899	1.10519	12.1175	GWHPBJBK024430	GWHPBJBK024430	4393	UDP-D-apiose UDP-D-xylose synthase	4	4	4	NOT SIGNIFICANT	2.08
2851	27.9778	27.6956	27.9508	27.7338	27.4626	27.5638	26.8071	27.7094	28.6313	28.4204	28.5725	28.6129		+		Fe_30_Fe_5	8	8	8	45.9	45.9	45.9	25.34	0	160.11	16337000000	11	109	1.11705	0.134294	-0.453775	-2.13787	3.7711	0.000648882	0.719771	8.26794	2.9082	0.0116388	1.17355	5.72194	GWHPBJBK028242	GWHPBJBK028242	5078	Serine hydrolase involved in the detoxification of formaldehyde	4	4	4	NOT SIGNIFICANT	1.65
3369	27.7723	28.0647	27.9056	28.1572	27.4913	27.4773	27.2928	27.6683	28.5914	28.7828	28.7349	28.6229		+	+	Fe_30_Fe_15;Fe_30_Fe_5	8	8	7	45.5	45.5	42.6	26.806	0	108.74	17988000000	10	115	2.29107	0.0190584	-0.492521	-4.29584	3.48414	0.00109092	0.708073	7.33608	4.98475	0.000591091	1.20059	13.4739	GWHPBJBK033785	GWHPBJBK033785	6021	Universal stress protein	4	4	4	NOT SIGNIFICANT	1.63
1039	25.7947	25.5612	25.9391	25.4815	26.4669	26.0164	26.2752	25.4072	27.2002	27.2127	27.152	27.4577		+		Fe_30_Fe_5	15	15	15	39.5	39.5	39.5	48.495	0	53.49	6835300000	22	99	0.657965	0.296779	0.347324	1.36978	4.78027	0.000133781	1.56156	12.4265	2.63001	0.0175549	1.21424	5.04544	GWHPBJBK010526	GWHPBJBK010526	1891	Protein SSUH2 homolog	4	4	4	NOT SIGNIFICANT	2.95
283	22.8989				24.1192	24.6522	24.1223	24.2113	25.2736	25.724	25.8946	25.1073	+	+		Fe_15_Fe_5;Fe_30_Fe_5	13	10	10	22.8	19.1	19.1	78.532	0	43.224	1684200000	32	51	3.40547	0.00338871	1.63486	7.0965	4.40832	0.000234843	2.85849	10.7131	2.79863	0.013425	1.22363	5.44831	GWHPBJBK003472	GWHPBJBK003472	537	acyl-activating enzyme 17	1	4	4	NOT SIGNIFICANT	NOT SIGNIFICANT
905	26.459	27.1342	26.6319	26.7993	25.7043	26.6596	26.3398	26.5553	27.5879	27.4344	27.5585	27.6172		+		Fe_30_Fe_5	8	8	8	33.9	33.9	33.9	37.197	0	49.501	5811600000	15	51	0.860267	0.20661	-0.441361	-1.71087	2.7418	0.00419744	0.793412	5.31014	2.88697	0.0119593	1.23477	5.66816	GWHPBJBK009645	GWHPBJBK009645	1665	Converts alpha-aldose to the beta-anomer	4	4	4	NOT SIGNIFICANT	1.73
3062	27.3102	27.8278	27.3805	27.7595	27.3285	27.2684	27.3301	27.1616	28.5898	28.459	28.4964	28.9461		+	+	Fe_30_Fe_15;Fe_30_Fe_5	15	15	15	30.8	30.8	30.8	82.78	0	246.25	24102000000	22	286	1.1383	0.129167	-0.297328	-2.17332	3.06484	0.00231248	1.05332	6.13049	4.57298	0.00101702	1.35065	11.4427	GWHPBJBK030043	GWHPBJBK030043	5454	glycerophosphoryl diester phosphodiesterase	4	4	4	NOT SIGNIFICANT	2.08
886	28.2908	27.9032	28.1782	27.8924	26.9738	27.4469	26.6771	28.1091	28.8814	28.7477	28.5412	28.6443		+		Fe_30_Fe_5	9	9	9	59.9	59.9	59.9	25.624	0	143.26	15879000000	10	176	1.23252	0.109598	-0.764462	-2.33121	2.67846	0.00471925	0.637504	5.15902	2.32696	0.0286069	1.40197	4.37173	GWHPBJBK009510	GWHPBJBK009510	1629	Destroys radicals which are normally produced within the cells and which are toxic to biological systems	4	4	4	NOT SIGNIFICANT	1.56
328	28.096	28.4408	28.1622	28.1792	28.0318	28.7614	28.0593	28.9709	29.7679	29.9769	29.9794	29.6915		+		Fe_30_Fe_5	23	23	16	70.5	70.5	57.6	39.281	0	323.31	50976000000	16	413	0.414006	0.469721	0.236279	0.935844	5.33702	6.1963e-05	1.63437	15.4769	2.84134	0.01252	1.39809	5.55382	GWHPBJBK004026	GWHPBJBK004026	620	glutamine synthetase	4	4	4	NOT SIGNIFICANT	3.1
2280					23.7159	23.4606		24.1755	24.8016	25.0765	24.9563	24.7125		+		Fe_30_Fe_5	14	14	14	30.8	30.8	30.8	66.617	0	34.25	943830000	34	43	0.80118	0.228951	0.614532	1.61213	5.77023	3.8062e-05	2.05983	18.3327	2.04004	0.0450519	1.4453	3.78569	GWHPBJBK023270	GWHPBJBK023270	4063	Phosphoinositide phospholipase C	0	3	4	NOT SIGNIFICANT	NOT SIGNIFICANT
3663	29.786	30.5637	29.807	30.4479	30.1304	29.0958	29.5336	29.3002	31.1592	30.6773	30.8331	31.2794					4	4	4	8.3	8.3	8.3	55.951	0	70.996	28871000000	13	80	1.08883	0.140375	-0.636151	-2.09085	1.81527	0.0252754	0.836105	3.3562	2.85153	0.012338	1.47226	5.5792	GWHPBJBK035919	GWHPBJBK035919	6529	Belongs to the peptidase C1 family	4	4	4	NOT SIGNIFICANT	1.79
3161	25.8403	25.6572	25.7087	25.7845	25.4613	26.0955	25.2173	26.2713	27.075	27.3292	27.3868	27.1731		+		Fe_30_Fe_5	15	15	15	50.7	50.7	50.7	52.12	0	132.84	6323800000	26	128	0.0182803	0.968286	0.0137124	0.0538777	5.75079	3.84631e-05	1.49338	18.1943	2.88545	0.0119593	1.47967	5.66433	GWHPBJBK031115	GWHPBJBK031115	5630	gal1,galk	4	4	4	NOT SIGNIFICANT	2.82
874	25.9721	25.9434	26.0117	25.7704	25.1662	26.3144	25.9552	26.2853	27.345	27.6462	27.6462	27.088		+		Fe_30_Fe_5	24	24	8	36.9	36.9	16.3	93.22	0	91.272	10557000000	44	165	0.00726768	0.986339	0.00591135	0.0216819	4.33596	0.000265644	1.50698	10.4062	2.61629	0.0179157	1.50107	5.01358	GWHPBJBK009440	GWHPBJBK009440	1611	Belongs to the glutamine synthetase family	4	4	4	NOT SIGNIFICANT	2.84
1225	27.699	27.7371	27.8277	27.647	28.2663	27.8265	28.2237	28.3767	29.6938	29.633	29.7383	29.6345		+	+	Fe_30_Fe_15;Fe_30_Fe_5	32	32	23	68.8	68.8	57.1	57.668	0	323.31	60981000000	33	407	1.91252	0.0350273	0.445648	3.53915	7.94513	2.61014e-06	1.94723	42.5053	4.74209	0.000821133	1.50158	12.2396	GWHPBJBK012149	GWHPBJBK012149	2209	Aldehyde dehydrogenase family	4	4	4	NOT SIGNIFICANT	3.86
402	26.8253	26.9911	26.8218	26.9828	26.4594	26.3174	26.3902	26.7023	28.1771	28.1304	28.1023	28.1195		+	+	Fe_30_Fe_15;Fe_30_Fe_5	17	17	9	53.7	53.7	29.6	43.84	0	140.61	10939000000	26	158	2.41678	0.0155333	-0.437915	-4.56511	6.5294	1.43326e-05	1.22709	24.6176	5.9397	0.000209253	1.66501	19.5832	GWHPBJBK004675	GWHPBJBK004675	749	UDP-D-apiose UDP-D-xylose synthase	4	4	4	NOT SIGNIFICANT	2.34
628	31.8645	32.1292	31.689	32.1296	32.3476	32.1012	32.2195	32.4852	34.0452	33.9808	34	33.9164		+	+	Fe_30_Fe_15;Fe_30_Fe_5	32	32	15	88.8	88.8	52.4	38.421	0	323.31	509060000000	22	887	1.31274	0.0961618	0.335332	2.46678	5.76332	3.8062e-05	2.03255	18.2834	5.93317	0.000209253	1.69722	19.5335	GWHPBJBK007322;GWHPBJBK007310;GWHPBJBK007327;GWHPBJBK007313;GWHPBJBK018441;GWHPBJBK007314;GWHPBJBK006103;GWHPBJBK003389	GWHPBJBK007322;GWHPBJBK007310	1182	fructose-bisphosphate aldolase;fructose-bisphosphate aldolase	4	4	4	NOT SIGNIFICANT	4.09
3367	26.7056	26.7015	26.4993	26.9114	27.2578	27.1005	27.5238	27.0422	28.9586	29.0524	28.9495	29.0288		+	+	Fe_30_Fe_15;Fe_30_Fe_5	12	12	11	41.1	41.1	37.8	53.223	0	112.14	13830000000	19	182	2.07476	0.0270844	0.526652	3.85423	6.67898	1.17985e-05	2.2929	26.0843	5.41565	0.000317775	1.76624	15.9613	GWHPBJBK033767	GWHPBJBK033767	6017	Belongs to the peptidase A1 family	4	4	4	NOT SIGNIFICANT	4.9
1292			23.4499		26.3379	26.6363	26.3071	26.7264	28.3177	28.021	28.3305	28.492	+	+	+	Fe_15_Fe_5;Fe_30_Fe_15;Fe_30_Fe_5	12	12	12	47	47	47	40.453	0	68.842	10231000000	14	91	4.18146	0.00111245	2.8874	9.77731	5.41688	5.76484e-05	4.67579	15.969	4.77863	0.00078723	1.78839	12.4184	GWHPBJBK012947	GWHPBJBK012947	2346	Protein of unknown function (DUF642)	1	4	4	NOT SIGNIFICANT	NOT SIGNIFICANT
3328	25.0071	25.4715	25.3485	25.1877	25.0175	25.5232		26.0445	27.0795	26.7127	27.2131	26.8934		+		Fe_30_Fe_5	10	10	10	58.7	58.7	58.7	34.539	0	76.593	4477500000	16	81	0.108491	0.823012	-0.139464	-0.293608	4.60479	0.00017563	1.72095	11.5888	2.09838	0.0412995	1.86042	3.9012	GWHPBJBK033460	GWHPBJBK033460	5954	Carboxylesterase	4	3	4	NOT SIGNIFICANT	3.3
2826	25.9255	26.3096	25.8828	26.3013	25.8587	25.7025	26.5826	26.3055	28.1664	27.9334	28.003	28.2042		+	+	Fe_30_Fe_15;Fe_30_Fe_5	13	13	9	46.2	46.2	37.5	44.021	0	179.63	12756000000	20	121	0.0108747	0.979349	0.00753641	0.0323124	5.22787	7.17673e-05	1.97194	14.8279	4.04521	0.00211542	1.9644	9.25126	GWHPBJBK028036	GWHPBJBK028036	5032	Belongs to the iron ascorbate-dependent oxidoreductase family	4	4	4	NOT SIGNIFICANT	3.92
1724	25.4893	25.5882	25.2227	25.6671	26.4905	24.8445	26.0103	25.1948	27.5079	27.6711	27.4649	27.8726		+		Fe_30_Fe_5	10	10	10	73.1	73.1	73.1	25.057	0	150.19	6641700000	11	122	0.139918	0.777038	0.143194	0.369319	5.41554	5.76484e-05	2.13729	15.9606	2.67761	0.0164005	1.9941	5.15701	GWHPBJBK017711	GWHPBJBK017711	3104	A B barrel	4	4	4	NOT SIGNIFICANT	4.4
1065	31.5131	31.9273	31.0615	31.5003	29.5179	30.6847	30.0882	31.2306	32.4746	32.1348	32.174	32.7173					3	2	2	34.5	22	22	23.829	0	80.751	75183000000	5	100	1.46642	0.0737235	-1.12022	-2.73047	2.10305	0.0144713	0.874627	3.91052	2.63343	0.0174963	1.99485	5.0534	GWHPBJBK010739;GWHPBJBK010736	GWHPBJBK010739;GWHPBJBK010736	1940	Cupin;germin-like protein	4	4	4	NOT SIGNIFICANT	1.83
3510	27.5975	28.081	27.4866	27.7199	28.338	27.6644	29.06	27.5995	30.1868	29.9796	30.0795	30.5229		+		Fe_30_Fe_5	7	7	7	46.6	46.6	46.6	23.941	0	180.58	29003000000	8	217	0.569235	0.351353	0.444205	1.21606	5.10517	8.34815e-05	2.47097	14.1292	2.8621	0.0123056	2.02676	5.60564	GWHPBJBK035034	GWHPBJBK035034	6272	Cupin	4	4	4	NOT SIGNIFICANT	5.54
1021		25.0962	25.808	25.528	26.8962	27.6676	27.6325	26.673	29.2701	29.2141	29.1868	29.3795		+	+	Fe_30_Fe_15;Fe_30_Fe_5	10	10	10	36.4	36.4	36.4	41.01	0	279.79	16216000000	12	281	1.47796	0.0727251	2.66244	2.75051	2.62548	0.00521918	4.70776	5.03492	3.67337	0.00379566	2.04532	7.93997	GWHPBJBK010362	GWHPBJBK010362	1852	Contains the following InterPro domains Glycoside hydrolase, family 18, catalytic domain (InterPro IPR001223), Chitinase II (InterPro IPR011583), Glycoside hydrolase, catalytic core (InterPro IPR017853), Glycoside hydrolase, subgroup, catalytic core (Inter	3	4	4	NOT SIGNIFICANT	26.13
1832					25.8087	23.8269	25.6136	24.2919	27.0746	26.764	26.7814	27.3296		+		Fe_30_Fe_5	8	8	8	34	34	34	40.653	0	83.653	2951400000	16	47	1.19973	0.115361	1.15282	2.27612	5.57686	4.59811e-05	3.25497	17.0002	2.22316	0.0339115	2.10215	4.15436	GWHPBJBK018791	GWHPBJBK018791	3297	fasciclin-like arabinogalactan protein	0	4	4	NOT SIGNIFICANT	NOT SIGNIFICANT
3273	22.0673				23.5615	25.2917	22.9646	24.7852	26.1255	26.5796	26.7317	25.849		+		Fe_30_Fe_5	11	11	11	47.2	47.2	47.2	38.769	0	81.21	3037700000	21	71	1.38481	0.0854554	1.48774	2.58971	4.83172	0.000124704	3.65845	12.6826	2.03773	0.0450945	2.17072	3.78115	GWHPBJBK032748	GWHPBJBK032748	5848	Sorbitol dehydrogenase-like	1	4	4	NOT SIGNIFICANT	NOT SIGNIFICANT
885		22.5773		22.7333	25.2676	26.5102	25.2769	25.7233	27.8551	28.2731	27.5769	27.8952	+	+	+	Fe_15_Fe_5;Fe_30_Fe_15;Fe_30_Fe_5	11	10	9	47.6	45.4	42.6	33.881	0	82.298	9305600000	16	76	3.94227	0.00155465	2.82716	8.87062	6.69354	1.15878e-05	5.03273	26.2315	3.29947	0.00648809	2.20558	6.78382	GWHPBJBK009506;GWHPBJBK001065;GWHPBJBK025875;GWHPBJBK004361;GWHPBJBK025874	GWHPBJBK009506	1626	Belongs to the peroxidase family	2	4	4	NOT SIGNIFICANT	NOT SIGNIFICANT
366	26.9513	27.4257	26.6713	27.1741	25.9058	27.6559	25.7913	27.8077	29.1648	28.6342	28.8592	29.3705		+		Fe_30_Fe_5	9	9	9	28.3	28.3	28.3	42.919	0	239.58	19229000000	17	118	0.182507	0.71937	-0.265429	-0.467128	3.84813	0.000574031	1.9516	8.53463	2.09659	0.0413565	2.21703	3.89763	GWHPBJBK004425	GWHPBJBK004425	685	Fasciclin-like arabinogalactan protein	4	4	4	NOT SIGNIFICANT	3.87
3578	25.34	25.5698	25.4684	25.5793	24.6748	25.7956		25.9848	27.1211	27.4373	27.2895	27.0714		+		Fe_30_Fe_5	12	10	6	43.1	37.9	25.6	44.356	0	76.27	4281300000	22	66	0.372707	0.506846	-0.479541	-0.857817	5.62829	4.4034e-05	1.74046	17.3452	2.12124	0.0400594	2.22	3.94695	GWHPBJBK035456	GWHPBJBK035456	6385	3-oxo-Delta(4,5)-steroid 5-beta-reductase-like	4	3	4	NOT SIGNIFICANT	3.34
3332	24.6605	24.5183	24.7652	24.6018	24.6631	25.3009	24.2258	25.3151	26.8335	27.6829	27.3791	26.5416		+	+	Fe_30_Fe_15;Fe_30_Fe_5	12	12	11	51.2	51.2	48.5	39.964	0	65.477	4473200000	19	100	0.388889	0.492334	0.239771	0.888607	4.08137	0.00039813	2.47282	9.38833	3.02988	0.00980926	2.23305	6.03747	GWHPBJBK033477	GWHPBJBK033477	5959	(S)-2-hydroxy-acid oxidase	4	4	4	NOT SIGNIFICANT	5.55
38	30.2231	29.9595	30.2258	29.9295	28.1774	29.161	26.7366	29.5442	30.9418	30.5809	30.5991	30.9268		+		Fe_30_Fe_5	23	23	22	62	62	59.1	35.868	0	323.31	124110000000	21	828	1.42593	0.0795011	-1.67969	-2.66041	2.72935	0.00428698	0.67771	5.2802	2.00559	0.0472885	2.3574	3.71832	GWHPBJBK000336	GWHPBJBK000336	98	Annexin-like protein RJ4	4	4	4	NOT SIGNIFICANT	1.6
414					25.055	25.0364	25.0144	24.5089	27.2236	27.1927	27.3851	27.2559		+	+	Fe_30_Fe_15;Fe_30_Fe_5	16	12	12	40.2	35.3	35.3	56.634	0	101.81	4339600000	18	67	2.03291	0.0291002	1.52432	3.7717	4.26365	0.000297844	3.88496	10.1074	5.58423	0.00025358	2.36063	17.0493	GWHPBJBK004794	GWHPBJBK004794	777	AMP-binding enzyme C-terminal domain	0	4	4	NOT SIGNIFICANT	NOT SIGNIFICANT
1963	24.9081	23.8517	24.7909	24.3939	24.6067		24.2816	23.8311	26.0913	26.7389	26.5668	26.441		+	+	Fe_30_Fe_15;Fe_30_Fe_5	19	19	7	44.1	44.1	20.2	56.294	0	111.58	2985800000	31	77	0.599707	0.331919	-0.43645	-1.26926	3.43184	0.0012	1.97337	7.17609	3.84088	0.00298423	2.40982	8.50919	GWHPBJBK020320;GWHPBJBK020319;GWHPBJBK020334	GWHPBJBK020320	3555	Belongs to the cytochrome P450 family	4	3	4	NOT SIGNIFICANT	3.93
627	28.2657	27.3676	28.1656	27.1576	26.8775	27.3314	26.7829	26.5978	29.2801	29.1395	29.0923	29.7938		+	+	Fe_30_Fe_15;Fe_30_Fe_5	4	4	4	33	33	33	23.451	0	48.924	17589000000	9	132	1.40961	0.0814333	-0.84172	-2.6323	2.57852	0.0057384	1.58729	4.92658	4.43883	0.00119118	2.42901	10.845	GWHPBJBK007301	GWHPBJBK007301	1181	Abscisic stress-ripening protein 3-like	4	4	4	NOT SIGNIFICANT	3
1066	31.3271	31.6949	30.8343	31.7227	28.633	31.0336	30.2358	30.7393	32.6941	32.5462	32.5485	33.132		+		Fe_30_Fe_5	8	8	7	69.7	69.7	56.2	22.02	0	280.85	209500000000	6	891	1.12473	0.132286	-1.23431	-2.15068	2.76098	0.0040702	1.33546	5.35649	2.45519	0.0233497	2.56977	4.64938	GWHPBJBK010740;GWHPBJBK013978;GWHPBJBK013974	GWHPBJBK010740	1941	Cupin	4	4	4	NOT SIGNIFICANT	2.52
2185	25.6858	25.6869	25.5168	25.73	25.3345	24.9417	24.4725	25.3758	28.1336	27.9833	27.1073	27.6559		+	+	Fe_30_Fe_15;Fe_30_Fe_5	6	6	5	22.3	22.3	17.3	41.102	0	73.489	5779000000	15	58	1.55975	0.0640206	-0.62376	-2.89375	3.94933	0.000488761	2.06515	8.89627	3.89006	0.00280454	2.68891	8.68289	GWHPBJBK022544	GWHPBJBK022544	3909		4	4	4	NOT SIGNIFICANT	4.18
2945	25.821	26.1173	25.8267	25.4088	25.4565	26.0833	25.3643	25.7696	28.546	28.3444	28.2084	28.4762		+	+	Fe_30_Fe_15;Fe_30_Fe_5	6	6	6	24.9	24.9	24.9	21.815	0	58.211	7051100000	7	98	0.230315	0.658416	-0.125034	-0.571495	5.40369	5.87617e-05	2.60028	15.8867	5.28869	0.000385509	2.72531	15.1863	GWHPBJBK029047;GWHPBJBK006658	GWHPBJBK029047	5250	Plasma membrane-associated cation-binding protein	4	4	4	NOT SIGNIFICANT	6.06
2961	24.8187	24.3563	24.7546	23.211	24.493	24.0636		25.6253	27.3352	27.1741	27.4895	27.3614		+	+	Fe_30_Fe_15;Fe_30_Fe_5	11	11	11	59.7	59.7	59.7	23.707	0	108.63	5220600000	12	81	0.0995321	0.83701	0.15571	0.271393	3.71631	0.000709402	3.05489	8.0827	3.2247	0.00717455	2.89918	6.56998	GWHPBJBK029171	GWHPBJBK029171	5271	Belongs to the GST superfamily	4	3	4	NOT SIGNIFICANT	8.31
2138	24.692	25.37	25.0218	25.1423	26.0456	25.1485	24.1635	24.9388	28.2358	28.1141	27.168	28.4415		+	+	Fe_30_Fe_15;Fe_30_Fe_5	20	5	5	51.3	11.7	11.7	60.096	0	48.058	5225300000	27	48	0.0144025	0.974044	0.0175614	0.0426286	4.05673	0.000413704	2.93328	9.29475	3.04902	0.00951678	2.91572	6.08827	GWHPBJBK022183	GWHPBJBK022183	3844	seed storage protein	4	4	4	NOT SIGNIFICANT	7.64
3564	27.5121	26.7501	27.6971	26.8884	27.5296	29.0399	28.06	28.2172	31.3432	31.2812	31.2945	31.1676		+	+	Fe_30_Fe_15;Fe_30_Fe_5	9	9	9	47.2	47.2	47.2	25.293	0	251.41	71078000000	11	199	1.37259	0.0869818	0.99974	2.56879	5.62318	4.4034e-05	4.05968	17.3106	4.16541	0.00182389	3.05994	9.71397	GWHPBJBK035333	GWHPBJBK035333	6359	Chitinase class I	4	4	4	NOT SIGNIFICANT	16.68
2139	26.1585	26.6523	26.2093	26.4943	26.2522	26.1352	24.585	25.5038	28.9001	28.4951	28.5932	28.9488		+	+	Fe_30_Fe_15;Fe_30_Fe_5	23	12	7	52.8	29.8	10.3	57.02	0	82.955	9562000000	24	101	0.97475	0.168955	-0.759537	-1.90125	5.17382	7.73658e-05	2.35571	14.5162	3.6393	0.00401856	3.11525	7.82825	GWHPBJBK022186	GWHPBJBK022186	3845	seed storage protein	4	4	4	NOT SIGNIFICANT	5.12
1237	26.1996	27.1667	26.1556	26.4709	24.2998	25.8405	24.2315	26.8086	28.7561	27.7108	28.5088	28.727		+		Fe_30_Fe_5	10	10	10	59.4	59.4	59.4	18.917	0	198.7	11254000000	8	140	0.913464	0.188225	-1.20306	-1.79942	2.89963	0.00310716	1.9275	5.70018	2.45767	0.0232634	3.13056	4.65486	GWHPBJBK012297;GWHPBJBK016360	GWHPBJBK012297;GWHPBJBK016360	2230	Universal stress protein;Universal stress protein	4	4	4	NOT SIGNIFICANT	3.8
2629	23.6569	23.8861	24.0113	23.9655	25.119	26.1626	23.472	26.1916	28.4287	28.5045	28.0911	28.468		+		Fe_30_Fe_5	18	18	18	51.5	51.5	51.5	50.568	0	218.19	14434000000	24	193	1.09866	0.138223	1.35634	2.10722	7.53952	4.59699e-06	4.4931	36.3588	2.54777	0.0202963	3.13676	4.8565	GWHPBJBK025858;GWHPBJBK004380	GWHPBJBK025858	4666	Endoplasmic	4	4	4	NOT SIGNIFICANT	22.52
1648					21.5252	22.2142		22.6633	25.2926	25.8554	26.2348	25.5598		+	+	Fe_30_Fe_15;Fe_30_Fe_5	24	24	23	42.5	42.5	40.7	105.39	0	76.958	2853800000	48	82	0.157516	0.752905	-0.252415	-0.410352	2.94919	0.0028468	3.04741	5.82684	3.58036	0.00438433	3.29982	7.63814	GWHPBJBK016919	GWHPBJBK016919	2975	Phosphorylase is an important allosteric enzyme in carbohydrate metabolism. Enzymes from different sources differ in their regulatory mechanisms and in their natural substrates. However, all known phosphorylases share catalytic and structural properties	0	3	4	NOT SIGNIFICANT	NOT SIGNIFICANT
1281	23.2363	23.0379	23.1225		24.4245	23.6212		23.0626	26.8843	27.002	27.0194	27.0589		+	+	Fe_30_Fe_15;Fe_30_Fe_5	10	10	10	22.3	22.3	22.3	80.298	0	74.095	2893400000	33	51	0.380591	0.500123	0.309537	0.872855	5.57423	4.6042e-05	3.65115	16.9828	4.61668	0.000963991	3.34161	11.6439	GWHPBJBK012792;GWHPBJBK034768	GWHPBJBK012792	2317	Primary amine	3	3	4	NOT SIGNIFICANT	12.56
12	24.0731		24.3835	24.7059	24.8715	24.5135	23.8432	23.8982	28.5632	28.3897	26.3342	28.4249		+	+	Fe_30_Fe_15;Fe_30_Fe_5	6	4	2	39.9	29.4	15.7	17.487	0	12.215	5150100000	6	37	0.203854	0.690942	0.221697	0.514372	3.03771	0.0024314	3.86814	6.05822	3.09238	0.00886719	3.64644	6.20455	GWHPBJBK000105	GWHPBJBK000105	48	Belongs to the small heat shock protein (HSP20) family	3	4	4	NOT SIGNIFICANT	14.6
3178	25.7981	25.5721	25.4553	25.4946	23.7349	25.8026		25.9531	28.3534	28.3945	28.503	28.4995		+		Fe_30_Fe_5	22	22	18	54.4	54.4	49.4	56.437	0	323.31	13411000000	21	206	0.611213	0.324771	-1.03509	-1.28923	7.3235	5.11381e-06	2.85756	33.4542	2.55161	0.0201612	3.89265	4.86522	GWHPBJBK031380	GWHPBJBK031380	5660	4-coumarate--CoA ligase-like	4	3	4	NOT SIGNIFICANT	7.25
1061				24.481	27.5032	25.0967	27.3233	24.9936	30.2048	30.1054	30.1115	30.2424		+		Fe_30_Fe_5	30	24	21	57.7	49.5	45.7	71.545	0	286.41	39485000000	34	235	1.81069	0.0418465	2.6752	3.34769	5.42279	5.76393e-05	6.61199	16.006	2.91557	0.0115422	3.93679	5.7407	GWHPBJBK010701	GWHPBJBK010701	1931	heat shock	1	4	4	NOT SIGNIFICANT	NOT SIGNIFICANT
1318			22.7836		24.8202	23.9109	23.9355	22.7343	27.9373	28.1813	27.952	27.7392		+	+	Fe_30_Fe_15;Fe_30_Fe_5	20	20	3	87.7	87.7	21.5	31.532	0	97.868	6789800000	16	93	0.230253	0.658416	0.322322	0.571362	4.62591	0.00016928	4.42455	11.6868	4.07924	0.00204296	4.10223	9.3802	GWHPBJBK013172	GWHPBJBK013172	2384	Glucose and ribitol	1	4	4	NOT SIGNIFICANT	NOT SIGNIFICANT
2881	28.0993	28.6744	28.2304	28.5564	25.0283	28.1843	24.4056	27.8921	31.0065	30.8545	30.7417	31.3027		+		Fe_30_Fe_5	8	8	8	60.9	60.9	60.9	26.403	0	323.31	68977000000	12	299	1.06855	0.144913	-2.01256	-2.0571	5.1247	8.25366e-05	2.58621	14.2383	2.48209	0.0225368	4.59877	4.70897	GWHPBJBK028506	GWHPBJBK028506	5140		4	4	4	NOT SIGNIFICANT	6.01
1698	29.4531	29.1124	29.4048	29.1569	27.3556	28.8396	25.8501	29.41	32.5622	32.6236	32.4257	32.5015		+		Fe_30_Fe_5	4	4	4	39.6	39.6	39.6	16.505	0	323.31	141310000000	2	132	0.892784	0.195167	-1.41797	-1.76503	7.35553	5.11381e-06	3.24645	33.87	2.95098	0.0109306	4.66443	5.83145	GWHPBJBK017428	GWHPBJBK017428	3063	Oleosin 1-like	4	4	4	NOT SIGNIFICANT	9.49
376	26.9459	27.5619	27.0567	27.3664	26.1267	27.0313	25.7023	26.4117	31.3036	31.2191	31.3015	31.5224		+	+	Fe_30_Fe_15;Fe_30_Fe_5	24	3	2	48.7	9.1	4.6	60.766	0	270.26	32153000000	25	59	1.5781	0.0620232	-0.914725	-2.92618	6.70957	1.13452e-05	4.1039	26.3946	5.65505	0.000234303	5.01862	17.5274	GWHPBJBK004484	GWHPBJBK004484	705	Seed storage protein	4	4	4	NOT SIGNIFICANT	17.19
3476	27.4251	28.0221	27.4446	27.8596	24.4181	26.3613	21.8417	25.633	29.6458	29.5628	29.5299	29.8165		+		Fe_30_Fe_5	24	24	24	41.1	41.1	41.1	71.255	0	323.31	49821000000	33	300	1.68348	0.0519237	-3.1243	-3.11463	4.68638	0.000153239	1.95094	11.9716	2.65605	0.0168766	5.07524	5.10629	GWHPBJBK034753	GWHPBJBK034753	6208		4	4	4	NOT SIGNIFICANT	3.87
1506	26.628	26.6442	26.6783	26.6506	26.5846	27.0507	25.6674	26.4513	31.8355	31.866	31.7167	31.8166		+	+	Fe_30_Fe_15;Fe_30_Fe_5	21	21	21	40.7	40.7	40.7	58.8	0	323.31	159710000000	20	485	0.310467	0.568962	-0.211767	-0.736424	11.2609	2.0082e-08	5.15842	151.933	5.8033	0.000213496	5.37019	18.5705	GWHPBJBK015259	GWHPBJBK015259	2730	Vicilin-like antimicrobial peptides	4	4	4	NOT SIGNIFICANT	35.71
600	25.822	25.7837	25.312	26.2306	25.1729	26.6618	25.1507	26.3999	31.397	31.3258	30.9652	31.4896		+	+	Fe_30_Fe_15;Fe_30_Fe_5	13	13	9	67.1	67.1	54.8	16.766	0	163.86	65573000000	8	296	0.0469864	0.917376	0.0592685	0.134432	6.57081	1.36639e-05	5.50732	25.0153	4.9188	0.000654174	5.44805	13.1274	GWHPBJBK007001	GWHPBJBK007001	1131	Belongs to the small heat shock protein (HSP20) family	4	4	4	NOT SIGNIFICANT	45.49
1805						24.0537	23.6882	24.5511	29.3938	29.3978	29.401	29.9317		+	+	Fe_30_Fe_15;Fe_30_Fe_5	8	7	7	67.8	62.5	62.5	17.504	0	92.696	15706000000	10	87	1.42035	0.0802737	0.917348	2.6508	5.9646	3.07986e-05	6.39315	19.7738	6.49282	0.00016645	5.47581	24.2714	GWHPBJBK018538	GWHPBJBK018538	3255	Major latex	0	3	4	NOT SIGNIFICANT	NOT SIGNIFICANT
303	27.4752	27.5547	27.9798	27.477		26.4575	23.795	27.1605	30.9151	31.0026	30.8901	31.0038		+	+	Fe_30_Fe_15;Fe_30_Fe_5	3	3	3	26	26	26	18.274	0	287.74	27104000000	5	103	1.41959	0.0803654	-2.22046	-2.64948	6.74813	1.05808e-05	3.33122	26.7911	3.2669	0.00663073	5.55167	6.69001	GWHPBJBK003781	GWHPBJBK003781	572	Oleosin	4	3	4	NOT SIGNIFICANT	10.06
3531		23.9975		24.6908		23.1227	21.9502	25.1877	29.2316	28.9505	29.063	29.1855		+	+	Fe_30_Fe_15;Fe_30_Fe_5	11	11	11	63	63	63	18.228	0	213.67	12395000000	12	94	0.272401	0.608041	-0.505836	-0.659473	5.10463	8.34815e-05	5.25881	14.1262	3.84402	0.00298423	5.76465	8.52022	GWHPBJBK035192	GWHPBJBK035192	6312	Universal stress protein A-like	2	3	4	NOT SIGNIFICANT	NOT SIGNIFICANT
1745	27.5027	27.6321	27.4874	27.5781	27.3449	27.1337	26.5154	26.9235	33.1435	32.883	32.6777	33.0082		+	+	Fe_30_Fe_15;Fe_30_Fe_5	45	45	45	61.8	61.8	61.8	76.095	0	323.31	348870000000	31	772	1.71261	0.049327	-0.570696	-3.16743	8.44038	1.47603e-06	5.37804	51.4261	6.98308	0.00016645	5.94874	29.3366	GWHPBJBK017940	GWHPBJBK017940	3143	Seed storage protein	4	4	4	NOT SIGNIFICANT	41.59
3773	24.3189	24.6082	24.2046	24.5202	24.6631	25.2983	21.7604	24.7069	30.6884	30.6182	30.2512	30.7523		+	+	Fe_30_Fe_15;Fe_30_Fe_5	23	23	23	32.9	32.9	32.9	92.473	0	323.31	63478000000	44	298	0.14524	0.769783	-0.305793	-0.381827	7.94293	2.61014e-06	6.16458	42.4693	3.7076	0.0036178	6.47037	8.05356	GWHPBJBK037628	GWHPBJBK037628	6713	Vicilin-like antimicrobial peptides	4	4	4	NOT SIGNIFICANT	71.73
2689	28.4146	28.5541	28.4795	28.4412		26.4486		26.1418	24.1565	24.6151	24.1605			+		Fe_30_Fe_5	10	10	10	45.3	45.3	45.3	43.4	0	112.58	5708600000	16	59	2.05774	0.0279533	-3.97432	-3.82054	5.17379	7.73658e-05	-4.44683	-14.5159	0.168744	0.761301	-0.472509	-0.436067	GWHPBJBK026592	GWHPBJBK026592	4778	Polygalacturonase-like	4	2	3	NOT SIGNIFICANT	-21.81
1827	27.5824	27.6818	27.4562	27.5045		25.9015		25.4611	23.8879		23.4038	24.9761		+		Fe_30_Fe_5	11	11	11	23.1	23.1	23.1	92.665	0	137.99	4436500000	27	73	2.29045	0.0190584	-3.07251	-4.29455	3.85834	0.000565706	-3.75178	-8.5705	0.349266	0.568749	-0.679273	-0.81268	GWHPBJBK018768	GWHPBJBK018768	3292	isoform X1	4	2	3	NOT SIGNIFICANT	-13.47
1043	26.9899	27.124	27.0269	27.0641		24.9462		25.6338		23.8295	23.8373	24.4822		+		Fe_30_Fe_5	8	8	2	40.8	40.8	12.2	31.759	0	30.841	2265100000	18	42	2.12001	0.0253508	-3.09925	-3.94447	3.68856	0.000745693	-3.39725	-7.99021	0.125048	0.817751	-0.298001	-0.333907	GWHPBJBK010565;GWHPBJBK010576;GWHPBJBK010566	GWHPBJBK010565;GWHPBJBK010576;GWHPBJBK010566	1898	Uracil phosphoribosyltransferase;Uracil phosphoribosyltransferase;Uracil phosphoribosyltransferase	4	2	3	NOT SIGNIFICANT	-10.54
1314	27.2952	25.4012	27.0105	26.499		25.983		25.3757		23.0641	23.5598	23.2977		+		Fe_30_Fe_5	12	12	12	29.6	29.6	29.6	64.391	0	99.744	2416500000	21	57	1.33799	0.0923365	-1.9692	-2.50971	3.5444	0.000972892	-3.373	-7.52406	1.06508	0.19136	-1.4038	-2.05133	GWHPBJBK013125	GWHPBJBK013125	2377	Something about silencing protein	4	2	3	NOT SIGNIFICANT	-10.36
1486	26.8699	26.958	26.6576	26.8113	24.5681	27.7143	24.692	27.7432	23.9585	23.8533	23.3199	23.0266		+		Fe_30_Fe_5	15	15	15	43.6	43.6	43.6	50.081	0	75.431	6419900000	20	109	0.301615	0.577679	-0.644784	-0.718732	5.13553	8.17025e-05	-3.28462	-14.2991	1.54285	0.0940835	-2.63984	-2.86399	GWHPBJBK015021;GWHPBJBK036258;GWHPBJBK036251;GWHPBJBK036235	GWHPBJBK015021	2695	methionine	4	4	4	NOT SIGNIFICANT	-9.74
1567	26.3339	25.5348	26.352	25.1663		24.9588		24.5488	23.4007	22.2877		22.5916		+		Fe_30_Fe_5	8	8	2	38	38	12.5	28.619	0	31.343	1537700000	13	61	1.86926	0.0377386	-1.76939	-3.45725	3.7278	0.000697213	-3.1963	-8.12124	1.56586	0.091221	-1.4269	-2.90453	GWHPBJBK015859	GWHPBJBK015859	2814	WD repeat-containing protein	4	2	3	NOT SIGNIFICANT	-9.17
3654	30.3501	30.2766	30.4924	30.1825		28.3451		28.0542	27.4346	26.8769	26.833	27.5627		+		Fe_30_Fe_5	7	7	7	18.8	18.8	18.8	39.706	0	96.829	14304000000	28	155	1.63508	0.0562028	-4.958	-3.02758	5.39429	5.95626e-05	-3.14856	-15.8283	0.502981	0.444824	1.80943	1.09859	GWHPBJBK035861	GWHPBJBK035861	6516	Pistil-specific extensin-like protein	4	2	4	NOT SIGNIFICANT	-8.87
3573	26.5652	26.4591	26.2734	26.5941		25.227		23.5382		24.1678	24.2357	23.576		+		Fe_30_Fe_5	14	14	6	27.2	27.2	11	101.32	0	104.21	2104800000	37	72	2.67438	0.010442	-2.77977	-5.14939	3.59998	0.000879441	-2.80448	-7.701	0.0129648	0.97848	-0.0247145	-0.0384338	GWHPBJBK035392	GWHPBJBK035392	6376	U4 U6.U5 tri-snRNP-associated protein	4	2	3	NOT SIGNIFICANT	-6.99
2031	25.8312	26.6334	26.0665	26.3523				24.5588		23.6612	23.8381	24.2458	+	+		Fe_15_Fe_5;Fe_30_Fe_5	5	5	5	17.6	17.6	17.6	37.103	0	40.632	1091500000	11	36	3.28343	0.00409003	-2.56789	-6.73748	2.76694	0.00402245	-2.7771	-5.37095	0.132855	0.807707	-0.209217	-0.352588	GWHPBJBK020944	GWHPBJBK020944	3663	E3 ubiquitin ligase BIG	4	1	3	NOT SIGNIFICANT	-6.85
1813	24.1886	25.7727	25.0705	25.3575				21.5069	22.2868	22.1003	22.2441	22.75		+		Fe_30_Fe_5	20	20	20	36.1	36.1	36.1	87.532	0	53.33	926960000	46	62	2.26023	0.0200278	-2.38353	-4.23127	3.55749	0.000951639	-2.75204	-7.56542	0.331294	0.584475	-0.36851	-0.777611	GWHPBJBK018601	GWHPBJBK018601	3266		4	1	4	NOT SIGNIFICANT	-6.74
3143	26.5339	26.6587	26.3189	26.774		25.0829		24.5973	24.4109	24.1984	24.0014			+		Fe_30_Fe_5	8	8	8	37.3	37.3	37.3	33.81	0	104.73	1924100000	15	43	2.56289	0.0124133	-2.57509	-4.89089	3.35631	0.00137673	-2.74071	-6.95008	0.0939869	0.856371	-0.165626	-0.257492	GWHPBJBK030885	GWHPBJBK030885	5604	Syntaxin-22-like	4	2	3	NOT SIGNIFICANT	-6.68
567	27.0656	27.3023	26.7913	27.5042		25.4499		25.1843	24.4822	24.9002		25.7923					11	11	11	44.1	44.1	44.1	48.576	0	83.108	2956500000	15	87	2.32678	0.0179822	-2.98719	-4.37134	2.24067	0.0110158	-2.65938	-4.19058	0.136594	0.802591	0.327813	0.361463	GWHPBJBK006622	GWHPBJBK006622	1073	La-related protein	4	2	3	NOT SIGNIFICANT	-6.32
404	25.9961	26.33	26.1225	26.3892		25.2029		24.9685		24.8224	23.4293	24.7672					13	13	13	23.2	23.2	23.2	103.03	0	54.046	2165100000	34	76	1.69386	0.0510013	-2.32436	-3.13341	1.99812	0.0176143	-2.43599	-3.70378	0.0393926	0.938923	-0.111629	-0.113565	GWHPBJBK004677	GWHPBJBK004677	751	MORN repeat	4	2	3	NOT SIGNIFICANT	-5.41
2735	26.9243	26.9124	26.7975	26.7695		26.1037		25.7105	25.3138	24.4369		25.6378					9	9	9	28.3	28.3	28.3	62.508	0	39.801	2983400000	27	57	1.41885	0.0804515	-2.48366	-2.6482	1.82978	0.0245659	-2.37468	-3.38324	0.0320643	0.949776	0.108977	0.0931343	GWHPBJBK027131	GWHPBJBK027131	4862	Translation initiation factor IF-3, N-terminal domain	4	2	3	NOT SIGNIFICANT	-5.19
3103	26.5637	27.3905	26.9214	27.0752		26.4419		26.2157	24.6669	24.7756		25.2339		+		Fe_30_Fe_5	9	8	8	30.2	27.3	27.3	42.255	0	56.09	3566200000	16	58	1.27174	0.102466	-2.26908	-2.39734	3.79036	0.000625451	-2.26708	-8.33396	0.000694001	0.998403	0.0019908	0.00208595	GWHPBJBK030438	GWHPBJBK030438	5525	Belongs to the nucleosome assembly protein (NAP) family	4	2	3	NOT SIGNIFICANT	-4.81
1220	25.4408	25.1537	26.0263	25.9923		24.1765		24.6217	23.5416	22.8541	22.7329	24.547		+		Fe_30_Fe_5	16	16	16	16.8	16.8	16.8	141.12	0	57.424	1516500000	62	65	2.44959	0.0147227	-1.66565	-4.63703	2.51226	0.00650374	-2.23439	-4.77637	0.516722	0.435819	-0.568732	-1.12318	GWHPBJBK012098	GWHPBJBK012098	2203	nuclear matrix constituent protein 1-like	4	2	4	NOT SIGNIFICANT	-4.71
1276	27.0175	27.4516	27.0322	27.491		25.5321		25.6725	25.4186	24.4743	25.0709	25.3193		+		Fe_30_Fe_5	10	9	9	56.3	53	53	30.874	0	45.781	3513700000	12	61	2.14937	0.0240277	-2.76402	-4.00362	3.91601	0.000517272	-2.1773	-8.77574	0.356033	0.561465	0.586723	0.825779	GWHPBJBK012766	GWHPBJBK012766	2311	methyltransferase	4	2	4	NOT SIGNIFICANT	-4.52
1966	27.5047	27.8581	27.1524	27.9511	27.3557	25.2294	27.2736	26.2447	25.3906	25.5987	25.2682	25.5086		+		Fe_30_Fe_5	11	11	5	69.3	69.3	33.9	28.429	0	99.241	5649400000	15	103	1.06268	0.146092	-1.09072	-2.04734	4.49876	0.000204099	-2.17503	-11.1084	1.1207	0.176383	-1.08431	-2.14395	GWHPBJBK020371	GWHPBJBK020371	3563	O-methyltransferase	4	4	4	NOT SIGNIFICANT	-4.52
3070	25.4743	25.3272	25.6766	25.572	24.9991	25.0951	25.0184	24.7328		23.8364	24.0026	24.061					5	5	5	18.5	18.5	18.5	25.886	0	7.9742	1288400000	11	35	2.64646	0.0109405	-0.551149	-5.08382	1.90761	0.0210693	-2.14792	-3.5298	1.40336	0.115613	-1.59677	-2.62155	GWHPBJBK030085;GWHPBJBK030080	GWHPBJBK030085;GWHPBJBK030080	5466	NA;NA	4	4	3	NOT SIGNIFICANT	-4.43
1591	28.3354	28.4835	28.3346	28.4473	28.5568	27.6297	28.4735	27.7634	26.7524	26.536	24.5006	27.2509					14	14	12	50	50	45.9	40.027	0	53.193	6590400000	20	104	0.570729	0.350281	-0.294366	-1.21868	1.9072	0.0210707	-2.14026	-3.52902	1.52774	0.0953016	-1.84589	-2.83746	GWHPBJBK016241;GWHPBJBK016240	GWHPBJBK016241	2866	Belongs to the peptidase C1 family	4	4	4	NOT SIGNIFICANT	-4.41
811	26.7936	27.1382	26.7586	26.8089	26.6312	25.7035	26.7286	25.9113	25.439	25.5175	25.4501						9	9	8	50.2	50.2	45.8	31.976	0	141.83	3143600000	12	52	1.23127	0.109783	-0.631219	-2.32911	1.61817	0.0374751	-2.10116	-2.99738	1.02426	0.203141	-1.46994	-1.98348	GWHPBJBK009001	GWHPBJBK009001	1503	RNA-binding protein	4	4	3	NOT SIGNIFICANT	-4.29
508	26.8917	27.5062	27.1489	27.5605		26.7405	25.4058	26.622	25.5227	24.9459	24.7457	25.5191		+		Fe_30_Fe_5	9	9	7	22.7	22.7	21.4	63.253	0	94.126	4790400000	22	65	1.2843	0.100658	-1.57689	-2.41857	3.76455	0.000652556	-2.09348	-8.24561	0.331926	0.584067	-0.516586	-0.778851	GWHPBJBK005858	GWHPBJBK005858	964	G3BP-like protein	4	3	4	NOT SIGNIFICANT	-4.27
3326	27.7999	27.7975	27.9562	27.7651		26.2554	26.5179	26.2836	25.9497	25.4612	25.7157	25.8774		+		Fe_30_Fe_5	7	7	6	31.8	31.8	27.5	34.485	0	107.79	5331900000	12	80	1.47299	0.0732277	-2.32056	-2.74188	5.70119	4.14011e-05	-2.07867	-17.8458	0.104544	0.842918	0.241891	0.283857	GWHPBJBK033415	GWHPBJBK033415	5946	Belongs to the syntaxin family	4	3	4	NOT SIGNIFICANT	-4.22
479	27.3645	27.2602	27.6043	27.0479		26.4802		26.7782	25.2254	25.3107	25.3321	25.161		+		Fe_30_Fe_5	10	10	8	63.1	63.1	45.3	26.372	0	134.43	4601400000	12	73	1.30496	0.0974185	-2.2783	-2.45358	5.55802	4.71255e-05	-2.06191	-16.8756	0.0849804	0.871516	0.216395	0.234654	GWHPBJBK005419	GWHPBJBK005419	912	Glutathione S-transferase	4	2	4	NOT SIGNIFICANT	-4.18
768	26.094	25.7591	26.2581	25.9843		24.6518		24.5999	23.9809	24.165	23.7747	23.9327	+	+		Fe_15_Fe_5;Fe_30_Fe_5	8	8	8	48.1	48.1	48.1	24.196	0	47.103	1716600000	13	41	3.07847	0.00562579	-1.82867	-6.16705	5.35991	6.07924e-05	-2.06055	-15.6165	0.34417	0.572823	-0.231874	-0.802779	GWHPBJBK008530	GWHPBJBK008530	1416	Thioredoxin domain-containing protein 9 homolog	4	2	4	NOT SIGNIFICANT	-4.17
500	27.1054	28.189	27.3332	28.146	27.1843	25.7216	26.8387	26.4542	25.8173	25.5997	25.6129	25.5621		+		Fe_30_Fe_5	12	12	7	45.8	45.8	29	33.545	0	57.95	9876100000	14	111	1.4658	0.0737757	-1.14371	-2.72939	3.44323	0.0011752	-2.0454	-7.21068	1.52187	0.0962586	-0.901698	-2.82716	GWHPBJBK005767	GWHPBJBK005767	950	Soluble inorganic pyrophosphatase 1	4	4	4	NOT SIGNIFICANT	-4.13
1646	30.4125	30.5897	30.2993	30.5016		28.4774		28.3922	28.7918	27.9964	27.8103	29.161		+		Fe_30_Fe_5	8	2	2	49.9	15.1	15.1	37.789	0	50.27	12411000000	15	54	1.67474	0.0525879	-4.56297	-3.09884	3.07183	0.00228722	-2.01088	-6.14922	0.850662	0.262252	2.55209	1.69485	GWHPBJBK016913	GWHPBJBK016913	2972		4	2	4	NOT SIGNIFICANT	-4.03
3647	28.7596	28.3907	28.9685	28.449		27.5126		27.2808	27.1913	26.2953	26.5145	26.5442		+		Fe_30_Fe_5	3	3	3	13.9	13.9	13.9	19.557	0	52.678	3958000000	7	28	1.48806	0.0717009	-3.28519	-2.76809	3.83751	0.000582452	-2.00562	-8.49743	0.487652	0.456121	1.27957	1.071	GWHPBJBK035843	GWHPBJBK035843	6508	Protein of unknown function (DUF1218)	4	2	4	NOT SIGNIFICANT	-4.02
1753	25.966	26.3628	26.5839	25.6949				24.4549	24.3932	24.6823		25.0019	+			Fe_15_Fe_5	2	2	2	41	41	41	6.6745	0	50.491	807360000	3	27	3.10151	0.00540907	-2.79996	-6.22923	1.92677	0.0202267	-1.95493	-3.56631	0.616636	0.372354	0.845036	1.29862	GWHPBJBK018072	GWHPBJBK018072	3157		4	1	3	NOT SIGNIFICANT	-3.88
1970	27.9407	28.3834	27.9315	28.1529	23.3691	27.1459	23.6129	26.5411	26.164	25.8342	25.8579	26.8048		+		Fe_30_Fe_5	39	18	18	65.4	38.8	38.8	84.909	0	217.79	14210000000	44	176	1.61207	0.0587103	-2.93488	-2.98649	3.61455	0.000856986	-1.93692	-7.74794	0.446071	0.488089	0.997952	0.995261	GWHPBJBK020415	GWHPBJBK020415	3572	RNSP1-SAP18 binding (RSB) motif	4	4	4	NOT SIGNIFICANT	-3.83
2208	27.1864	27.3898	27.1533	27.4917		25.4727		24.6394	25.0695	25.2053	25.2557	25.9502		+		Fe_30_Fe_5	8	8	8	37.7	37.7	37.7	32.015	0	43.948	2698800000	14	54	2.69282	0.0102508	-3.26715	-5.19303	3.99662	0.000455633	-1.9351	-9.06982	1.05571	0.194232	1.33204	2.03574	GWHPBJBK022790	GWHPBJBK022790	3955	ATG8-interacting protein	4	2	4	NOT SIGNIFICANT	-3.82
2739	27.1343	27.9383	27.2893	27.9071		25.9717		25.5456	25.5725	25.5784	25.8639	25.5134		+		Fe_30_Fe_5	8	8	8	45.6	45.6	45.6	37.854	0	75.202	4007400000	12	85	2.27858	0.019474	-2.81947	-4.26962	3.8982	0.000532717	-1.9352	-8.71192	0.675465	0.340483	0.884265	1.39971	GWHPBJBK027140	GWHPBJBK027140	4866	Pirin	4	2	4	NOT SIGNIFICANT	-3.82
172	26.9979	25.906	27.3154	26.1039		25.7285		25.8672	25.2669		25.0899	25.1301					6	6	6	12.8	12.8	12.8	71.655	0	99.808	1955900000	30	33	1.30661	0.0971627	-2.18215	-2.45638	1.69972	0.031775	-1.92586	-3.14402	0.0971852	0.852278	0.256292	0.265524	GWHPBJBK002164;GWHPBJBK031927	GWHPBJBK002164;GWHPBJBK031927	333	cwf21 domain;cwf21 domain	4	2	3	NOT SIGNIFICANT	-3.8
1602	27.3201	26.9781	27.3363	27.0976		25.9623	25.6014	26.0103	25.4062	25.0083	24.9181	25.7081		+		Fe_30_Fe_5	9	4	4	75.2	38.9	38.9	13.188	0	12.156	2415200000	7	36	1.31038	0.0964364	-2.21582	-2.46277	4.1045	0.000387458	-1.92285	-9.477	0.119512	0.824559	0.292975	0.320538	GWHPBJBK016321	GWHPBJBK016321	2883	Belongs to the complex I LYR family	4	3	4	NOT SIGNIFICANT	-3.79
3746	29.2209	29.4848	29.2522	29.4005	27.8096	29.0843	27.7301	29.1291	27.3712	27.3475	27.5709	27.4172		+		Fe_30_Fe_5	22	22	22	66.1	66.1	66.1	41.302	0	210.37	40541000000	25	471	1.21582	0.112446	-0.901303	-2.30313	6.45438	1.51012e-05	-1.91289	-23.9128	1.38875	0.118173	-1.01159	-2.59647	GWHPBJBK037136;GWHPBJBK037141	GWHPBJBK037136	6667	12-oxophytodienoate reductase	4	4	4	NOT SIGNIFICANT	-3.77
3317	27.5896	27.8229	27.5303	27.7294		25.5687		26.5044	25.8831	25.5526	25.8579	25.7414		+		Fe_30_Fe_5	8	8	8	85.1	85.1	85.1	11.103	0	48.221	2411400000	6	47	1.78643	0.0436101	-3.34699	-3.30273	5.86399	3.45429e-05	-1.90933	-19.0146	0.686056	0.33365	1.43767	1.41778	GWHPBJBK033335;GWHPBJBK033342	GWHPBJBK033335	5930	NADH-ubiquinone oxidoreductase 11 kDa subunit	4	2	4	NOT SIGNIFICANT	-3.76
262	26.3842	26.2411	26.3547	26.2968	25.9269	25.7879	26.0593	25.4609	25.5876	23.435	23.9087	24.7653					8	8	8	39.4	39.4	39.4	34.811	0	44.131	2540800000	15	94	2.07579	0.0270461	-0.51047	-3.85627	2.13567	0.0135327	-1.89505	-3.97596	1.51241	0.096879	-1.38458	-2.8106	GWHPBJBK003206	GWHPBJBK003206	488	50S ribosomal protein L3-2	4	4	4	NOT SIGNIFICANT	-3.72
1199	26.7037	26.1063	26.7369	26.1513	25.4238	26.5462	25.2369	26.4722	25.1444	25.0269		25.3443					17	17	17	35.2	35.2	35.2	72.235	0	71.283	3542100000	37	99	0.627592	0.315114	-0.504773	-1.31755	1.52721	0.0449094	-1.89525	-2.83652	0.974993	0.217505	-1.39047	-1.90165	GWHPBJBK011911	GWHPBJBK011911	2164	Pumilio homolog	4	4	3	NOT SIGNIFICANT	-3.72
3481	27.8827	27.9224	28.0056	27.9886		28.0857		27.7325	25.8893	25.8769	26.065	26.4192		+		Fe_30_Fe_5	15	15	15	40.5	40.5	40.5	53.232	0	74.945	8817400000	23	110	0.88298	0.198363	-2.2049	-1.74871	5.18164	7.69274e-05	-1.88723	-14.5608	0.0913142	0.861104	0.317665	0.250749	GWHPBJBK034783	GWHPBJBK034783	6216	Belongs to the glycosyl hydrolase 17 family	4	2	4	NOT SIGNIFICANT	-3.7
2666	29.9781	29.5709	29.9153	29.6222	26.6345	28.9825	27.1561	28.9707	27.8907	27.7458	27.7558	28.1928		+		Fe_30_Fe_5	14	14	8	64.6	64.6	42.6	25.723	0	305.69	31687000000	9	348	1.60103	0.0599646	-1.83569	-2.96685	4.86166	0.000120182	-1.87538	-12.8339	0.0218347	0.96496	-0.0396852	-0.0641081	GWHPBJBK026285	GWHPBJBK026285	4726	Belongs to the GST superfamily	4	4	4	NOT SIGNIFICANT	-3.67
1894	27.1699	27.5467	27.2266	27.2846		26.2854		26.8085	25.216	25.4113	25.5476	25.6857		+		Fe_30_Fe_5	16	10	10	49	31.9	31.9	56.297	0	119.5	2516700000	26	52	1.29867	0.0984707	-2.43723	-2.44291	5.10702	8.34815e-05	-1.84182	-14.1395	0.241816	0.678132	0.59541	0.595869	GWHPBJBK019442	GWHPBJBK019442	3425	Belongs to the group II decarboxylase family	4	2	4	NOT SIGNIFICANT	-3.58
1136	27.035	27.5856	27.2556	27.4592	26.615		26.6655	25.7019	25.5585	25.3447	25.2496	25.8769		+		Fe_30_Fe_5	13	13	13	51.2	51.2	51.2	31.855	0	64.449	5030200000	17	77	1.1815	0.119331	-1.73826	-2.24556	4.21778	0.000323305	-1.82641	-9.92198	0.0393421	0.938923	-0.0881515	-0.113425	GWHPBJBK011325	GWHPBJBK011325	2048	Nsp1-like C-terminal region	4	3	4	NOT SIGNIFICANT	-3.55
2157	28.8119	29.2291	28.8283	29.1577	25.1044	27.1166		27.845	27.069	27.1414	27.2429	27.2566		+		Fe_30_Fe_5	14	14	14	54	54	54	35.668	0	323.31	18102000000	16	149	1.69543	0.0508941	-3.11883	-3.13625	5.35218	6.11866e-05	-1.82927	-15.5692	0.619331	0.37074	1.28956	1.30328	GWHPBJBK022321	GWHPBJBK022321	3868	hydrolase activity	4	3	4	NOT SIGNIFICANT	-3.55
2265	26.1001	26.4563	25.96	26.3753		25.002		25.2442	24.4172	24.3825	24.2678	24.6645		+		Fe_30_Fe_5	12	12	12	55.9	55.9	55.9	33.173	0	49.622	2079100000	17	76	1.98668	0.0312337	-2.01667	-3.68156	4.79777	0.00013051	-1.78995	-12.5131	0.161034	0.770493	0.226712	0.418445	GWHPBJBK023196	GWHPBJBK023196	4034	Survival of motor neuron-related-splicing factor	4	2	4	NOT SIGNIFICANT	-3.46
3586	28.8448	27.9526	28.4796	28.1286		28.5745		26.3315	26.3891	26.3171	26.3957	27.1473		+		Fe_30_Fe_5	5	5	3	60.4	60.4	51.3	29.334	0	27.174	6891200000	13	64	1.17318	0.121116	-3.20472	-2.23164	3.17508	0.00191621	-1.78909	-6.43103	0.441016	0.492799	1.41563	0.985955	GWHPBJBK035535	GWHPBJBK035535	6398		4	2	4	NOT SIGNIFICANT	-3.46
3053	26.4282	26.4838	26.0059	26.3528		25.4368		25.2945	24.8754	24.9252		25.1847					4	4	4	41	41	41	22.942	0	32.392	1561800000	12	32	1.72924	0.0479093	-2.0387	-3.19772	2.02243	0.016841	-1.77974	-3.75117	0.124244	0.818442	0.258965	0.331973	GWHPBJBK030001	GWHPBJBK030001	5440	methyl-CpG-binding domain-containing protein	4	2	3	NOT SIGNIFICANT	-3.43
3463	27.7616	28.1932	27.6319	28.0365		27.6238		27.7834	26.1866	25.9205	26.3105	26.2881		+		Fe_30_Fe_5	8	8	8	31.5	31.5	31.5	50.986	0	35.043	6269100000	14	62	0.966059	0.171638	-2.3112	-1.88681	4.49551	0.000204558	-1.72938	-11.0939	0.186616	0.740404	0.581823	0.476306	GWHPBJBK034580	GWHPBJBK034580	6180	Protein ASPARTIC PROTEASE IN GUARD CELL	4	2	4	NOT SIGNIFICANT	-3.32
2331	26.4179	25.8341	26.6193	25.329	24.5001	25.6278	24.5952	26.3086	25.0529	24.4492		24.3353					5	5	5	63.8	63.8	63.8	12.474	0	20.206	1978300000	6	50	0.743469	0.255007	-0.792147	-1.51511	2.13726	0.0134969	-1.71064	-3.97916	0.862114	0.258346	-0.918489	-1.71395	GWHPBJBK023559	GWHPBJBK023559	4147	NADH dehydrogenase ubiquinone 1 beta subcomplex subunit	4	4	3	NOT SIGNIFICANT	-3.27
713	28.2137	28.1062	28.3052	27.9172		26.915		27.0863	26.4065	26.382	26.4579	26.5124		+		Fe_30_Fe_5	3	3	3	20.9	20.9	20.9	26.546	0	138.69	6800800000	10	96	1.45759	0.0747595	-2.99942	-2.71514	5.89077	3.36374e-05	-1.69589	-19.2139	0.550409	0.413173	1.30353	1.18295	GWHPBJBK008134	GWHPBJBK008134	1325	YLS9-like	4	2	4	NOT SIGNIFICANT	-3.24
1347	26.0651	26.6587	25.8081	26.4641		23.8285		24.1446	24.4514	24.105	24.643	25.0058	+	+		Fe_15_Fe_5;Fe_30_Fe_5	7	7	7	37.7	37.7	37.7	51.896	0	23.29	1392100000	15	45	3.41827	0.00333327	-2.85482	-7.13503	3.13412	0.00205046	-1.6977	-6.31808	1.56656	0.091171	1.15712	2.90578	GWHPBJBK013637	GWHPBJBK013637	2445	Belongs to the peptidase A1 family	4	2	4	NOT SIGNIFICANT	-3.24
3091	26.08	26.193	26.12	26.3039		24.4583		24.766	24.6995	24.3303	24.4147	24.4748		+		Fe_30_Fe_5	5	5	5	11.3	11.3	11.3	71.18	0	28.08	1425500000	30	34	2.54693	0.0127405	-2.38958	-4.85459	5.75326	3.84631e-05	-1.69443	-18.2118	0.676352	0.340148	0.695151	1.40123	GWHPBJBK030367	GWHPBJBK030367	5509	cobra-like protein	4	2	4	NOT SIGNIFICANT	-3.24
2275	26.3597	26.0611	26.5352	26.4164		25.7345		25.4052	24.5968	24.5925	24.5113	24.9088		+		Fe_30_Fe_5	8	8	8	11.8	11.8	11.8	102.8	0	34.763	2428300000	28	56	1.45434	0.0752236	-2.04469	-2.70953	4.82478	0.00012516	-1.69076	-12.6478	0.183807	0.743673	0.353931	0.470037	GWHPBJBK023241	GWHPBJBK023241	4054	Nodulin-like	4	2	4	NOT SIGNIFICANT	-3.23
1358	25.3303	25.8129	25.2876	25.5629		24.1204		22.9424	23.7982	23.3204		23.8674	+	+		Fe_15_Fe_5;Fe_30_Fe_5	10	9	9	40.6	37.3	37.3	36.327	0	20.112	1201300000	16	41	3.11562	0.00529025	-1.88503	-6.26754	3.56217	0.000943215	-1.69335	-7.58025	0.232033	0.686958	0.191673	0.575153	GWHPBJBK037454;GWHPBJBK013825;GWHPBJBK021607;GWHPBJBK033622	GWHPBJBK037454;GWHPBJBK013825	2469	transcription factor;transcription factor	4	2	3	NOT SIGNIFICANT	-3.23
363	25.6319	25.4565	26.0585	25.8093		24.9626		24.8217	24.5386	24.4688		24.813					3	3	3	16	16	16	29.061	0	6.8488	930910000	14	61	1.41311	0.0810642	-1.95319	-2.63832	1.64566	0.0353417	-1.65471	-3.04654	0.124109	0.818442	0.298487	0.331647	GWHPBJBK004357	GWHPBJBK004357	677		4	2	3	NOT SIGNIFICANT	-3.15
2786	28.8312	29.0459	28.8182	28.885		28.0823		28.3302	27.342	27.2788	27.0239	27.3235		+		Fe_30_Fe_5	19	10	10	74.6	41	41	39.969	0	199.55	13762000000	17	170	1.11066	0.135508	-3.6643	-2.12722	5.75943	3.81568e-05	-1.65301	-18.2557	0.54142	0.418557	2.01129	1.16707	GWHPBJBK027736;GWHPBJBK007046;GWHPBJBK007047	GWHPBJBK027736	4959	Belongs to the iron ascorbate-dependent oxidoreductase family	4	2	4	NOT SIGNIFICANT	-3.14
865	26.8728	27.2014	27.0478	27.0002		26.419		26.0643	25.4911	25.3087	25.2249	25.5045		+		Fe_30_Fe_5	7	7	7	31.5	31.5	31.5	25.354	0	27.937	3574900000	14	48	1.31311	0.0961618	-2.38358	-2.46741	5.58284	4.59314e-05	-1.64825	-17.04	0.322928	0.592478	0.735334	0.76114	GWHPBJBK009393	GWHPBJBK009393	1596	Protein MODIFIER OF SNC1	4	2	4	NOT SIGNIFICANT	-3.13
1103	28.6766	28.9733	28.565	28.8883	28.5127	27.4237	28.395	27.7464	27.2161	27.1132	27.0484	27.2697		+		Fe_30_Fe_5	28	28	28	60.4	60.4	60.4	63.553	0	323.31	36854000000	32	373	1.46731	0.0736674	-0.756381	-2.73202	5.28629	6.5414e-05	-1.61394	-15.1719	1.74922	0.0684872	-0.85756	-3.23426	GWHPBJBK011079;GWHPBJBK032710;GWHPBJBK006291	GWHPBJBK011079	1999	Belongs to the chaperonin (HSP60) family	4	4	4	NOT SIGNIFICANT	-3.06
1682	27.9183	27.5162	28.0112	27.5513	25.538	26.669		26.8483	26.4472	25.8824	25.8649	26.3684		+		Fe_30_Fe_5	6	6	6	50.6	50.6	50.6	18.259	0	27.63	4215700000	9	52	1.402	0.0825451	-2.15851	-2.61922	3.70625	0.000720951	-1.60855	-8.04905	0.274301	0.641273	0.549957	0.663369	GWHPBJBK017311	GWHPBJBK017311	3041	Accessory subunit of the mitochondrial membrane respiratory chain NADH dehydrogenase (Complex I), that is believed not to be involved in catalysis. Complex I functions in the transfer of electrons from NADH to the respiratory chain. The immediate electron	4	3	4	NOT SIGNIFICANT	-3.05
985	27.1753	27.2561	26.9884	27.1948		25.6975		25.4683	25.6689	25.3534	25.3473	25.9091		+		Fe_30_Fe_5	12	12	12	51.3	51.3	51.3	37.074	0	65.053	5832800000	24	97	2.19639	0.0223276	-2.60681	-4.09932	4.41337	0.00023328	-1.58396	-10.7348	0.781572	0.290575	1.02285	1.57925	GWHPBJBK010148	GWHPBJBK010148	1790		4	2	4	NOT SIGNIFICANT	-3
2702	28.9364	29.3598	28.7503	29.0872	26.6859	28.2379	25.8189	28.2663	27.6395	27.23	27.1937	27.7535		+		Fe_30_Fe_5	11	11	11	62.1	62.1	62.1	29.574	0	99.297	12506000000	15	165	1.55475	0.0646364	-1.78113	-2.88494	3.76234	0.000654563	-1.57927	-8.2381	0.121528	0.822078	0.201854	0.325419	GWHPBJBK026662	GWHPBJBK026662	4794	Biotin carboxyl carrier protein of acetyl-CoA	4	4	4	NOT SIGNIFICANT	-2.99
1647	30.8006	31.047	30.6127	31.3952		29.363	26.438	28.8225	29.6127	29.0805	29.0835	29.7872		+		Fe_30_Fe_5	8	8	2	49.6	49.6	15.1	37.78	0	235.13	43775000000	15	193	1.50912	0.0695775	-4.03597	-2.80485	3.13988	0.00203342	-1.57291	-6.33385	0.859668	0.259363	2.46306	1.70987	GWHPBJBK016916	GWHPBJBK016916	2973		4	3	4	NOT SIGNIFICANT	-2.98
1034	30.1677	30.0101	30.3036	30.0569	27.5972	29.6028	26.8316	29.7135	28.5156	28.5285	28.644	28.5938		+		Fe_30_Fe_5	17	17	8	44.3	44.3	22.2	56.462	0	310.09	32690000000	27	204	1.23761	0.109042	-1.69831	-2.33978	6.2128	2.11527e-05	-1.56408	-21.7751	0.0660428	0.900271	0.134232	0.185527	GWHPBJBK010475;GWHPBJBK032527;GWHPBJBK007181;GWHPBJBK014098;GWHPBJBK015641	GWHPBJBK010475	1880	Phenylalanine ammonia-lyase	4	4	4	NOT SIGNIFICANT	-2.96
3680	25.1312	25.8709	25.2801	25.7427	24.8669	23.859	24.7027	24.8943	23.9386	23.9384	23.9764	23.9		+		Fe_30_Fe_5	8	8	8	32.2	32.2	32.2	33.143	0	18.362	1197000000	16	47	1.65391	0.0545258	-0.925483	-3.06135	3.91429	0.000518616	-1.56788	-8.76957	1.40503	0.11527	-0.642392	-2.62443	GWHPBJBK036038	GWHPBJBK036038	6553	phosphoserine phosphatase	4	4	4	NOT SIGNIFICANT	-2.96
2481	25.3422	25.7916	25.3161	25.8385		24.7697	24.82			24.2675	24.1196	24.374		+		Fe_30_Fe_5	3	3	3	17.4	17.4	17.4	26.042	0	13.697	653520000	14	37	1.77317	0.0445447	-1.54098	-3.27827	2.83117	0.00353763	-1.55664	-5.52856	0.0103187	0.983353	-0.0156627	-0.0306792	GWHPBJBK024481	GWHPBJBK024481	4401	DAG protein	4	2	3	NOT SIGNIFICANT	-2.94
88	31.228	30.8527	31.065	31.0703	29.3782	30.5142	29.0475	30.6441	29.2641	29.355	29.8033	29.5868		+		Fe_30_Fe_5	9	8	7	30	30	26.4	25.332	0	70.563	33517000000	11	159	1.52674	0.067431	-1.15798	-2.8357	4.43014	0.000227817	-1.55166	-10.8073	0.416093	0.511908	-0.393688	-0.93974	GWHPBJBK001017	GWHPBJBK001017	183	glutathione s-transferase	4	4	4	NOT SIGNIFICANT	-2.93
3060	26.2707	26.2973	26.2751	26.4091		24.7271		24.945	24.7148	25.067	24.7275	24.5317		+		Fe_30_Fe_5	3	3	3	16.5	16.5	16.5	37.201	0	43.324	1446100000	13	36	2.70252	0.0101357	-1.88727	-5.21606	4.96272	0.00010051	-1.5528	-13.3572	0.38784	0.533003	0.334468	0.886618	GWHPBJBK030030	GWHPBJBK030030	5448	Catalyzes the reversible reaction in which hydroxymethyl group from 5,10-methylenetetrahydrofolate is transferred onto alpha-ketoisovalerate to form ketopantoate	4	2	4	NOT SIGNIFICANT	-2.93
517	29.8585	30.1123	29.7847	30.1523		30.0056		30.1361	28.5642	28.2915	28.2405	28.6283		+		Fe_30_Fe_5	5	5	5	37.6	37.6	37.6	13.602	0	51.709	25511000000	4	129	0.844184	0.212964	-3.46201	-1.68404	4.61096	0.000173822	-1.54586	-11.6174	0.411933	0.515403	1.91615	0.931969	GWHPBJBK006035	GWHPBJBK006035	983	Heavy-metal-associated domain	4	2	4	NOT SIGNIFICANT	-2.92
2750	27.9649	28.5845	28.016	28.5439		26.4767		26.9686	26.9742	26.4449	26.5091	27.0226		+		Fe_30_Fe_5	6	6	6	42.7	42.7	42.7	16.981	0	18.957	6645800000	7	59	1.68269	0.0519797	-3.34399	-3.1132	3.32171	0.00145488	-1.53964	-6.84848	0.843704	0.265065	1.80435	1.68324	GWHPBJBK027238	GWHPBJBK027238	4885	glycosylphosphatidylinositol-anchored lipid protein transfer 1	4	2	4	NOT SIGNIFICANT	-2.91
3297	27.2831	27.5748	27.553	27.4638	25.2441	27.5541	24.7091	27.2241	26.1049	25.8425	25.8601	25.8947		+		Fe_30_Fe_5	12	11	11	64.5	60.5	60.5	32.131	0	100.35	6199400000	15	102	0.918548	0.186548	-1.28585	-1.80788	5.60004	4.48667e-05	-1.54311	-17.1549	0.136802	0.802527	-0.25726	-0.361957	GWHPBJBK033098;GWHPBJBK027787	GWHPBJBK033098	5893	BEST Arabidopsis thaliana protein match is	4	4	4	NOT SIGNIFICANT	-2.91
1209	30.4654	30.2165	30.4783	30.1579	27.4594	29.6835	27.5016	29.5537	29.0525	28.479	28.5399	29.1218		+		Fe_30_Fe_5	18	18	17	40	40	37.9	48.633	0	323.31	71885000000	24	324	1.53783	0.0663348	-1.77994	-2.85517	3.7442	0.000678282	-1.5312	-8.17653	0.148101	0.787937	0.248741	0.388513	GWHPBJBK011983;GWHPBJBK006027	GWHPBJBK011983	2181	nucleolin	4	4	4	NOT SIGNIFICANT	-2.89
986	27.8051	27.5961	27.996	27.7553		27.9988		27.2311	26.0806	26.0816	26.48	26.4134		+		Fe_30_Fe_5	28	28	27	48.1	48.1	46.9	92.939	0	205.23	16977000000	48	250	0.925617	0.184129	-1.8586	-1.81963	4.54742	0.00019298	-1.52424	-11.3266	0.122034	0.821552	0.334362	0.32664	GWHPBJBK010151;GWHPBJBK010154	GWHPBJBK010151	1791	Beta-L-arabinofuranosidase, GH127	4	2	4	NOT SIGNIFICANT	-2.88
410	25.9921	26.8003	26.4143	26.6471		24.9107		24.8808	25.2939	24.9892	24.3219	25.1961	+	+		Fe_15_Fe_5;Fe_30_Fe_5	6	6	4	50	50	36.5	25.858	0	16.658	1558500000	9	50	2.83647	0.00820687	-2.17504	-5.54171	2.77378	0.00397236	-1.51318	-5.38758	0.794352	0.284359	0.661856	1.60069	GWHPBJBK004754	GWHPBJBK004754	766	Belongs to the SNF7 family	4	2	4	NOT SIGNIFICANT	-2.85
2665	26.5818	26.4431	26.6641	26.3009		25.8768		26.0942	24.8708	25.058	24.8663	25.2012		+		Fe_30_Fe_5	12	6	6	49.3	27.4	27.4	25.826	0	28.142	1914200000	8	40	1.25002	0.106587	-1.84386	-2.36068	4.93085	0.000105542	-1.4984	-13.1901	0.171459	0.758357	0.34546	0.442233	GWHPBJBK026284	GWHPBJBK026284	4725	Belongs to the GST superfamily	4	2	4	NOT SIGNIFICANT	-2.83
2249	27.2651	27.1959	27.306	27.1273	23.4646	26.5875		26.366	25.9657	25.3931	25.493	26.083		+		Fe_30_Fe_5	10	10	2	50.7	50.7	9	29.197	0	50.037	6226100000	15	113	1.34257	0.0916929	-2.36015	-2.51752	3.83934	0.000581275	-1.48986	-8.50382	0.402388	0.521908	0.870287	0.914074	GWHPBJBK023099	GWHPBJBK023099	4011	Biotin carboxyl carrier protein of acetyl-CoA carboxylase	4	3	4	NOT SIGNIFICANT	-2.81
3546	25.9721	26.2502	25.7723	25.996		23.9187		23.935	24.7352	24.5552	23.9512	24.7924	+	+		Fe_15_Fe_5;Fe_30_Fe_5	14	14	14	38.4	38.4	38.4	64.648	0	109.33	1986600000	38	71	4.08229	0.00128632	-2.49164	-9.39185	3.33699	0.00142281	-1.48915	-6.8932	1.73315	0.0700915	1.0025	3.20486	GWHPBJBK035255	GWHPBJBK035255	6331	Outer envelope protein 61	4	2	4	NOT SIGNIFICANT	-2.81
3410	30.7322	31.3392	30.896	31.139	30.5357	29.4414	30.6652	29.3216	29.6212	29.3101	29.5443	29.7011		+		Fe_30_Fe_5	5	5	5	49.3	49.3	49.3	15.038	0	178.77	47941000000	10	171	1.47143	0.0733494	-1.03563	-2.73917	4.08057	0.000398157	-1.48245	-9.38529	0.576509	0.398205	-0.446823	-1.22881	GWHPBJBK034058	GWHPBJBK034058	6076	RNA recognition motif	4	4	4	NOT SIGNIFICANT	-2.79
3054	25.8484	26.4412	26.1477	26.1663		25.6453		25.2733	24.8008	24.7374	24.0922	25.1739		+		Fe_30_Fe_5	15	15	15	25.8	25.8	25.8	114.75	0	64.262	2173300000	48	78	1.68907	0.0514895	-1.35564	-3.12474	2.89206	0.00315332	-1.44979	-5.68101	0.0711469	0.892012	-0.0941486	-0.198922	GWHPBJBK030003	GWHPBJBK030003	5441	isoform X1	4	2	4	NOT SIGNIFICANT	-2.73
187	26.6952	26.5303	26.7974	26.3191		26.4375		25.9601	25.2081	24.9567	25.0557	25.4222		+		Fe_30_Fe_5	6	6	6	27.4	27.4	27.4	30.913	0	24.302	2140600000	15	47	1.09508	0.13901	-2.09955	-2.10126	4.1845	0.000341099	-1.42483	-9.78934	0.280229	0.635504	0.674719	0.675486	GWHPBJBK002340	GWHPBJBK002340	358	zinc finger CCCH domain-containing protein	4	2	4	NOT SIGNIFICANT	-2.68
246	27.2812	26.8912	27.3253	26.9318	25.4105	26.4987	24.9001	26.5257	25.7513	25.4813	25.4352	26.063		+		Fe_30_Fe_5	18	18	18	36.1	36.1	36.1	64.315	0	101.27	7650200000	31	180	1.6337	0.0563409	-1.27363	-3.02512	3.61254	0.000858482	-1.42465	-7.74145	0.132137	0.808149	-0.151021	-0.350877	GWHPBJBK003009;GWHPBJBK003010	GWHPBJBK003009	457	urease accessory protein	4	4	4	NOT SIGNIFICANT	-2.68
1499	26.2053	26.1481	26.1776	26.3438	25.7379	25.416	25.8165	25.8699	25.1116		25.1368	25.6038					9	9	8	65.4	65.4	58	23.037	0	40.41	2008400000	15	43	2.43322	0.015153	-0.508629	-4.60107	1.56787	0.0414252	-1.40085	-2.9081	0.925427	0.235334	-0.892221	-1.81931	GWHPBJBK015181	GWHPBJBK015181	2719	Peptidase S24 S26A S26B S26C family protein	4	4	3	NOT SIGNIFICANT	-2.64
3539	28.8651	28.7224	29.0253	28.5884		28.0393		28.5079	27.606	27.2289	27.2552	27.5122		+		Fe_30_Fe_5	8	8	7	32.1	32.1	32.1	25.507	0	54.976	13740000000	11	144	1.0729	0.144234	-3.18385	-2.06433	4.37091	0.000250655	-1.39972	-10.5534	0.53562	0.422563	1.78413	1.1568	GWHPBJBK035238	GWHPBJBK035238	6323	Belongs to the GST superfamily	4	2	4	NOT SIGNIFICANT	-2.64
1588	31.7118	31.5689	31.6104	31.4556		31.4297	25.897	30.8228	30.1156	30.1454	30.1689	30.3319		+		Fe_30_Fe_5	15	15	15	71	71	71	40.235	0	323.31	72915000000	12	318	0.962337	0.172463	-3.79686	-1.88063	5.92212	3.24534e-05	-1.39623	-19.4498	0.553914	0.411261	2.40063	1.18913	GWHPBJBK016168	GWHPBJBK016168	2858	Belongs to the iron ascorbate-dependent oxidoreductase family	4	3	4	NOT SIGNIFICANT	-2.63
1673	29.9828	29.72	30.007	29.7313		30.0443		30.0202	28.4471	28.4072	28.5959	28.4113		+		Fe_30_Fe_5	23	23	6	61.4	61.4	23.7	53.84	0	323.31	68756000000	27	389	0.817591	0.222665	-3.10083	-1.63961	5.34962	6.13174e-05	-1.39491	-15.5536	0.396266	0.52659	1.70592	0.902548	GWHPBJBK017207	GWHPBJBK017207	3025	Belongs to the class-III pyridoxal-phosphate-dependent aminotransferase family	4	2	4	NOT SIGNIFICANT	-2.63
3690	25.9134	26.2749	25.8505	26.3948	26.1197	24.9754	26.1685	25.7453	25.0174	24.5934	24.2612	24.9865		+		Fe_30_Fe_5	9	9	9	55.6	55.6	55.6	33.611	0	33.517	1787300000	13	79	0.538903	0.372867	-0.356163	-1.16261	3.10265	0.00216403	-1.39376	-6.23232	1.70586	0.0728023	-1.0376	-3.15517	GWHPBJBK036196;GWHPBJBK036195	GWHPBJBK036196;GWHPBJBK036195	6573	Belongs to the TrpA family;Belongs to the TrpA family	4	4	4	NOT SIGNIFICANT	-2.63
3695	27.4109	27.3932	27.4643	27.4107		26.8865		26.6922	25.8909	26.0598	26.1074	26.191		+		Fe_30_Fe_5	9	9	9	48.2	48.2	48.2	37.367	0	76.16	4007500000	14	65	1.23225	0.109598	-2.429	-2.33075	6.10196	2.49182e-05	-1.35748	-20.8581	0.463076	0.475763	1.07152	1.0264	GWHPBJBK036377;GWHPBJBK036388	GWHPBJBK036377;GWHPBJBK036388	6583	Homocysteine s-methyltransferase;Homocysteine s-methyltransferase	4	2	4	NOT SIGNIFICANT	-2.56
3473	26.0598	26.2652	26.1941	26.0404	25.517	26.7087	25.8196	26.3871	25.0325	25.0074	23.7475	25.3622					14	14	14	25.8	25.8	25.8	81.53	0	70.13	3920300000	41	99	0.0400999	0.92865	-0.0317459	-0.115522	2.02523	0.0167668	-1.35245	-3.75665	1.59624	0.086999	-1.32071	-2.95834	GWHPBJBK034683;GWHPBJBK031616	GWHPBJBK034683	6201	Zinc finger C-x8-C-x5-C-x3-H type (and similar)	4	4	4	NOT SIGNIFICANT	-2.55
3760	25.3253	25.7506	25.105	25.7784		24.3968		24.3492	24.3223	24.1592		24.4124		+		Fe_30_Fe_5	6	6	6	35.3	35.3	35.3	27.151	0	18.028	1032000000	15	42	1.98304	0.0312972	-2.00116	-3.67451	2.92373	0.00297749	-1.34979	-5.76152	0.557292	0.40862	0.651367	1.19508	GWHPBJBK037348	GWHPBJBK037348	6693	DAG protein	4	2	3	NOT SIGNIFICANT	-2.55
2223	25.9236	25.6702	26.0622	25.5744		25.784			24.9845	24.8309	24.5665						3	3	3	22.3	22.3	22.3	19.3	0	25.995	1169600000	8	24	1.59143	0.060699	-2.28705	-2.94981	2.00823	0.0172751	-1.34628	-3.72346	0.514478	0.437131	0.940773	1.11917	GWHPBJBK022908	GWHPBJBK022908	3977		4	1	3	NOT SIGNIFICANT	-2.54
1161	25.4132	25.5822	25.5034	25.3582	25.6777	24.8854	25.6807	24.7279	24.2114		24.1409	24.541		+		Fe_30_Fe_5	8	8	8	47.9	47.9	47.9	36.13	0	41.05	1786900000	17	57	0.371482	0.507375	-0.221306	-0.855474	3.27451	0.0015914	-1.33893	-6.71183	1.89309	0.0559293	-1.11762	-3.50226	GWHPBJBK011616	GWHPBJBK011616	2106	Nuclear pore complex protein NUP35	4	4	3	NOT SIGNIFICANT	-2.53
1035	28.4734	28.5985	28.5091	28.6565		27.6327		27.2982	27.4583	27.1854	26.9903	27.2637		+		Fe_30_Fe_5	7	7	7	34.5	34.5	34.5	30.856	0	134.27	14112000000	11	116	1.31513	0.0960057	-3.60408	-2.47084	4.8266	0.000124921	-1.33494	-12.6569	0.765873	0.296136	2.26914	1.55286	GWHPBJBK010478	GWHPBJBK010478	1882	29 kDa ribonucleoprotein	4	2	4	NOT SIGNIFICANT	-2.52
1481	25.9657	26.0924	26.2328	25.8484	25.7496	24.9982	25.711	25.5163	24.0423	24.7772	24.8522	25.1488		+		Fe_30_Fe_5	10	10	10	18.5	18.5	18.5	80.517	0	47.934	2746700000	32	75	1.51946	0.0683173	-0.541038	-2.82295	2.75275	0.00412428	-1.32969	-5.33656	1.4505	0.107819	-0.788648	-2.70287	GWHPBJBK014981;GWHPBJBK005506	GWHPBJBK014981	2685	ubiquitin carboxyl-terminal hydrolase	4	4	4	NOT SIGNIFICANT	-2.51
1397	26.2755	26.1067	26.5161	26.0589		26.3722		26.4203	25.2883	24.9367	24.3801	25.0724		+		Fe_30_Fe_5	15	15	15	25.5	25.5	25.5	81.836	0	88.193	4146800000	37	105	0.676741	0.287221	-1.16855	-1.40189	3.01972	0.00251219	-1.31994	-6.01063	0.0632723	0.904314	-0.151391	-0.178206	GWHPBJBK014446	GWHPBJBK014446	2560	E3 ubiquitin-protein ligase ORTHRUS	4	2	4	NOT SIGNIFICANT	-2.5
2973	27.8342	27.722	27.7446	27.8812		26.35	23.494	26.717	26.3295	26.6217	26.4802	26.452		+		Fe_30_Fe_5	22	15	15	61	46.9	46.9	57.342	0	262.22	8650700000	23	176	1.66974	0.0529997	-2.85015	-3.08984	5.82587	3.59755e-05	-1.32465	-18.7344	0.8248	0.273181	1.5255	1.65166	GWHPBJBK029291	GWHPBJBK029291	5294	Belongs to the importin alpha family	4	3	4	NOT SIGNIFICANT	-2.5
1754	26.9812	27.1062	27.4136	27.2394	26.9898	25.4503	27.0768	25.2881	25.8035	25.6904	25.7605	26.2187		+		Fe_30_Fe_5	13	12	12	40.2	38.2	38.2	48.961	0	171	7954000000	19	140	1.03725	0.152303	-0.983857	-2.00506	3.90241	0.000529411	-1.31683	-8.72696	0.27794	0.637492	-0.332971	-0.670815	GWHPBJBK018073	GWHPBJBK018073	3158	Domain present in ubiquitin-regulatory proteins	4	4	4	NOT SIGNIFICANT	-2.49
1910	27.0224	26.5655	27.1578	26.6898	26.5127	26.2311	26.574	25.7641	25.7703	25.7001	24.6778	26.0352					9	9	9	48.2	48.2	48.2	19.39	0	35.295	5594900000	11	115	1.3609	0.0888833	-0.588421	-2.5488	2.14384	0.0133281	-1.313	-3.99243	1.07393	0.189463	-0.724579	-2.06605	GWHPBJBK019736	GWHPBJBK019736	3456	Histone deacetylase complex subunit	4	4	4	NOT SIGNIFICANT	-2.48
2293	26.2515	25.8911	26.2027	25.4419		25.404		25.9626	25.313	24.8287		25.0124					4	4	4	22.6	22.6	22.6	23.973	0	19.242	1337800000	10	29	1.07262	0.144234	-1.0935	-2.06388	1.53308	0.0444167	-1.30042	-2.84681	0.118997	0.824559	-0.206922	-0.319289	GWHPBJBK023329	GWHPBJBK023329	4082	RNA binding (RRM RBD RNP motifs) family protein	4	2	3	NOT SIGNIFICANT	-2.46
2675	25.3528	25.4128	25.2553	25.3985				24.4277	24.3551	24.3671	23.9167			+		Fe_30_Fe_5	4	4	4	12.2	12.2	12.2	40.422	0	41.987	730300000	14	29	1.85019	0.0389106	-1.20579	-3.42142	3.29127	0.00153998	-1.29899	-6.7601	0.0847366	0.871569	-0.0932016	-0.234032	GWHPBJBK026419	GWHPBJBK026419	4752	Calcium-binding EF hand family protein	4	1	3	NOT SIGNIFICANT	-2.46
3126	25.8244	26.1122	25.5669	25.7997		24.2626		24.554	24.6587	24.2673	24.2039	25.0077		+		Fe_30_Fe_5	10	10	9	37.5	37.5	35.5	50.887	0	34.683	1791100000	21	54	2.30829	0.0185745	-2.28406	-4.33216	2.98767	0.00264568	-1.29142	-5.92659	0.920299	0.236853	0.992638	1.81079	GWHPBJBK030726;GWHPBJBK012056;GWHPBJBK004124	GWHPBJBK030726	5576	E3 ubiquitin-protein ligase	4	2	4	NOT SIGNIFICANT	-2.45
281	25.2749	25.6082	25.4022	25.4556		22.6348		23.5651	23.9437	24.1069	24.2836	24.2566	+	+		Fe_15_Fe_5;Fe_30_Fe_5	13	13	13	28.3	28.3	28.3	79.477	0	36.376	1395000000	40	62	4.43346	0.000784302	-2.51567	-10.8217	4.76175	0.00013662	-1.28754	-12.3355	2.70302	0.0157658	1.22813	5.21726	GWHPBJBK003461	GWHPBJBK003461	533	AtCASP,CASP	4	2	4	NOT SIGNIFICANT	-2.44
1045	28.6884	29.3376	28.8191	29.3674	26.0354	27.81	25.0553	28.3766	27.8961	27.5563	27.6115	28.0342		+		Fe_30_Fe_5	9	9	9	35.3	35.3	35.3	36.263	0	122.26	14469000000	20	128	1.52091	0.0682258	-2.23381	-2.82548	3.0606	0.00232999	-1.2786	-6.11914	0.574671	0.398989	0.955214	1.22559	GWHPBJBK010600	GWHPBJBK010600	1904	protein At2g37660, chloroplastic-like	4	4	4	NOT SIGNIFICANT	-2.43
1200	25.8405	25.2381	25.5974	24.898	25.049	26.5465	24.7422	26.3779	24.3458	23.1088	24.5552	24.4442					13	13	5	39.1	39.1	17.8	67.999	0	131.4	3206100000	22	94	0.228831	0.659774	0.285417	0.568331	1.7496	0.0288257	-1.28001	-3.23497	1.47872	0.10264	-1.56543	-2.75184	GWHPBJBK011924	GWHPBJBK011924	2168	Required for maturation of ribosomal RNAs and formation of the large ribosomal subunit	4	4	4	NOT SIGNIFICANT	-2.43
3185	28.89	29.5974	29.0964	29.3816		27.3759		28.124	28.2712	27.9151	27.5078	28.137		+		Fe_30_Fe_5	8	8	8	60	60	60	19.933	0	109.22	13718000000	10	119	1.48975	0.0715408	-3.72553	-2.77104	2.86852	0.0032892	-1.28358	-5.62172	0.922522	0.236263	2.44195	1.81448	GWHPBJBK031512	GWHPBJBK031512	5677	cell wall vacuolar inhibitor of fructosidase	4	2	4	NOT SIGNIFICANT	-2.43
386	26.1026	26.1165	25.7541	26.1321	24.7693	25.5517	24.683	25.7526	24.7935	24.8246	24.5574	24.9212		+		Fe_30_Fe_5	13	13	13	44	44	44	43.526	0	52.319	2659500000	15	71	1.57958	0.0619416	-0.8372	-2.92881	4.35764	0.000256335	-1.25216	-10.4973	0.718345	0.318149	-0.414961	-1.47263	GWHPBJBK004545	GWHPBJBK004545	720	DNA-directed RNA polymerases I and III subunit	4	4	4	NOT SIGNIFICANT	-2.38
1325	25.4238	25.7443	25.3452	25.6612	24.8957		24.9876		24.6891	24.5564		24.8199					6	5	5	33.6	26.9	26.9	26.089	0	15.653	986500000	14	36	1.37603	0.0866133	-1.64863	-2.57467	1.65184	0.0348866	-1.24877	-3.05764	0.213275	0.708994	0.39986	0.534884	GWHPBJBK013244	GWHPBJBK013244	2396	REF SRPP-like protein	4	2	3	NOT SIGNIFICANT	-2.38
2966	26.8699	27.6446	26.6251	27.7761				26.0871	25.7182	26.2164	25.8943	26.0869					3	3	2	29.2	29.2	23.3	22.493	0	54.712	1540900000	10	31	2.12992	0.0248779	-3.47144	-3.96437	2.20243	0.011899	-1.24995	-4.1117	1.42485	0.112012	2.22149	2.65855	GWHPBJBK029196	GWHPBJBK029196	5278	Cysteine proteinase inhibitor	4	1	4	NOT SIGNIFICANT	-2.38
2287	27.9478	27.3289	28.0999	27.7514		27.1622	25.8506	27.0711	26.8335	26.3619	25.9451	27.0426					8	8	8	53.5	53.5	53.5	15.739	0	81.319	6345300000	8	70	1.0407	0.151443	-2.04492	-2.01079	2.22656	0.011344	-1.23624	-4.16138	0.334038	0.582115	0.808686	0.782994	GWHPBJBK023298	GWHPBJBK023298	4072	signal recognition particle 14 kDa	4	3	4	NOT SIGNIFICANT	-2.36
2846	27.8472	27.5329	27.7275	27.5188	25.3399	26.9805	26.3318	27.0796	26.4909	26.1454	26.2847	26.7599		+		Fe_30_Fe_5	15	13	13	46.3	42.7	42.7	48.933	0	323.31	10531000000	17	144	1.61869	0.057987	-1.22364	-2.99831	3.67773	0.000762255	-1.23637	-7.95435	0.0101493	0.983438	-0.0127373	-0.0301815	GWHPBJBK028158	GWHPBJBK028158	5062	UBP1-associated protein	4	4	4	NOT SIGNIFICANT	-2.36
2905	25.7781	26.507	25.5527	26.1742	25.5694	24.9147	25.7315	24.6597	25.1466	24.5206	24.4689	24.9198		+		Fe_30_Fe_5	10	10	10	32.9	32.9	32.9	55.262	0	36.646	2062900000	25	75	1.24831	0.106807	-0.784197	-2.35781	2.45343	0.00729964	-1.239	-4.64549	0.732676	0.310963	-0.4548	-1.49688	GWHPBJBK028753	GWHPBJBK028753	5185	Ubx domain-containing	4	4	4	NOT SIGNIFICANT	-2.36
234	25.6291	25.7852	25.3261	25.7653		26.4166		26.7352	24.2869	24.0201	24.7914	24.4682		+		Fe_30_Fe_5	8	8	8	50.9	50.9	50.9	19.383	0	52.812	2093700000	12	48	0.2543	0.629655	-0.545679	-0.622036	3.15673	0.00197839	-1.23477	-6.38022	0.331478	0.584448	-0.689095	-0.777972	GWHPBJBK002854	GWHPBJBK002854	436	Protein of unknown function, DUF538	4	2	4	NOT SIGNIFICANT	-2.35
466	25.5398	25.6489	25.6928	25.4616		25.4895	24.7666	25.2528	24.6162	24.2832	23.9951	24.5086		+		Fe_30_Fe_5	8	8	8	29.8	29.8	29.8	43.134	0	30.334	1277900000	23	38	1.03344	0.153268	-0.763032	-1.99872	3.80952	0.000608572	-1.23502	-8.40006	0.544865	0.416217	-0.471987	-1.17316	GWHPBJBK005243	GWHPBJBK005243	881	glycine rich nucleic binding domain	4	3	4	NOT SIGNIFICANT	-2.35
810	28.3209	28.4628	28.3888	28.3976	28.1196	27.7196	28.0211	27.564	27.4536	26.8794	26.9278	27.3851		+		Fe_30_Fe_5	9	9	7	32	32	27.2	22.157	0	72.989	13582000000	11	124	2.17143	0.0231413	-0.536448	-4.04836	3.71099	0.000714547	-1.23105	-8.06489	1.89686	0.0557411	-0.694601	-3.5094	GWHPBJBK008997	GWHPBJBK008997	1502	glycine-rich RNA-binding	4	4	4	NOT SIGNIFICANT	-2.35
1642	24.957	24.7548	25.1349	24.8871	24.2664	24.6029		24.4582	24.2534		24.1253	23.966					6	6	6	19.2	19.2	19.2	45.124	0	13.876	843060000	11	34	0.944423	0.177968	-1.04659	-1.85088	1.56474	0.0416727	-1.23108	-2.90256	0.0967168	0.852416	-0.184496	-0.26435	GWHPBJBK016797	GWHPBJBK016797	2959	Hydroxyproline-rich glycoprotein family protein	4	3	3	NOT SIGNIFICANT	-2.35
1763	26.9648	27.1867	27.0295	27.1578		25.7485		25.6712	26.0609	25.8351	25.5587	25.9542		+		Fe_30_Fe_5	20	20	20	41.3	41.3	41.3	73.719	0	96.708	5477100000	37	116	1.93384	0.0338836	-2.65459	-3.57983	4.29779	0.000281207	-1.23246	-10.2475	0.975452	0.217505	1.42213	1.90241	GWHPBJBK018178;GWHPBJBK003264;GWHPBJBK003267	GWHPBJBK018178	3180	Regulator of Vps4 activity in the MVB pathway protein	4	2	4	NOT SIGNIFICANT	-2.35
2625	28.4668	28.1543	28.4279	28.0558		27.0287		27.5188	27.1582	26.9798	26.8609	27.1803		+		Fe_30_Fe_5	15	6	6	61.9	33.5	33.5	29.326	0	71.831	8394100000	17	79	1.40951	0.0814333	-2.85546	-2.63213	4.17077	0.000346626	-1.23142	-9.73507	0.734438	0.310634	1.62403	1.49986	GWHPBJBK025823	GWHPBJBK025823	4661	Belongs to the 14-3-3 family	4	2	4	NOT SIGNIFICANT	-2.35
[truncated: 2,666 more rows]
[truncated: 1 more columns]

## Sheet: Sheet 2 F. tataricum
ID	Ft_5	Ft_5.1	Ft_5.2	Ft_5.3	Ft_15	Ft_15.1	Ft_15.2	Ft_15.3	Ft_50	Ft_50.1	Ft_50.2	Ft_50.3	Student's T-test Significant Ft_15_Ft_5	Student's T-test Significant Ft_50_Ft_5	Student's T-test Significant Ft_50_Ft_15	Student's T-test significant	Peptides	Razor + unique peptides	Unique peptides	Sequence coverage [%]	Unique + razor sequence coverage [%]	Unique sequence coverage [%]	Mol. weight [kDa]	Q-value	Score	Intensity	iBAQ peptides	MS/MS count	-Log Student's T-test p-value Ft_15_Ft_5	Student's T-test q-value Ft_15_Ft_5	Student's T-test Difference Ft_15_Ft_5	Student's T-test Test statistic Ft_15_Ft_5	-Log Student's T-test p-value Ft_50_Ft_5	Student's T-test q-value Ft_50_Ft_5	Student's T-test Difference Ft_50_Ft_5	Student's T-test Test statistic Ft_50_Ft_5	-Log Student's T-test p-value Ft_50_Ft_15	Student's T-test q-value Ft_50_Ft_15	Student's T-test Difference Ft_50_Ft_15	Student's T-test Test statistic Ft_50_Ft_15	Protein IDs	Majority protein IDs	id2	Fasta headers	Oxidation (P) site IDs	Oxidation (P) site positions	Ft_5:presence	Ft_15:presence	Ft_50:presence
[truncated: 3,811 more rows]
[truncated: 3 more columns]

[truncated: 5 more sheets: Sheet 3 GO enrichment analysis, Sheet 4 GO enrichment pivot, Sheet 5 GO enrichment DAPs, Sheet 6 GO enrichment DAPs pivo, Sheet 7 Primers]
